# Supplementary material for: Dimensions management of traffic big data for short-term traffic prediction on suburban roadways
Source: Sci Rep. 2024 Jan 17;14:1484. doi: 10.1038/s41598-024-51988-7 (PMC10794253; doi:10.1038/s41598-024-51988-7)
Supplement: Supplementary file 1 — Supplementary Information. [file 41598_2024_51988_MOESM1_ESM.csv]

Counter	Axis number	AD date	solar date	Lunar date	name of the month	Chapter name	Name of the day of the week	Annual growth	Season	solar month	solar day	lunar month	lunar day	week day	the watch	day and night	Day and night - explanation	Closed?	7 to 21	12 to 6 after holidays	16 to 24 before the holiday	Number of days off in a row	The number of days off for the next three days	The number of days off in the last three days	Love to travel	The type of holiday three days ago	The type of holiday two days ago	The type of holiday the day before	The same day holiday type	One day off type	Type of holiday two days later	Type of holiday three days later	It is closed three days before	It is closed two days before	It is closed the day before	Today is a holiday	It is closed three days later	It is closed two days later	The next day is closed	Annual growth of livestock	Annual growth of livestock	Annual growth of livestock	Annual growth of livestock	Annual growth of livestock	Annual growth of livestock	Annual growth of livestock	Annual growth of livestock	Annual growth of livestock	Annual growth of livestock
1	183104	9/23/2013 0:00	1392/07/01	1434/11/17	September	Fall	Monday	1	3	7	1	11	17	3	0	0	Night	0	0	0	0	0	1	1	0	19	0	0	0	0	0	19	1	0	0	0	0	0	1	0	1	0	0	0	0	0	0	0	0
2	183104	9/23/2013 1:00	1392/07/01	1434/11/17	September	Fall	Monday	1	3	7	1	11	17	3	1	0	Night	0	0	0	0	0	1	1	0	19	0	0	0	0	0	19	1	0	0	0	0	0	1	0	1	0	0	0	0	0	0	0	0
3	183104	9/23/2013 2:00	1392/07/01	1434/11/17	September	Fall	Monday	1	3	7	1	11	17	3	2	0	Night	0	0	0	0	0	1	1	0	19	0	0	0	0	0	19	1	0	0	0	0	0	1	0	1	0	0	0	0	0	0	0	0
4	183104	9/23/2013 3:00	1392/07/01	1434/11/17	September	Fall	Monday	1	3	7	1	11	17	3	3	0	Night	0	0	0	0	0	1	1	0	19	0	0	0	0	0	19	1	0	0	0	0	0	1	0	1	0	0	0	0	0	0	0	0
5	183104	9/23/2013 4:00	1392/07/01	1434/11/17	September	Fall	Monday	1	3	7	1	11	17	3	4	0	Night	0	0	0	0	0	1	1	0	19	0	0	0	0	0	19	1	0	0	0	0	0	1	0	1	0	0	0	0	0	0	0	0
6	183104	9/23/2013 5:00	1392/07/01	1434/11/17	September	Fall	Monday	1	3	7	1	11	17	3	5	0	Night	0	0	0	0	0	1	1	0	19	0	0	0	0	0	19	1	0	0	0	0	0	1	0	1	0	0	0	0	0	0	0	0
7	183104	9/23/2013 6:00	1392/07/01	1434/11/17	September	Fall	Monday	1	3	7	1	11	17	3	6	1	Day	0	0	0	0	0	1	1	0	19	0	0	0	0	0	19	1	0	0	0	0	0	1	0	1	0	0	0	0	0	0	0	0
8	183104	9/23/2013 7:15	1392/07/01	1434/11/17	September	Fall	Monday	1	3	7	1	11	17	3	7	1	Day	0	1	0	0	0	1	1	0	19	0	0	0	0	0	19	1	0	0	0	0	0	1	0	1	0	0	0	0	0	0	0	0
9	183104	9/23/2013 8:00	1392/07/01	1434/11/17	September	Fall	Monday	1	3	7	1	11	17	3	8	1	Day	0	1	0	0	0	1	1	0	19	0	0	0	0	0	19	1	0	0	0	0	0	1	0	1	0	0	0	0	0	0	0	0
10	183104	9/23/2013 9:00	1392/07/01	1434/11/17	September	Fall	Monday	1	3	7	1	11	17	3	9	1	Day	0	1	0	0	0	1	1	0	19	0	0	0	0	0	19	1	0	0	0	0	0	1	0	1	0	0	0	0	0	0	0	0
11	183104	9/23/2013 10:00	1392/07/01	1434/11/17	September	Fall	Monday	1	3	7	1	11	17	3	10	1	Day	0	1	0	0	0	1	1	0	19	0	0	0	0	0	19	1	0	0	0	0	0	1	0	1	0	0	0	0	0	0	0	0
12	183104	9/23/2013 11:00	1392/07/01	1434/11/17	September	Fall	Monday	1	3	7	1	11	17	3	11	1	Day	0	1	0	0	0	1	1	0	19	0	0	0	0	0	19	1	0	0	0	0	0	1	0	1	0	0	0	0	0	0	0	0
13	183104	9/23/2013 12:00	1392/07/01	1434/11/17	September	Fall	Monday	1	3	7	1	11	17	3	12	1	Day	0	1	0	0	0	1	1	0	19	0	0	0	0	0	19	1	0	0	0	0	0	1	0	1	0	0	0	0	0	0	0	0
14	183104	9/23/2013 13:15	1392/07/01	1434/11/17	September	Fall	Monday	1	3	7	1	11	17	3	13	1	Day	0	1	0	0	0	1	1	0	19	0	0	0	0	0	19	1	0	0	0	0	0	1	0	1	0	0	0	0	0	0	0	0
15	183104	9/23/2013 14:00	1392/07/01	1434/11/17	September	Fall	Monday	1	3	7	1	11	17	3	14	1	Day	0	1	0	0	0	1	1	0	19	0	0	0	0	0	19	1	0	0	0	0	0	1	0	1	0	0	0	0	0	0	0	0
16	183104	9/23/2013 15:00	1392/07/01	1434/11/17	September	Fall	Monday	1	3	7	1	11	17	3	15	1	Day	0	1	0	0	0	1	1	0	19	0	0	0	0	0	19	1	0	0	0	0	0	1	0	1	0	0	0	0	0	0	0	0
17	183104	9/23/2013 16:00	1392/07/01	1434/11/17	September	Fall	Monday	1	3	7	1	11	17	3	16	1	Day	0	1	0	0	0	1	1	0	19	0	0	0	0	0	19	1	0	0	0	0	0	1	0	1	0	0	0	0	0	0	0	0
18	183104	9/23/2013 17:00	1392/07/01	1434/11/17	September	Fall	Monday	1	3	7	1	11	17	3	17	1	Day	0	1	0	0	0	1	1	0	19	0	0	0	0	0	19	1	0	0	0	0	0	1	0	1	0	0	0	0	0	0	0	0
19	183104	9/23/2013 18:00	1392/07/01	1434/11/17	September	Fall	Monday	1	3	7	1	11	17	3	18	0	Night	0	1	0	0	0	1	1	0	19	0	0	0	0	0	19	1	0	0	0	0	0	1	0	1	0	0	0	0	0	0	0	0
20	183104	9/23/2013 19:00	1392/07/01	1434/11/17	September	Fall	Monday	1	3	7	1	11	17	3	19	0	Night	0	1	0	0	0	1	1	0	19	0	0	0	0	0	19	1	0	0	0	0	0	1	0	1	0	0	0	0	0	0	0	0
21	183104	9/23/2013 20:00	1392/07/01	1434/11/17	September	Fall	Monday	1	3	7	1	11	17	3	20	0	Night	0	1	0	0	0	1	1	0	19	0	0	0	0	0	19	1	0	0	0	0	0	1	0	1	0	0	0	0	0	0	0	0
22	183104	9/23/2013 21:00	1392/07/01	1434/11/17	September	Fall	Monday	1	3	7	1	11	17	3	21	0	Night	0	1	0	0	0	1	1	0	19	0	0	0	0	0	19	1	0	0	0	0	0	1	0	1	0	0	0	0	0	0	0	0
23	183104	9/23/2013 22:00	1392/07/01	1434/11/17	September	Fall	Monday	1	3	7	1	11	17	3	22	0	Night	0	0	0	0	0	1	1	0	19	0	0	0	0	0	19	1	0	0	0	0	0	1	0	1	0	0	0	0	0	0	0	0
24	183104	9/23/2013 23:00	1392/07/01	1434/11/17	September	Fall	Monday	1	3	7	1	11	17	3	23	0	Night	0	0	0	0	0	1	1	0	19	0	0	0	0	0	19	1	0	0	0	0	0	1	0	1	0	0	0	0	0	0	0	0
25	183104	9/24/2013 0:00	1392/07/02	1434/11/18	September	Fall	Tuesday	1	3	7	2	11	18	4	0	0	Night	0	0	0	0	0	2	0	0	0	0	0	0	0	19	19	0	0	0	0	0	1	1	0	1	0	0	0	0	0	0	0	0
26	183104	9/24/2013 1:00	1392/07/02	1434/11/18	September	Fall	Tuesday	1	3	7	2	11	18	4	1	0	Night	0	0	0	0	0	2	0	0	0	0	0	0	0	19	19	0	0	0	0	0	1	1	0	1	0	0	0	0	0	0	0	0
27	183104	9/24/2013 2:00	1392/07/02	1434/11/18	September	Fall	Tuesday	1	3	7	2	11	18	4	2	0	Night	0	0	0	0	0	2	0	0	0	0	0	0	0	19	19	0	0	0	0	0	1	1	0	1	0	0	0	0	0	0	0	0
28	183104	9/24/2013 3:00	1392/07/02	1434/11/18	September	Fall	Tuesday	1	3	7	2	11	18	4	3	0	Night	0	0	0	0	0	2	0	0	0	0	0	0	0	19	19	0	0	0	0	0	1	1	0	1	0	0	0	0	0	0	0	0
29	183104	9/24/2013 4:00	1392/07/02	1434/11/18	September	Fall	Tuesday	1	3	7	2	11	18	4	4	0	Night	0	0	0	0	0	2	0	0	0	0	0	0	0	19	19	0	0	0	0	0	1	1	0	1	0	0	0	0	0	0	0	0
30	183104	9/24/2013 5:00	1392/07/02	1434/11/18	September	Fall	Tuesday	1	3	7	2	11	18	4	5	0	Night	0	0	0	0	0	2	0	0	0	0	0	0	0	19	19	0	0	0	0	0	1	1	0	1	0	0	0	0	0	0	0	0
31	183104	9/24/2013 6:00	1392/07/02	1434/11/18	September	Fall	Tuesday	1	3	7	2	11	18	4	6	1	Day	0	0	0	0	0	2	0	0	0	0	0	0	0	19	19	0	0	0	0	0	1	1	0	1	0	0	0	0	0	0	0	0
32	183104	9/24/2013 7:00	1392/07/02	1434/11/18	September	Fall	Tuesday	1	3	7	2	11	18	4	7	1	Day	0	1	0	0	0	2	0	0	0	0	0	0	0	19	19	0	0	0	0	0	1	1	0	1	0	0	0	0	0	0	0	0
33	183104	9/24/2013 8:00	1392/07/02	1434/11/18	September	Fall	Tuesday	1	3	7	2	11	18	4	8	1	Day	0	1	0	0	0	2	0	0	0	0	0	0	0	19	19	0	0	0	0	0	1	1	0	1	0	0	0	0	0	0	0	0
34	183104	9/24/2013 9:00	1392/07/02	1434/11/18	September	Fall	Tuesday	1	3	7	2	11	18	4	9	1	Day	0	1	0	0	0	2	0	0	0	0	0	0	0	19	19	0	0	0	0	0	1	1	0	1	0	0	0	0	0	0	0	0
35	183104	9/24/2013 10:15	1392/07/02	1434/11/18	September	Fall	Tuesday	1	3	7	2	11	18	4	10	1	Day	0	1	0	0	0	2	0	0	0	0	0	0	0	19	19	0	0	0	0	0	1	1	0	1	0	0	0	0	0	0	0	0
36	183104	9/24/2013 11:00	1392/07/02	1434/11/18	September	Fall	Tuesday	1	3	7	2	11	18	4	11	1	Day	0	1	0	0	0	2	0	0	0	0	0	0	0	19	19	0	0	0	0	0	1	1	0	1	0	0	0	0	0	0	0	0
37	183104	9/24/2013 12:00	1392/07/02	1434/11/18	September	Fall	Tuesday	1	3	7	2	11	18	4	12	1	Day	0	1	0	0	0	2	0	0	0	0	0	0	0	19	19	0	0	0	0	0	1	1	0	1	0	0	0	0	0	0	0	0
38	183104	9/24/2013 13:00	1392/07/02	1434/11/18	September	Fall	Tuesday	1	3	7	2	11	18	4	13	1	Day	0	1	0	0	0	2	0	0	0	0	0	0	0	19	19	0	0	0	0	0	1	1	0	1	0	0	0	0	0	0	0	0
39	183104	9/24/2013 14:00	1392/07/02	1434/11/18	September	Fall	Tuesday	1	3	7	2	11	18	4	14	1	Day	0	1	0	0	0	2	0	0	0	0	0	0	0	19	19	0	0	0	0	0	1	1	0	1	0	0	0	0	0	0	0	0
40	183104	9/24/2013 15:00	1392/07/02	1434/11/18	September	Fall	Tuesday	1	3	7	2	11	18	4	15	1	Day	0	1	0	0	0	2	0	0	0	0	0	0	0	19	19	0	0	0	0	0	1	1	0	1	0	0	0	0	0	0	0	0
41	183104	9/24/2013 16:00	1392/07/02	1434/11/18	September	Fall	Tuesday	1	3	7	2	11	18	4	16	1	Day	0	1	0	0	0	2	0	0	0	0	0	0	0	19	19	0	0	0	0	0	1	1	0	1	0	0	0	0	0	0	0	0
42	183104	9/24/2013 17:00	1392/07/02	1434/11/18	September	Fall	Tuesday	1	3	7	2	11	18	4	17	1	Day	0	1	0	0	0	2	0	0	0	0	0	0	0	19	19	0	0	0	0	0	1	1	0	1	0	0	0	0	0	0	0	0
43	183104	9/24/2013 18:00	1392/07/02	1434/11/18	September	Fall	Tuesday	1	3	7	2	11	18	4	18	0	Night	0	1	0	0	0	2	0	0	0	0	0	0	0	19	19	0	0	0	0	0	1	1	0	1	0	0	0	0	0	0	0	0
44	183104	9/24/2013 19:00	1392/07/02	1434/11/18	September	Fall	Tuesday	1	3	7	2	11	18	4	19	0	Night	0	1	0	0	0	2	0	0	0	0	0	0	0	19	19	0	0	0	0	0	1	1	0	1	0	0	0	0	0	0	0	0
45	183104	9/24/2013 20:00	1392/07/02	1434/11/18	September	Fall	Tuesday	1	3	7	2	11	18	4	20	0	Night	0	1	0	0	0	2	0	0	0	0	0	0	0	19	19	0	0	0	0	0	1	1	0	1	0	0	0	0	0	0	0	0
46	183104	9/24/2013 21:00	1392/07/02	1434/11/18	September	Fall	Tuesday	1	3	7	2	11	18	4	21	0	Night	0	1	0	0	0	2	0	0	0	0	0	0	0	19	19	0	0	0	0	0	1	1	0	1	0	0	0	0	0	0	0	0
47	183104	9/24/2013 22:00	1392/07/02	1434/11/18	September	Fall	Tuesday	1	3	7	2	11	18	4	22	0	Night	0	0	0	0	0	2	0	0	0	0	0	0	0	19	19	0	0	0	0	0	1	1	0	1	0	0	0	0	0	0	0	0
48	183104	9/24/2013 23:00	1392/07/02	1434/11/18	September	Fall	Tuesday	1	3	7	2	11	18	4	23	0	Night	0	0	0	0	0	2	0	0	0	0	0	0	0	19	19	0	0	0	0	0	1	1	0	1	0	0	0	0	0	0	0	0
49	183104	9/25/2013 12:00	1392/07/03	1434/11/19	September	Fall	Wednesday	1	3	7	3	11	19	5	12	1	Day	0	1	0	0	0	2	0	0	0	0	0	0	19	19	0	0	0	0	0	1	1	0	0	1	0	0	0	0	0	0	0	0
50	183104	9/25/2013 13:00	1392/07/03	1434/11/19	September	Fall	Wednesday	1	3	7	3	11	19	5	13	1	Day	0	1	0	0	0	2	0	0	0	0	0	0	19	19	0	0	0	0	0	1	1	0	0	1	0	0	0	0	0	0	0	0
51	183104	9/25/2013 14:00	1392/07/03	1434/11/19	September	Fall	Wednesday	1	3	7	3	11	19	5	14	1	Day	0	1	0	0	0	2	0	0	0	0	0	0	19	19	0	0	0	0	0	1	1	0	0	1	0	0	0	0	0	0	0	0
52	183104	9/25/2013 15:00	1392/07/03	1434/11/19	September	Fall	Wednesday	1	3	7	3	11	19	5	15	1	Day	0	1	0	0	0	2	0	0	0	0	0	0	19	19	0	0	0	0	0	1	1	0	0	1	0	0	0	0	0	0	0	0
53	183104	9/25/2013 16:00	1392/07/03	1434/11/19	September	Fall	Wednesday	1	3	7	3	11	19	5	16	1	Day	0	1	0	1	0	2	0	0	0	0	0	0	19	19	0	0	0	0	0	1	1	0	0	1	0	0	0	0	0	0	0	0
54	183104	9/25/2013 17:00	1392/07/03	1434/11/19	September	Fall	Wednesday	1	3	7	3	11	19	5	17	1	Day	0	1	0	1	0	2	0	0	0	0	0	0	19	19	0	0	0	0	0	1	1	0	0	1	0	0	0	0	0	0	0	0
55	183104	9/25/2013 18:00	1392/07/03	1434/11/19	September	Fall	Wednesday	1	3	7	3	11	19	5	18	0	Night	0	1	0	1	0	2	0	0	0	0	0	0	19	19	0	0	0	0	0	1	1	0	0	1	0	0	0	0	0	0	0	0
56	183104	9/25/2013 19:00	1392/07/03	1434/11/19	September	Fall	Wednesday	1	3	7	3	11	19	5	19	0	Night	0	1	0	1	0	2	0	0	0	0	0	0	19	19	0	0	0	0	0	1	1	0	0	1	0	0	0	0	0	0	0	0
57	183104	9/25/2013 20:00	1392/07/03	1434/11/19	September	Fall	Wednesday	1	3	7	3	11	19	5	20	0	Night	0	1	0	1	0	2	0	0	0	0	0	0	19	19	0	0	0	0	0	1	1	0	0	1	0	0	0	0	0	0	0	0
58	183104	9/25/2013 21:00	1392/07/03	1434/11/19	September	Fall	Wednesday	1	3	7	3	11	19	5	21	0	Night	0	1	0	1	0	2	0	0	0	0	0	0	19	19	0	0	0	0	0	1	1	0	0	1	0	0	0	0	0	0	0	0
59	183104	9/25/2013 22:00	1392/07/03	1434/11/19	September	Fall	Wednesday	1	3	7	3	11	19	5	22	0	Night	0	0	0	1	0	2	0	0	0	0	0	0	19	19	0	0	0	0	0	1	1	0	0	1	0	0	0	0	0	0	0	0
60	183104	9/25/2013 23:00	1392/07/03	1434/11/19	September	Fall	Wednesday	1	3	7	3	11	19	5	23	0	Night	0	0	0	1	0	2	0	0	0	0	0	0	19	19	0	0	0	0	0	1	1	0	0	1	0	0	0	0	0	0	0	0
61	183104	9/26/2013 0:00	1392/07/04	1434/11/20	September	Fall	Thursday	1	3	7	4	11	20	6	0	0	Night	1	0	0	0	0	1	0	1	0	0	0	19	19	0	0	0	0	0	1	1	0	0	0	1	0	0	0	0	0	0	0	0
62	183104	9/26/2013 1:00	1392/07/04	1434/11/20	September	Fall	Thursday	1	3	7	4	11	20	6	1	0	Night	1	0	0	0	0	1	0	1	0	0	0	19	19	0	0	0	0	0	1	1	0	0	0	1	0	0	0	0	0	0	0	0
63	183104	9/26/2013 2:00	1392/07/04	1434/11/20	September	Fall	Thursday	1	3	7	4	11	20	6	2	0	Night	1	0	0	0	0	1	0	1	0	0	0	19	19	0	0	0	0	0	1	1	0	0	0	1	0	0	0	0	0	0	0	0
64	183104	9/26/2013 3:00	1392/07/04	1434/11/20	September	Fall	Thursday	1	3	7	4	11	20	6	3	0	Night	1	0	0	0	0	1	0	1	0	0	0	19	19	0	0	0	0	0	1	1	0	0	0	1	0	0	0	0	0	0	0	0
65	183104	9/26/2013 4:00	1392/07/04	1434/11/20	September	Fall	Thursday	1	3	7	4	11	20	6	4	0	Night	1	0	0	0	0	1	0	1	0	0	0	19	19	0	0	0	0	0	1	1	0	0	0	1	0	0	0	0	0	0	0	0
66	183104	9/26/2013 5:00	1392/07/04	1434/11/20	September	Fall	Thursday	1	3	7	4	11	20	6	5	0	Night	1	0	0	0	0	1	0	1	0	0	0	19	19	0	0	0	0	0	1	1	0	0	0	1	0	0	0	0	0	0	0	0
67	183104	9/26/2013 6:00	1392/07/04	1434/11/20	September	Fall	Thursday	1	3	7	4	11	20	6	6	1	Day	1	0	0	0	0	1	0	1	0	0	0	19	19	0	0	0	0	0	1	1	0	0	0	1	0	0	0	0	0	0	0	0
68	183104	9/26/2013 7:00	1392/07/04	1434/11/20	September	Fall	Thursday	1	3	7	4	11	20	6	7	1	Day	1	1	0	0	0	1	0	1	0	0	0	19	19	0	0	0	0	0	1	1	0	0	0	1	0	0	0	0	0	0	0	0
69	183104	9/26/2013 8:00	1392/07/04	1434/11/20	September	Fall	Thursday	1	3	7	4	11	20	6	8	1	Day	1	1	0	0	0	1	0	1	0	0	0	19	19	0	0	0	0	0	1	1	0	0	0	1	0	0	0	0	0	0	0	0
70	183104	9/26/2013 9:00	1392/07/04	1434/11/20	September	Fall	Thursday	1	3	7	4	11	20	6	9	1	Day	1	1	0	0	0	1	0	1	0	0	0	19	19	0	0	0	0	0	1	1	0	0	0	1	0	0	0	0	0	0	0	0
71	183104	9/26/2013 10:00	1392/07/04	1434/11/20	September	Fall	Thursday	1	3	7	4	11	20	6	10	1	Day	1	1	0	0	0	1	0	1	0	0	0	19	19	0	0	0	0	0	1	1	0	0	0	1	0	0	0	0	0	0	0	0
72	183104	9/26/2013 11:00	1392/07/04	1434/11/20	September	Fall	Thursday	1	3	7	4	11	20	6	11	1	Day	1	1	0	0	0	1	0	1	0	0	0	19	19	0	0	0	0	0	1	1	0	0	0	1	0	0	0	0	0	0	0	0
73	183104	9/26/2013 12:00	1392/07/04	1434/11/20	September	Fall	Thursday	1	3	7	4	11	20	6	12	1	Day	1	1	0	0	0	1	0	1	0	0	0	19	19	0	0	0	0	0	1	1	0	0	0	1	0	0	0	0	0	0	0	0
74	183104	9/26/2013 13:00	1392/07/04	1434/11/20	September	Fall	Thursday	1	3	7	4	11	20	6	13	1	Day	1	1	0	0	0	1	0	1	0	0	0	19	19	0	0	0	0	0	1	1	0	0	0	1	0	0	0	0	0	0	0	0
75	183104	9/26/2013 14:00	1392/07/04	1434/11/20	September	Fall	Thursday	1	3	7	4	11	20	6	14	1	Day	1	1	0	0	0	1	0	1	0	0	0	19	19	0	0	0	0	0	1	1	0	0	0	1	0	0	0	0	0	0	0	0
76	183104	9/26/2013 15:00	1392/07/04	1434/11/20	September	Fall	Thursday	1	3	7	4	11	20	6	15	1	Day	1	1	0	0	0	1	0	1	0	0	0	19	19	0	0	0	0	0	1	1	0	0	0	1	0	0	0	0	0	0	0	0
77	183104	9/26/2013 16:00	1392/07/04	1434/11/20	September	Fall	Thursday	1	3	7	4	11	20	6	16	1	Day	1	1	0	0	0	1	0	1	0	0	0	19	19	0	0	0	0	0	1	1	0	0	0	1	0	0	0	0	0	0	0	0
78	183104	9/26/2013 17:00	1392/07/04	1434/11/20	September	Fall	Thursday	1	3	7	4	11	20	6	17	1	Day	1	1	0	0	0	1	0	1	0	0	0	19	19	0	0	0	0	0	1	1	0	0	0	1	0	0	0	0	0	0	0	0
79	183104	9/26/2013 18:00	1392/07/04	1434/11/20	September	Fall	Thursday	1	3	7	4	11	20	6	18	0	Night	1	1	0	0	0	1	0	1	0	0	0	19	19	0	0	0	0	0	1	1	0	0	0	1	0	0	0	0	0	0	0	0
80	183104	9/26/2013 19:00	1392/07/04	1434/11/20	September	Fall	Thursday	1	3	7	4	11	20	6	19	0	Night	1	1	0	0	0	1	0	1	0	0	0	19	19	0	0	0	0	0	1	1	0	0	0	1	0	0	0	0	0	0	0	0
81	183104	9/26/2013 20:00	1392/07/04	1434/11/20	September	Fall	Thursday	1	3	7	4	11	20	6	20	0	Night	1	1	0	0	0	1	0	1	0	0	0	19	19	0	0	0	0	0	1	1	0	0	0	1	0	0	0	0	0	0	0	0
82	183104	9/26/2013 21:00	1392/07/04	1434/11/20	September	Fall	Thursday	1	3	7	4	11	20	6	21	0	Night	1	1	0	0	0	1	0	1	0	0	0	19	19	0	0	0	0	0	1	1	0	0	0	1	0	0	0	0	0	0	0	0
83	183104	9/26/2013 22:00	1392/07/04	1434/11/20	September	Fall	Thursday	1	3	7	4	11	20	6	22	0	Night	1	0	0	0	0	1	0	1	0	0	0	19	19	0	0	0	0	0	1	1	0	0	0	1	0	0	0	0	0	0	0	0
84	183104	9/26/2013 23:00	1392/07/04	1434/11/20	September	Fall	Thursday	1	3	7	4	11	20	6	23	0	Night	1	0	0	0	0	1	0	1	0	0	0	19	19	0	0	0	0	0	1	1	0	0	0	1	0	0	0	0	0	0	0	0
85	183104	9/27/2013 0:00	1392/07/05	1434/11/21	September	Fall	Friday	1	3	7	5	11	21	7	0	0	Night	1	0	0	0	1	0	1	1	0	0	19	19	0	0	0	0	0	1	1	0	0	0	0	1	0	0	0	0	0	0	0	0
86	183104	9/27/2013 1:00	1392/07/05	1434/11/21	September	Fall	Friday	1	3	7	5	11	21	7	1	0	Night	1	0	0	0	1	0	1	1	0	0	19	19	0	0	0	0	0	1	1	0	0	0	0	1	0	0	0	0	0	0	0	0
87	183104	9/27/2013 2:00	1392/07/05	1434/11/21	September	Fall	Friday	1	3	7	5	11	21	7	2	0	Night	1	0	0	0	1	0	1	1	0	0	19	19	0	0	0	0	0	1	1	0	0	0	0	1	0	0	0	0	0	0	0	0
88	183104	9/27/2013 3:00	1392/07/05	1434/11/21	September	Fall	Friday	1	3	7	5	11	21	7	3	0	Night	1	0	0	0	1	0	1	1	0	0	19	19	0	0	0	0	0	1	1	0	0	0	0	1	0	0	0	0	0	0	0	0
89	183104	9/27/2013 4:00	1392/07/05	1434/11/21	September	Fall	Friday	1	3	7	5	11	21	7	4	0	Night	1	0	0	0	1	0	1	1	0	0	19	19	0	0	0	0	0	1	1	0	0	0	0	1	0	0	0	0	0	0	0	0
90	183104	9/27/2013 5:00	1392/07/05	1434/11/21	September	Fall	Friday	1	3	7	5	11	21	7	5	0	Night	1	0	0	0	1	0	1	1	0	0	19	19	0	0	0	0	0	1	1	0	0	0	0	1	0	0	0	0	0	0	0	0
91	183104	9/27/2013 6:00	1392/07/05	1434/11/21	September	Fall	Friday	1	3	7	5	11	21	7	6	1	Day	1	0	0	0	1	0	1	1	0	0	19	19	0	0	0	0	0	1	1	0	0	0	0	1	0	0	0	0	0	0	0	0
92	183104	9/27/2013 7:00	1392/07/05	1434/11/21	September	Fall	Friday	1	3	7	5	11	21	7	7	1	Day	1	1	0	0	1	0	1	1	0	0	19	19	0	0	0	0	0	1	1	0	0	0	0	1	0	0	0	0	0	0	0	0
93	183104	9/27/2013 8:00	1392/07/05	1434/11/21	September	Fall	Friday	1	3	7	5	11	21	7	8	1	Day	1	1	0	0	1	0	1	1	0	0	19	19	0	0	0	0	0	1	1	0	0	0	0	1	0	0	0	0	0	0	0	0
94	183104	9/27/2013 9:00	1392/07/05	1434/11/21	September	Fall	Friday	1	3	7	5	11	21	7	9	1	Day	1	1	0	0	1	0	1	1	0	0	19	19	0	0	0	0	0	1	1	0	0	0	0	1	0	0	0	0	0	0	0	0
95	183104	9/27/2013 10:00	1392/07/05	1434/11/21	September	Fall	Friday	1	3	7	5	11	21	7	10	1	Day	1	1	0	0	1	0	1	1	0	0	19	19	0	0	0	0	0	1	1	0	0	0	0	1	0	0	0	0	0	0	0	0
96	183104	9/27/2013 11:00	1392/07/05	1434/11/21	September	Fall	Friday	1	3	7	5	11	21	7	11	1	Day	1	1	0	0	1	0	1	1	0	0	19	19	0	0	0	0	0	1	1	0	0	0	0	1	0	0	0	0	0	0	0	0
97	183104	9/27/2013 12:00	1392/07/05	1434/11/21	September	Fall	Friday	1	3	7	5	11	21	7	12	1	Day	1	1	0	0	1	0	1	1	0	0	19	19	0	0	0	0	0	1	1	0	0	0	0	1	0	0	0	0	0	0	0	0
98	183104	9/27/2013 13:00	1392/07/05	1434/11/21	September	Fall	Friday	1	3	7	5	11	21	7	13	1	Day	1	1	0	0	1	0	1	1	0	0	19	19	0	0	0	0	0	1	1	0	0	0	0	1	0	0	0	0	0	0	0	0
99	183104	9/27/2013 14:00	1392/07/05	1434/11/21	September	Fall	Friday	1	3	7	5	11	21	7	14	1	Day	1	1	0	0	1	0	1	1	0	0	19	19	0	0	0	0	0	1	1	0	0	0	0	1	0	0	0	0	0	0	0	0
100	183104	9/27/2013 15:00	1392/07/05	1434/11/21	September	Fall	Friday	1	3	7	5	11	21	7	15	1	Day	1	1	0	0	1	0	1	1	0	0	19	19	0	0	0	0	0	1	1	0	0	0	0	1	0	0	0	0	0	0	0	0
101	183104	9/27/2013 16:00	1392/07/05	1434/11/21	September	Fall	Friday	1	3	7	5	11	21	7	16	1	Day	1	1	0	0	1	0	1	1	0	0	19	19	0	0	0	0	0	1	1	0	0	0	0	1	0	0	0	0	0	0	0	0
102	183104	9/27/2013 17:00	1392/07/05	1434/11/21	September	Fall	Friday	1	3	7	5	11	21	7	17	1	Day	1	1	0	0	1	0	1	1	0	0	19	19	0	0	0	0	0	1	1	0	0	0	0	1	0	0	0	0	0	0	0	0
103	183104	9/27/2013 18:00	1392/07/05	1434/11/21	September	Fall	Friday	1	3	7	5	11	21	7	18	0	Night	1	1	0	0	1	0	1	1	0	0	19	19	0	0	0	0	0	1	1	0	0	0	0	1	0	0	0	0	0	0	0	0
104	183104	9/27/2013 19:00	1392/07/05	1434/11/21	September	Fall	Friday	1	3	7	5	11	21	7	19	0	Night	1	1	0	0	1	0	1	1	0	0	19	19	0	0	0	0	0	1	1	0	0	0	0	1	0	0	0	0	0	0	0	0
105	183104	9/27/2013 20:00	1392/07/05	1434/11/21	September	Fall	Friday	1	3	7	5	11	21	7	20	0	Night	1	1	0	0	1	0	1	1	0	0	19	19	0	0	0	0	0	1	1	0	0	0	0	1	0	0	0	0	0	0	0	0
106	183104	9/27/2013 21:00	1392/07/05	1434/11/21	September	Fall	Friday	1	3	7	5	11	21	7	21	0	Night	1	1	0	0	1	0	1	1	0	0	19	19	0	0	0	0	0	1	1	0	0	0	0	1	0	0	0	0	0	0	0	0
107	183104	9/27/2013 22:00	1392/07/05	1434/11/21	September	Fall	Friday	1	3	7	5	11	21	7	22	0	Night	1	0	0	0	1	0	1	1	0	0	19	19	0	0	0	0	0	1	1	0	0	0	0	1	0	0	0	0	0	0	0	0
108	183104	9/27/2013 23:00	1392/07/05	1434/11/21	September	Fall	Friday	1	3	7	5	11	21	7	23	0	Night	1	0	0	0	1	0	1	1	0	0	19	19	0	0	0	0	0	1	1	0	0	0	0	1	0	0	0	0	0	0	0	0
109	183104	9/28/2013 0:00	1392/07/06	1434/11/22	September	Fall	Saturday	1	3	7	6	11	22	1	0	0	Night	0	0	1	0	2	0	2	0	0	19	19	0	0	0	0	0	1	1	0	0	0	0	0	1	0	0	0	0	0	0	0	0
110	183104	9/28/2013 1:00	1392/07/06	1434/11/22	September	Fall	Saturday	1	3	7	6	11	22	1	1	0	Night	0	0	1	0	2	0	2	0	0	19	19	0	0	0	0	0	1	1	0	0	0	0	0	1	0	0	0	0	0	0	0	0
111	183104	9/28/2013 2:00	1392/07/06	1434/11/22	September	Fall	Saturday	1	3	7	6	11	22	1	2	0	Night	0	0	1	0	2	0	2	0	0	19	19	0	0	0	0	0	1	1	0	0	0	0	0	1	0	0	0	0	0	0	0	0
112	183104	9/28/2013 3:00	1392/07/06	1434/11/22	September	Fall	Saturday	1	3	7	6	11	22	1	3	0	Night	0	0	1	0	2	0	2	0	0	19	19	0	0	0	0	0	1	1	0	0	0	0	0	1	0	0	0	0	0	0	0	0
113	183104	9/28/2013 4:00	1392/07/06	1434/11/22	September	Fall	Saturday	1	3	7	6	11	22	1	4	0	Night	0	0	1	0	2	0	2	0	0	19	19	0	0	0	0	0	1	1	0	0	0	0	0	1	0	0	0	0	0	0	0	0
114	183104	9/28/2013 5:00	1392/07/06	1434/11/22	September	Fall	Saturday	1	3	7	6	11	22	1	5	0	Night	0	0	1	0	2	0	2	0	0	19	19	0	0	0	0	0	1	1	0	0	0	0	0	1	0	0	0	0	0	0	0	0
115	183104	9/28/2013 6:30	1392/07/06	1434/11/22	September	Fall	Saturday	1	3	7	6	11	22	1	6	1	Day	0	0	1	0	2	0	2	0	0	19	19	0	0	0	0	0	1	1	0	0	0	0	0	1	0	0	0	0	0	0	0	0
116	183104	9/28/2013 7:15	1392/07/06	1434/11/22	September	Fall	Saturday	1	3	7	6	11	22	1	7	1	Day	0	1	0	0	2	0	2	0	0	19	19	0	0	0	0	0	1	1	0	0	0	0	0	1	0	0	0	0	0	0	0	0
117	183104	9/28/2013 8:00	1392/07/06	1434/11/22	September	Fall	Saturday	1	3	7	6	11	22	1	8	1	Day	0	1	0	0	2	0	2	0	0	19	19	0	0	0	0	0	1	1	0	0	0	0	0	1	0	0	0	0	0	0	0	0
118	183104	9/28/2013 9:00	1392/07/06	1434/11/22	September	Fall	Saturday	1	3	7	6	11	22	1	9	1	Day	0	1	0	0	2	0	2	0	0	19	19	0	0	0	0	0	1	1	0	0	0	0	0	1	0	0	0	0	0	0	0	0
119	183104	9/28/2013 10:00	1392/07/06	1434/11/22	September	Fall	Saturday	1	3	7	6	11	22	1	10	1	Day	0	1	0	0	2	0	2	0	0	19	19	0	0	0	0	0	1	1	0	0	0	0	0	1	0	0	0	0	0	0	0	0
120	183104	9/28/2013 11:00	1392/07/06	1434/11/22	September	Fall	Saturday	1	3	7	6	11	22	1	11	1	Day	0	1	0	0	2	0	2	0	0	19	19	0	0	0	0	0	1	1	0	0	0	0	0	1	0	0	0	0	0	0	0	0
121	183104	9/28/2013 12:00	1392/07/06	1434/11/22	September	Fall	Saturday	1	3	7	6	11	22	1	12	1	Day	0	1	0	0	2	0	2	0	0	19	19	0	0	0	0	0	1	1	0	0	0	0	0	1	0	0	0	0	0	0	0	0
122	183104	9/28/2013 13:00	1392/07/06	1434/11/22	September	Fall	Saturday	1	3	7	6	11	22	1	13	1	Day	0	1	0	0	2	0	2	0	0	19	19	0	0	0	0	0	1	1	0	0	0	0	0	1	0	0	0	0	0	0	0	0
123	183104	9/28/2013 14:00	1392/07/06	1434/11/22	September	Fall	Saturday	1	3	7	6	11	22	1	14	1	Day	0	1	0	0	2	0	2	0	0	19	19	0	0	0	0	0	1	1	0	0	0	0	0	1	0	0	0	0	0	0	0	0
124	183104	9/28/2013 15:00	1392/07/06	1434/11/22	September	Fall	Saturday	1	3	7	6	11	22	1	15	1	Day	0	1	0	0	2	0	2	0	0	19	19	0	0	0	0	0	1	1	0	0	0	0	0	1	0	0	0	0	0	0	0	0
125	183104	9/28/2013 16:00	1392/07/06	1434/11/22	September	Fall	Saturday	1	3	7	6	11	22	1	16	1	Day	0	1	0	0	2	0	2	0	0	19	19	0	0	0	0	0	1	1	0	0	0	0	0	1	0	0	0	0	0	0	0	0
126	183104	9/28/2013 17:00	1392/07/06	1434/11/22	September	Fall	Saturday	1	3	7	6	11	22	1	17	1	Day	0	1	0	0	2	0	2	0	0	19	19	0	0	0	0	0	1	1	0	0	0	0	0	1	0	0	0	0	0	0	0	0
127	183104	9/28/2013 18:00	1392/07/06	1434/11/22	September	Fall	Saturday	1	3	7	6	11	22	1	18	0	Night	0	1	0	0	2	0	2	0	0	19	19	0	0	0	0	0	1	1	0	0	0	0	0	1	0	0	0	0	0	0	0	0
128	183104	9/28/2013 19:00	1392/07/06	1434/11/22	September	Fall	Saturday	1	3	7	6	11	22	1	19	0	Night	0	1	0	0	2	0	2	0	0	19	19	0	0	0	0	0	1	1	0	0	0	0	0	1	0	0	0	0	0	0	0	0
129	183104	9/28/2013 20:00	1392/07/06	1434/11/22	September	Fall	Saturday	1	3	7	6	11	22	1	20	0	Night	0	1	0	0	2	0	2	0	0	19	19	0	0	0	0	0	1	1	0	0	0	0	0	1	0	0	0	0	0	0	0	0
130	183104	9/28/2013 21:00	1392/07/06	1434/11/22	September	Fall	Saturday	1	3	7	6	11	22	1	21	0	Night	0	1	0	0	2	0	2	0	0	19	19	0	0	0	0	0	1	1	0	0	0	0	0	1	0	0	0	0	0	0	0	0
131	183104	9/28/2013 22:00	1392/07/06	1434/11/22	September	Fall	Saturday	1	3	7	6	11	22	1	22	0	Night	0	0	0	0	2	0	2	0	0	19	19	0	0	0	0	0	1	1	0	0	0	0	0	1	0	0	0	0	0	0	0	0
132	183104	9/28/2013 23:00	1392/07/06	1434/11/22	September	Fall	Saturday	1	3	7	6	11	22	1	23	0	Night	0	0	0	0	2	0	2	0	0	19	19	0	0	0	0	0	1	1	0	0	0	0	0	1	0	0	0	0	0	0	0	0
133	183104	9/29/2013 0:00	1392/07/07	1434/11/23	September	Fall	Sunday	1	3	7	7	11	23	2	0	0	Night	0	0	0	0	0	0	2	0	19	19	0	0	0	0	0	1	1	0	0	0	0	0	0	1	0	0	0	0	0	0	0	0
134	183104	9/29/2013 1:00	1392/07/07	1434/11/23	September	Fall	Sunday	1	3	7	7	11	23	2	1	0	Night	0	0	0	0	0	0	2	0	19	19	0	0	0	0	0	1	1	0	0	0	0	0	0	1	0	0	0	0	0	0	0	0
135	183104	9/29/2013 2:00	1392/07/07	1434/11/23	September	Fall	Sunday	1	3	7	7	11	23	2	2	0	Night	0	0	0	0	0	0	2	0	19	19	0	0	0	0	0	1	1	0	0	0	0	0	0	1	0	0	0	0	0	0	0	0
136	183104	9/29/2013 3:15	1392/07/07	1434/11/23	September	Fall	Sunday	1	3	7	7	11	23	2	3	0	Night	0	0	0	0	0	0	2	0	19	19	0	0	0	0	0	1	1	0	0	0	0	0	0	1	0	0	0	0	0	0	0	0
137	183104	9/29/2013 4:00	1392/07/07	1434/11/23	September	Fall	Sunday	1	3	7	7	11	23	2	4	0	Night	0	0	0	0	0	0	2	0	19	19	0	0	0	0	0	1	1	0	0	0	0	0	0	1	0	0	0	0	0	0	0	0
138	183104	9/29/2013 5:00	1392/07/07	1434/11/23	September	Fall	Sunday	1	3	7	7	11	23	2	5	0	Night	0	0	0	0	0	0	2	0	19	19	0	0	0	0	0	1	1	0	0	0	0	0	0	1	0	0	0	0	0	0	0	0
139	183104	9/29/2013 6:00	1392/07/07	1434/11/23	September	Fall	Sunday	1	3	7	7	11	23	2	6	1	Day	0	0	0	0	0	0	2	0	19	19	0	0	0	0	0	1	1	0	0	0	0	0	0	1	0	0	0	0	0	0	0	0
140	183104	9/29/2013 7:00	1392/07/07	1434/11/23	September	Fall	Sunday	1	3	7	7	11	23	2	7	1	Day	0	1	0	0	0	0	2	0	19	19	0	0	0	0	0	1	1	0	0	0	0	0	0	1	0	0	0	0	0	0	0	0
141	183104	9/29/2013 8:00	1392/07/07	1434/11/23	September	Fall	Sunday	1	3	7	7	11	23	2	8	1	Day	0	1	0	0	0	0	2	0	19	19	0	0	0	0	0	1	1	0	0	0	0	0	0	1	0	0	0	0	0	0	0	0
142	183104	9/29/2013 9:00	1392/07/07	1434/11/23	September	Fall	Sunday	1	3	7	7	11	23	2	9	1	Day	0	1	0	0	0	0	2	0	19	19	0	0	0	0	0	1	1	0	0	0	0	0	0	1	0	0	0	0	0	0	0	0
143	183104	9/29/2013 10:00	1392/07/07	1434/11/23	September	Fall	Sunday	1	3	7	7	11	23	2	10	1	Day	0	1	0	0	0	0	2	0	19	19	0	0	0	0	0	1	1	0	0	0	0	0	0	1	0	0	0	0	0	0	0	0
144	183104	9/29/2013 11:00	1392/07/07	1434/11/23	September	Fall	Sunday	1	3	7	7	11	23	2	11	1	Day	0	1	0	0	0	0	2	0	19	19	0	0	0	0	0	1	1	0	0	0	0	0	0	1	0	0	0	0	0	0	0	0
145	183104	9/29/2013 12:00	1392/07/07	1434/11/23	September	Fall	Sunday	1	3	7	7	11	23	2	12	1	Day	0	1	0	0	0	0	2	0	19	19	0	0	0	0	0	1	1	0	0	0	0	0	0	1	0	0	0	0	0	0	0	0
146	183104	9/29/2013 13:00	1392/07/07	1434/11/23	September	Fall	Sunday	1	3	7	7	11	23	2	13	1	Day	0	1	0	0	0	0	2	0	19	19	0	0	0	0	0	1	1	0	0	0	0	0	0	1	0	0	0	0	0	0	0	0
147	183104	9/29/2013 14:00	1392/07/07	1434/11/23	September	Fall	Sunday	1	3	7	7	11	23	2	14	1	Day	0	1	0	0	0	0	2	0	19	19	0	0	0	0	0	1	1	0	0	0	0	0	0	1	0	0	0	0	0	0	0	0
148	183104	9/29/2013 15:00	1392/07/07	1434/11/23	September	Fall	Sunday	1	3	7	7	11	23	2	15	1	Day	0	1	0	0	0	0	2	0	19	19	0	0	0	0	0	1	1	0	0	0	0	0	0	1	0	0	0	0	0	0	0	0
149	183104	9/29/2013 16:00	1392/07/07	1434/11/23	September	Fall	Sunday	1	3	7	7	11	23	2	16	1	Day	0	1	0	0	0	0	2	0	19	19	0	0	0	0	0	1	1	0	0	0	0	0	0	1	0	0	0	0	0	0	0	0
150	183104	9/29/2013 17:00	1392/07/07	1434/11/23	September	Fall	Sunday	1	3	7	7	11	23	2	17	1	Day	0	1	0	0	0	0	2	0	19	19	0	0	0	0	0	1	1	0	0	0	0	0	0	1	0	0	0	0	0	0	0	0
151	183104	9/29/2013 18:00	1392/07/07	1434/11/23	September	Fall	Sunday	1	3	7	7	11	23	2	18	0	Night	0	1	0	0	0	0	2	0	19	19	0	0	0	0	0	1	1	0	0	0	0	0	0	1	0	0	0	0	0	0	0	0
152	183104	9/29/2013 19:00	1392/07/07	1434/11/23	September	Fall	Sunday	1	3	7	7	11	23	2	19	0	Night	0	1	0	0	0	0	2	0	19	19	0	0	0	0	0	1	1	0	0	0	0	0	0	1	0	0	0	0	0	0	0	0
153	183104	9/29/2013 20:00	1392/07/07	1434/11/23	September	Fall	Sunday	1	3	7	7	11	23	2	20	0	Night	0	1	0	0	0	0	2	0	19	19	0	0	0	0	0	1	1	0	0	0	0	0	0	1	0	0	0	0	0	0	0	0
154	183104	9/29/2013 21:00	1392/07/07	1434/11/23	September	Fall	Sunday	1	3	7	7	11	23	2	21	0	Night	0	1	0	0	0	0	2	0	19	19	0	0	0	0	0	1	1	0	0	0	0	0	0	1	0	0	0	0	0	0	0	0
155	183104	9/29/2013 22:00	1392/07/07	1434/11/23	September	Fall	Sunday	1	3	7	7	11	23	2	22	0	Night	0	0	0	0	0	0	2	0	19	19	0	0	0	0	0	1	1	0	0	0	0	0	0	1	0	0	0	0	0	0	0	0
156	183104	9/29/2013 23:00	1392/07/07	1434/11/23	September	Fall	Sunday	1	3	7	7	11	23	2	23	0	Night	0	0	0	0	0	0	2	0	19	19	0	0	0	0	0	1	1	0	0	0	0	0	0	1	0	0	0	0	0	0	0	0
157	183104	9/30/2013 0:00	1392/07/08	1434/11/24	September	Fall	Monday	1	3	7	8	11	24	3	0	0	Night	0	0	0	0	0	1	1	0	19	0	0	0	0	0	19	1	0	0	0	0	0	1	0	1	0	0	0	0	0	0	0	0
158	183104	9/30/2013 1:00	1392/07/08	1434/11/24	September	Fall	Monday	1	3	7	8	11	24	3	1	0	Night	0	0	0	0	0	1	1	0	19	0	0	0	0	0	19	1	0	0	0	0	0	1	0	1	0	0	0	0	0	0	0	0
159	183104	9/30/2013 2:00	1392/07/08	1434/11/24	September	Fall	Monday	1	3	7	8	11	24	3	2	0	Night	0	0	0	0	0	1	1	0	19	0	0	0	0	0	19	1	0	0	0	0	0	1	0	1	0	0	0	0	0	0	0	0
160	183104	9/30/2013 3:00	1392/07/08	1434/11/24	September	Fall	Monday	1	3	7	8	11	24	3	3	0	Night	0	0	0	0	0	1	1	0	19	0	0	0	0	0	19	1	0	0	0	0	0	1	0	1	0	0	0	0	0	0	0	0
161	183104	9/30/2013 4:00	1392/07/08	1434/11/24	September	Fall	Monday	1	3	7	8	11	24	3	4	0	Night	0	0	0	0	0	1	1	0	19	0	0	0	0	0	19	1	0	0	0	0	0	1	0	1	0	0	0	0	0	0	0	0
162	183104	9/30/2013 5:00	1392/07/08	1434/11/24	September	Fall	Monday	1	3	7	8	11	24	3	5	0	Night	0	0	0	0	0	1	1	0	19	0	0	0	0	0	19	1	0	0	0	0	0	1	0	1	0	0	0	0	0	0	0	0
163	183104	9/30/2013 6:00	1392/07/08	1434/11/24	September	Fall	Monday	1	3	7	8	11	24	3	6	1	Day	0	0	0	0	0	1	1	0	19	0	0	0	0	0	19	1	0	0	0	0	0	1	0	1	0	0	0	0	0	0	0	0
164	183104	9/30/2013 7:00	1392/07/08	1434/11/24	September	Fall	Monday	1	3	7	8	11	24	3	7	1	Day	0	1	0	0	0	1	1	0	19	0	0	0	0	0	19	1	0	0	0	0	0	1	0	1	0	0	0	0	0	0	0	0
165	183104	9/30/2013 8:00	1392/07/08	1434/11/24	September	Fall	Monday	1	3	7	8	11	24	3	8	1	Day	0	1	0	0	0	1	1	0	19	0	0	0	0	0	19	1	0	0	0	0	0	1	0	1	0	0	0	0	0	0	0	0
166	183104	9/30/2013 9:00	1392/07/08	1434/11/24	September	Fall	Monday	1	3	7	8	11	24	3	9	1	Day	0	1	0	0	0	1	1	0	19	0	0	0	0	0	19	1	0	0	0	0	0	1	0	1	0	0	0	0	0	0	0	0
167	183104	9/30/2013 10:00	1392/07/08	1434/11/24	September	Fall	Monday	1	3	7	8	11	24	3	10	1	Day	0	1	0	0	0	1	1	0	19	0	0	0	0	0	19	1	0	0	0	0	0	1	0	1	0	0	0	0	0	0	0	0
168	183104	9/30/2013 11:00	1392/07/08	1434/11/24	September	Fall	Monday	1	3	7	8	11	24	3	11	1	Day	0	1	0	0	0	1	1	0	19	0	0	0	0	0	19	1	0	0	0	0	0	1	0	1	0	0	0	0	0	0	0	0
169	183104	9/30/2013 12:00	1392/07/08	1434/11/24	September	Fall	Monday	1	3	7	8	11	24	3	12	1	Day	0	1	0	0	0	1	1	0	19	0	0	0	0	0	19	1	0	0	0	0	0	1	0	1	0	0	0	0	0	0	0	0
170	183104	9/30/2013 13:00	1392/07/08	1434/11/24	September	Fall	Monday	1	3	7	8	11	24	3	13	1	Day	0	1	0	0	0	1	1	0	19	0	0	0	0	0	19	1	0	0	0	0	0	1	0	1	0	0	0	0	0	0	0	0
171	183104	9/30/2013 14:00	1392/07/08	1434/11/24	September	Fall	Monday	1	3	7	8	11	24	3	14	1	Day	0	1	0	0	0	1	1	0	19	0	0	0	0	0	19	1	0	0	0	0	0	1	0	1	0	0	0	0	0	0	0	0
172	183104	9/30/2013 15:00	1392/07/08	1434/11/24	September	Fall	Monday	1	3	7	8	11	24	3	15	1	Day	0	1	0	0	0	1	1	0	19	0	0	0	0	0	19	1	0	0	0	0	0	1	0	1	0	0	0	0	0	0	0	0
173	183104	9/30/2013 16:00	1392/07/08	1434/11/24	September	Fall	Monday	1	3	7	8	11	24	3	16	1	Day	0	1	0	0	0	1	1	0	19	0	0	0	0	0	19	1	0	0	0	0	0	1	0	1	0	0	0	0	0	0	0	0
174	183104	9/30/2013 17:00	1392/07/08	1434/11/24	September	Fall	Monday	1	3	7	8	11	24	3	17	1	Day	0	1	0	0	0	1	1	0	19	0	0	0	0	0	19	1	0	0	0	0	0	1	0	1	0	0	0	0	0	0	0	0
175	183104	9/30/2013 18:00	1392/07/08	1434/11/24	September	Fall	Monday	1	3	7	8	11	24	3	18	0	Night	0	1	0	0	0	1	1	0	19	0	0	0	0	0	19	1	0	0	0	0	0	1	0	1	0	0	0	0	0	0	0	0
176	183104	9/30/2013 19:00	1392/07/08	1434/11/24	September	Fall	Monday	1	3	7	8	11	24	3	19	0	Night	0	1	0	0	0	1	1	0	19	0	0	0	0	0	19	1	0	0	0	0	0	1	0	1	0	0	0	0	0	0	0	0
177	183104	9/30/2013 20:00	1392/07/08	1434/11/24	September	Fall	Monday	1	3	7	8	11	24	3	20	0	Night	0	1	0	0	0	1	1	0	19	0	0	0	0	0	19	1	0	0	0	0	0	1	0	1	0	0	0	0	0	0	0	0
178	183104	9/30/2013 21:00	1392/07/08	1434/11/24	September	Fall	Monday	1	3	7	8	11	24	3	21	0	Night	0	1	0	0	0	1	1	0	19	0	0	0	0	0	19	1	0	0	0	0	0	1	0	1	0	0	0	0	0	0	0	0
179	183104	9/30/2013 22:00	1392/07/08	1434/11/24	September	Fall	Monday	1	3	7	8	11	24	3	22	0	Night	0	0	0	0	0	1	1	0	19	0	0	0	0	0	19	1	0	0	0	0	0	1	0	1	0	0	0	0	0	0	0	0
180	183104	9/30/2013 23:00	1392/07/08	1434/11/24	September	Fall	Monday	1	3	7	8	11	24	3	23	0	Night	0	0	0	0	0	1	1	0	19	0	0	0	0	0	19	1	0	0	0	0	0	1	0	1	0	0	0	0	0	0	0	0
181	183104	10/1/2013 0:00	1392/07/09	1434/11/25	October	Fall	Tuesday	1	3	7	9	11	25	4	0	0	Night	0	0	0	0	0	2	0	0	0	0	0	0	0	19	19	0	0	0	0	0	1	1	0	1	0	0	0	0	0	0	0	0
182	183104	10/1/2013 1:00	1392/07/09	1434/11/25	October	Fall	Tuesday	1	3	7	9	11	25	4	1	0	Night	0	0	0	0	0	2	0	0	0	0	0	0	0	19	19	0	0	0	0	0	1	1	0	1	0	0	0	0	0	0	0	0
183	183104	10/1/2013 2:00	1392/07/09	1434/11/25	October	Fall	Tuesday	1	3	7	9	11	25	4	2	0	Night	0	0	0	0	0	2	0	0	0	0	0	0	0	19	19	0	0	0	0	0	1	1	0	1	0	0	0	0	0	0	0	0
184	183104	10/1/2013 3:00	1392/07/09	1434/11/25	October	Fall	Tuesday	1	3	7	9	11	25	4	3	0	Night	0	0	0	0	0	2	0	0	0	0	0	0	0	19	19	0	0	0	0	0	1	1	0	1	0	0	0	0	0	0	0	0
185	183104	10/1/2013 4:00	1392/07/09	1434/11/25	October	Fall	Tuesday	1	3	7	9	11	25	4	4	0	Night	0	0	0	0	0	2	0	0	0	0	0	0	0	19	19	0	0	0	0	0	1	1	0	1	0	0	0	0	0	0	0	0
186	183104	10/1/2013 6:00	1392/07/09	1434/11/25	October	Fall	Tuesday	1	3	7	9	11	25	4	6	1	Day	0	0	0	0	0	2	0	0	0	0	0	0	0	19	19	0	0	0	0	0	1	1	0	1	0	0	0	0	0	0	0	0
187	183104	10/1/2013 7:00	1392/07/09	1434/11/25	October	Fall	Tuesday	1	3	7	9	11	25	4	7	1	Day	0	1	0	0	0	2	0	0	0	0	0	0	0	19	19	0	0	0	0	0	1	1	0	1	0	0	0	0	0	0	0	0
188	183104	10/1/2013 8:00	1392/07/09	1434/11/25	October	Fall	Tuesday	1	3	7	9	11	25	4	8	1	Day	0	1	0	0	0	2	0	0	0	0	0	0	0	19	19	0	0	0	0	0	1	1	0	1	0	0	0	0	0	0	0	0
189	183104	10/1/2013 9:00	1392/07/09	1434/11/25	October	Fall	Tuesday	1	3	7	9	11	25	4	9	1	Day	0	1	0	0	0	2	0	0	0	0	0	0	0	19	19	0	0	0	0	0	1	1	0	1	0	0	0	0	0	0	0	0
190	183104	10/1/2013 10:00	1392/07/09	1434/11/25	October	Fall	Tuesday	1	3	7	9	11	25	4	10	1	Day	0	1	0	0	0	2	0	0	0	0	0	0	0	19	19	0	0	0	0	0	1	1	0	1	0	0	0	0	0	0	0	0
191	183104	10/1/2013 11:00	1392/07/09	1434/11/25	October	Fall	Tuesday	1	3	7	9	11	25	4	11	1	Day	0	1	0	0	0	2	0	0	0	0	0	0	0	19	19	0	0	0	0	0	1	1	0	1	0	0	0	0	0	0	0	0
192	183104	10/1/2013 12:00	1392/07/09	1434/11/25	October	Fall	Tuesday	1	3	7	9	11	25	4	12	1	Day	0	1	0	0	0	2	0	0	0	0	0	0	0	19	19	0	0	0	0	0	1	1	0	1	0	0	0	0	0	0	0	0
193	183104	10/1/2013 13:00	1392/07/09	1434/11/25	October	Fall	Tuesday	1	3	7	9	11	25	4	13	1	Day	0	1	0	0	0	2	0	0	0	0	0	0	0	19	19	0	0	0	0	0	1	1	0	1	0	0	0	0	0	0	0	0
194	183104	10/1/2013 14:00	1392/07/09	1434/11/25	October	Fall	Tuesday	1	3	7	9	11	25	4	14	1	Day	0	1	0	0	0	2	0	0	0	0	0	0	0	19	19	0	0	0	0	0	1	1	0	1	0	0	0	0	0	0	0	0
195	183104	10/1/2013 15:00	1392/07/09	1434/11/25	October	Fall	Tuesday	1	3	7	9	11	25	4	15	1	Day	0	1	0	0	0	2	0	0	0	0	0	0	0	19	19	0	0	0	0	0	1	1	0	1	0	0	0	0	0	0	0	0
196	183104	10/1/2013 16:00	1392/07/09	1434/11/25	October	Fall	Tuesday	1	3	7	9	11	25	4	16	1	Day	0	1	0	0	0	2	0	0	0	0	0	0	0	19	19	0	0	0	0	0	1	1	0	1	0	0	0	0	0	0	0	0
197	183104	10/1/2013 17:00	1392/07/09	1434/11/25	October	Fall	Tuesday	1	3	7	9	11	25	4	17	1	Day	0	1	0	0	0	2	0	0	0	0	0	0	0	19	19	0	0	0	0	0	1	1	0	1	0	0	0	0	0	0	0	0
198	183104	10/1/2013 18:00	1392/07/09	1434/11/25	October	Fall	Tuesday	1	3	7	9	11	25	4	18	0	Night	0	1	0	0	0	2	0	0	0	0	0	0	0	19	19	0	0	0	0	0	1	1	0	1	0	0	0	0	0	0	0	0
199	183104	10/1/2013 19:00	1392/07/09	1434/11/25	October	Fall	Tuesday	1	3	7	9	11	25	4	19	0	Night	0	1	0	0	0	2	0	0	0	0	0	0	0	19	19	0	0	0	0	0	1	1	0	1	0	0	0	0	0	0	0	0
200	183104	10/1/2013 20:00	1392/07/09	1434/11/25	October	Fall	Tuesday	1	3	7	9	11	25	4	20	0	Night	0	1	0	0	0	2	0	0	0	0	0	0	0	19	19	0	0	0	0	0	1	1	0	1	0	0	0	0	0	0	0	0
201	183104	10/1/2013 21:00	1392/07/09	1434/11/25	October	Fall	Tuesday	1	3	7	9	11	25	4	21	0	Night	0	1	0	0	0	2	0	0	0	0	0	0	0	19	19	0	0	0	0	0	1	1	0	1	0	0	0	0	0	0	0	0
202	183104	10/1/2013 22:00	1392/07/09	1434/11/25	October	Fall	Tuesday	1	3	7	9	11	25	4	22	0	Night	0	0	0	0	0	2	0	0	0	0	0	0	0	19	19	0	0	0	0	0	1	1	0	1	0	0	0	0	0	0	0	0
203	183104	10/1/2013 23:00	1392/07/09	1434/11/25	October	Fall	Tuesday	1	3	7	9	11	25	4	23	0	Night	0	0	0	0	0	2	0	0	0	0	0	0	0	19	19	0	0	0	0	0	1	1	0	1	0	0	0	0	0	0	0	0
204	183104	10/2/2013 0:00	1392/07/10	1434/11/26	October	Fall	Wednesday	1	3	7	10	11	26	5	0	0	Night	0	0	0	0	0	2	0	0	0	0	0	0	19	19	0	0	0	0	0	1	1	0	0	1	0	0	0	0	0	0	0	0
205	183104	10/2/2013 1:00	1392/07/10	1434/11/26	October	Fall	Wednesday	1	3	7	10	11	26	5	1	0	Night	0	0	0	0	0	2	0	0	0	0	0	0	19	19	0	0	0	0	0	1	1	0	0	1	0	0	0	0	0	0	0	0
206	183104	10/2/2013 2:00	1392/07/10	1434/11/26	October	Fall	Wednesday	1	3	7	10	11	26	5	2	0	Night	0	0	0	0	0	2	0	0	0	0	0	0	19	19	0	0	0	0	0	1	1	0	0	1	0	0	0	0	0	0	0	0
207	183104	10/2/2013 3:00	1392/07/10	1434/11/26	October	Fall	Wednesday	1	3	7	10	11	26	5	3	0	Night	0	0	0	0	0	2	0	0	0	0	0	0	19	19	0	0	0	0	0	1	1	0	0	1	0	0	0	0	0	0	0	0
208	183104	10/2/2013 4:00	1392/07/10	1434/11/26	October	Fall	Wednesday	1	3	7	10	11	26	5	4	0	Night	0	0	0	0	0	2	0	0	0	0	0	0	19	19	0	0	0	0	0	1	1	0	0	1	0	0	0	0	0	0	0	0
209	183104	10/2/2013 5:00	1392/07/10	1434/11/26	October	Fall	Wednesday	1	3	7	10	11	26	5	5	0	Night	0	0	0	0	0	2	0	0	0	0	0	0	19	19	0	0	0	0	0	1	1	0	0	1	0	0	0	0	0	0	0	0
210	183104	10/2/2013 6:00	1392/07/10	1434/11/26	October	Fall	Wednesday	1	3	7	10	11	26	5	6	0	Night	0	0	0	0	0	2	0	0	0	0	0	0	19	19	0	0	0	0	0	1	1	0	0	1	0	0	0	0	0	0	0	0
211	183104	10/2/2013 7:00	1392/07/10	1434/11/26	October	Fall	Wednesday	1	3	7	10	11	26	5	7	1	Day	0	1	0	0	0	2	0	0	0	0	0	0	19	19	0	0	0	0	0	1	1	0	0	1	0	0	0	0	0	0	0	0
212	183104	10/2/2013 8:00	1392/07/10	1434/11/26	October	Fall	Wednesday	1	3	7	10	11	26	5	8	1	Day	0	1	0	0	0	2	0	0	0	0	0	0	19	19	0	0	0	0	0	1	1	0	0	1	0	0	0	0	0	0	0	0
213	183104	10/2/2013 9:00	1392/07/10	1434/11/26	October	Fall	Wednesday	1	3	7	10	11	26	5	9	1	Day	0	1	0	0	0	2	0	0	0	0	0	0	19	19	0	0	0	0	0	1	1	0	0	1	0	0	0	0	0	0	0	0
214	183104	10/2/2013 10:00	1392/07/10	1434/11/26	October	Fall	Wednesday	1	3	7	10	11	26	5	10	1	Day	0	1	0	0	0	2	0	0	0	0	0	0	19	19	0	0	0	0	0	1	1	0	0	1	0	0	0	0	0	0	0	0
215	183104	10/2/2013 11:00	1392/07/10	1434/11/26	October	Fall	Wednesday	1	3	7	10	11	26	5	11	1	Day	0	1	0	0	0	2	0	0	0	0	0	0	19	19	0	0	0	0	0	1	1	0	0	1	0	0	0	0	0	0	0	0
216	183104	10/2/2013 12:00	1392/07/10	1434/11/26	October	Fall	Wednesday	1	3	7	10	11	26	5	12	1	Day	0	1	0	0	0	2	0	0	0	0	0	0	19	19	0	0	0	0	0	1	1	0	0	1	0	0	0	0	0	0	0	0
217	183104	10/2/2013 13:00	1392/07/10	1434/11/26	October	Fall	Wednesday	1	3	7	10	11	26	5	13	1	Day	0	1	0	0	0	2	0	0	0	0	0	0	19	19	0	0	0	0	0	1	1	0	0	1	0	0	0	0	0	0	0	0
218	183104	10/2/2013 14:00	1392/07/10	1434/11/26	October	Fall	Wednesday	1	3	7	10	11	26	5	14	1	Day	0	1	0	0	0	2	0	0	0	0	0	0	19	19	0	0	0	0	0	1	1	0	0	1	0	0	0	0	0	0	0	0
219	183104	10/2/2013 15:00	1392/07/10	1434/11/26	October	Fall	Wednesday	1	3	7	10	11	26	5	15	1	Day	0	1	0	0	0	2	0	0	0	0	0	0	19	19	0	0	0	0	0	1	1	0	0	1	0	0	0	0	0	0	0	0
220	183104	10/2/2013 16:00	1392/07/10	1434/11/26	October	Fall	Wednesday	1	3	7	10	11	26	5	16	1	Day	0	1	0	1	0	2	0	0	0	0	0	0	19	19	0	0	0	0	0	1	1	0	0	1	0	0	0	0	0	0	0	0
221	183104	10/2/2013 17:00	1392/07/10	1434/11/26	October	Fall	Wednesday	1	3	7	10	11	26	5	17	1	Day	0	1	0	1	0	2	0	0	0	0	0	0	19	19	0	0	0	0	0	1	1	0	0	1	0	0	0	0	0	0	0	0
222	183104	10/2/2013 18:00	1392/07/10	1434/11/26	October	Fall	Wednesday	1	3	7	10	11	26	5	18	0	Night	0	1	0	1	0	2	0	0	0	0	0	0	19	19	0	0	0	0	0	1	1	0	0	1	0	0	0	0	0	0	0	0
223	183104	10/2/2013 19:00	1392/07/10	1434/11/26	October	Fall	Wednesday	1	3	7	10	11	26	5	19	0	Night	0	1	0	1	0	2	0	0	0	0	0	0	19	19	0	0	0	0	0	1	1	0	0	1	0	0	0	0	0	0	0	0
224	183104	10/2/2013 20:00	1392/07/10	1434/11/26	October	Fall	Wednesday	1	3	7	10	11	26	5	20	0	Night	0	1	0	1	0	2	0	0	0	0	0	0	19	19	0	0	0	0	0	1	1	0	0	1	0	0	0	0	0	0	0	0
225	183104	10/2/2013 21:00	1392/07/10	1434/11/26	October	Fall	Wednesday	1	3	7	10	11	26	5	21	0	Night	0	1	0	1	0	2	0	0	0	0	0	0	19	19	0	0	0	0	0	1	1	0	0	1	0	0	0	0	0	0	0	0
226	183104	10/2/2013 22:00	1392/07/10	1434/11/26	October	Fall	Wednesday	1	3	7	10	11	26	5	22	0	Night	0	0	0	1	0	2	0	0	0	0	0	0	19	19	0	0	0	0	0	1	1	0	0	1	0	0	0	0	0	0	0	0
227	183104	10/2/2013 23:00	1392/07/10	1434/11/26	October	Fall	Wednesday	1	3	7	10	11	26	5	23	0	Night	0	0	0	1	0	2	0	0	0	0	0	0	19	19	0	0	0	0	0	1	1	0	0	1	0	0	0	0	0	0	0	0
228	183104	10/3/2013 0:00	1392/07/11	1434/11/27	October	Fall	Thursday	1	3	7	11	11	27	6	0	0	Night	1	0	0	0	0	1	0	1	0	0	0	19	19	0	0	0	0	0	1	1	0	0	0	1	0	0	0	0	0	0	0	0
229	183104	10/3/2013 1:00	1392/07/11	1434/11/27	October	Fall	Thursday	1	3	7	11	11	27	6	1	0	Night	1	0	0	0	0	1	0	1	0	0	0	19	19	0	0	0	0	0	1	1	0	0	0	1	0	0	0	0	0	0	0	0
230	183104	10/3/2013 2:00	1392/07/11	1434/11/27	October	Fall	Thursday	1	3	7	11	11	27	6	2	0	Night	1	0	0	0	0	1	0	1	0	0	0	19	19	0	0	0	0	0	1	1	0	0	0	1	0	0	0	0	0	0	0	0
231	183104	10/3/2013 3:00	1392/07/11	1434/11/27	October	Fall	Thursday	1	3	7	11	11	27	6	3	0	Night	1	0	0	0	0	1	0	1	0	0	0	19	19	0	0	0	0	0	1	1	0	0	0	1	0	0	0	0	0	0	0	0
232	183104	10/3/2013 4:00	1392/07/11	1434/11/27	October	Fall	Thursday	1	3	7	11	11	27	6	4	0	Night	1	0	0	0	0	1	0	1	0	0	0	19	19	0	0	0	0	0	1	1	0	0	0	1	0	0	0	0	0	0	0	0
233	183104	10/3/2013 5:00	1392/07/11	1434/11/27	October	Fall	Thursday	1	3	7	11	11	27	6	5	0	Night	1	0	0	0	0	1	0	1	0	0	0	19	19	0	0	0	0	0	1	1	0	0	0	1	0	0	0	0	0	0	0	0
234	183104	10/3/2013 6:00	1392/07/11	1434/11/27	October	Fall	Thursday	1	3	7	11	11	27	6	6	0	Night	1	0	0	0	0	1	0	1	0	0	0	19	19	0	0	0	0	0	1	1	0	0	0	1	0	0	0	0	0	0	0	0
235	183104	10/3/2013 7:00	1392/07/11	1434/11/27	October	Fall	Thursday	1	3	7	11	11	27	6	7	1	Day	1	1	0	0	0	1	0	1	0	0	0	19	19	0	0	0	0	0	1	1	0	0	0	1	0	0	0	0	0	0	0	0
236	183104	10/3/2013 8:00	1392/07/11	1434/11/27	October	Fall	Thursday	1	3	7	11	11	27	6	8	1	Day	1	1	0	0	0	1	0	1	0	0	0	19	19	0	0	0	0	0	1	1	0	0	0	1	0	0	0	0	0	0	0	0
237	183104	10/3/2013 9:00	1392/07/11	1434/11/27	October	Fall	Thursday	1	3	7	11	11	27	6	9	1	Day	1	1	0	0	0	1	0	1	0	0	0	19	19	0	0	0	0	0	1	1	0	0	0	1	0	0	0	0	0	0	0	0
238	183104	10/3/2013 10:00	1392/07/11	1434/11/27	October	Fall	Thursday	1	3	7	11	11	27	6	10	1	Day	1	1	0	0	0	1	0	1	0	0	0	19	19	0	0	0	0	0	1	1	0	0	0	1	0	0	0	0	0	0	0	0
239	183104	10/3/2013 11:00	1392/07/11	1434/11/27	October	Fall	Thursday	1	3	7	11	11	27	6	11	1	Day	1	1	0	0	0	1	0	1	0	0	0	19	19	0	0	0	0	0	1	1	0	0	0	1	0	0	0	0	0	0	0	0
240	183104	10/3/2013 12:00	1392/07/11	1434/11/27	October	Fall	Thursday	1	3	7	11	11	27	6	12	1	Day	1	1	0	0	0	1	0	1	0	0	0	19	19	0	0	0	0	0	1	1	0	0	0	1	0	0	0	0	0	0	0	0
241	183104	10/3/2013 13:00	1392/07/11	1434/11/27	October	Fall	Thursday	1	3	7	11	11	27	6	13	1	Day	1	1	0	0	0	1	0	1	0	0	0	19	19	0	0	0	0	0	1	1	0	0	0	1	0	0	0	0	0	0	0	0
242	183104	10/3/2013 14:00	1392/07/11	1434/11/27	October	Fall	Thursday	1	3	7	11	11	27	6	14	1	Day	1	1	0	0	0	1	0	1	0	0	0	19	19	0	0	0	0	0	1	1	0	0	0	1	0	0	0	0	0	0	0	0
243	183104	10/3/2013 15:00	1392/07/11	1434/11/27	October	Fall	Thursday	1	3	7	11	11	27	6	15	1	Day	1	1	0	0	0	1	0	1	0	0	0	19	19	0	0	0	0	0	1	1	0	0	0	1	0	0	0	0	0	0	0	0
244	183104	10/3/2013 16:00	1392/07/11	1434/11/27	October	Fall	Thursday	1	3	7	11	11	27	6	16	1	Day	1	1	0	0	0	1	0	1	0	0	0	19	19	0	0	0	0	0	1	1	0	0	0	1	0	0	0	0	0	0	0	0
245	183104	10/3/2013 17:00	1392/07/11	1434/11/27	October	Fall	Thursday	1	3	7	11	11	27	6	17	1	Day	1	1	0	0	0	1	0	1	0	0	0	19	19	0	0	0	0	0	1	1	0	0	0	1	0	0	0	0	0	0	0	0
246	183104	10/7/2013 17:00	1392/07/15	1434/12/01	October	Fall	Monday	1	3	7	15	12	1	3	17	1	Day	0	1	0	0	0	1	1	0	19	0	0	0	0	0	19	1	0	0	0	0	0	1	0	1	0	0	0	0	0	0	0	0
247	183104	10/7/2013 18:00	1392/07/15	1434/12/01	October	Fall	Monday	1	3	7	15	12	1	3	18	0	Night	0	1	0	0	0	1	1	0	19	0	0	0	0	0	19	1	0	0	0	0	0	1	0	1	0	0	0	0	0	0	0	0
248	183104	10/8/2013 11:00	1392/07/16	1434/12/02	October	Fall	Tuesday	1	3	7	16	12	2	4	11	1	Day	0	1	0	0	0	2	0	0	0	0	0	0	0	19	19	0	0	0	0	0	1	1	0	1	0	0	0	0	0	0	0	0
249	183104	10/9/2013 21:30	1392/07/17	1434/12/03	October	Fall	Wednesday	1	3	7	17	12	3	5	21	0	Night	0	1	0	1	0	2	0	0	0	0	0	0	19	19	0	0	0	0	0	1	1	0	0	1	0	0	0	0	0	0	0	0
250	183104	10/9/2013 22:00	1392/07/17	1434/12/03	October	Fall	Wednesday	1	3	7	17	12	3	5	22	0	Night	0	0	0	1	0	2	0	0	0	0	0	0	19	19	0	0	0	0	0	1	1	0	0	1	0	0	0	0	0	0	0	0
251	183104	10/9/2013 23:00	1392/07/17	1434/12/03	October	Fall	Wednesday	1	3	7	17	12	3	5	23	0	Night	0	0	0	1	0	2	0	0	0	0	0	0	19	19	0	0	0	0	0	1	1	0	0	1	0	0	0	0	0	0	0	0
252	183104	10/10/2013 0:00	1392/07/18	1434/12/04	October	Fall	Thursday	1	3	7	18	12	4	6	0	0	Night	1	0	0	0	0	1	0	1	0	0	0	19	19	0	0	0	0	0	1	1	0	0	0	1	0	0	0	0	0	0	0	0
253	183104	10/10/2013 1:00	1392/07/18	1434/12/04	October	Fall	Thursday	1	3	7	18	12	4	6	1	0	Night	1	0	0	0	0	1	0	1	0	0	0	19	19	0	0	0	0	0	1	1	0	0	0	1	0	0	0	0	0	0	0	0
254	183104	10/10/2013 2:00	1392/07/18	1434/12/04	October	Fall	Thursday	1	3	7	18	12	4	6	2	0	Night	1	0	0	0	0	1	0	1	0	0	0	19	19	0	0	0	0	0	1	1	0	0	0	1	0	0	0	0	0	0	0	0
255	183104	10/10/2013 3:00	1392/07/18	1434/12/04	October	Fall	Thursday	1	3	7	18	12	4	6	3	0	Night	1	0	0	0	0	1	0	1	0	0	0	19	19	0	0	0	0	0	1	1	0	0	0	1	0	0	0	0	0	0	0	0
256	183104	10/10/2013 4:00	1392/07/18	1434/12/04	October	Fall	Thursday	1	3	7	18	12	4	6	4	0	Night	1	0	0	0	0	1	0	1	0	0	0	19	19	0	0	0	0	0	1	1	0	0	0	1	0	0	0	0	0	0	0	0
257	183104	10/10/2013 5:00	1392/07/18	1434/12/04	October	Fall	Thursday	1	3	7	18	12	4	6	5	0	Night	1	0	0	0	0	1	0	1	0	0	0	19	19	0	0	0	0	0	1	1	0	0	0	1	0	0	0	0	0	0	0	0
258	183104	10/10/2013 6:00	1392/07/18	1434/12/04	October	Fall	Thursday	1	3	7	18	12	4	6	6	0	Night	1	0	0	0	0	1	0	1	0	0	0	19	19	0	0	0	0	0	1	1	0	0	0	1	0	0	0	0	0	0	0	0
259	183104	10/10/2013 7:00	1392/07/18	1434/12/04	October	Fall	Thursday	1	3	7	18	12	4	6	7	1	Day	1	1	0	0	0	1	0	1	0	0	0	19	19	0	0	0	0	0	1	1	0	0	0	1	0	0	0	0	0	0	0	0
260	183104	10/10/2013 8:00	1392/07/18	1434/12/04	October	Fall	Thursday	1	3	7	18	12	4	6	8	1	Day	1	1	0	0	0	1	0	1	0	0	0	19	19	0	0	0	0	0	1	1	0	0	0	1	0	0	0	0	0	0	0	0
261	183104	10/10/2013 9:00	1392/07/18	1434/12/04	October	Fall	Thursday	1	3	7	18	12	4	6	9	1	Day	1	1	0	0	0	1	0	1	0	0	0	19	19	0	0	0	0	0	1	1	0	0	0	1	0	0	0	0	0	0	0	0
262	183104	10/10/2013 10:00	1392/07/18	1434/12/04	October	Fall	Thursday	1	3	7	18	12	4	6	10	1	Day	1	1	0	0	0	1	0	1	0	0	0	19	19	0	0	0	0	0	1	1	0	0	0	1	0	0	0	0	0	0	0	0
263	183104	10/10/2013 11:00	1392/07/18	1434/12/04	October	Fall	Thursday	1	3	7	18	12	4	6	11	1	Day	1	1	0	0	0	1	0	1	0	0	0	19	19	0	0	0	0	0	1	1	0	0	0	1	0	0	0	0	0	0	0	0
264	183104	10/10/2013 12:00	1392/07/18	1434/12/04	October	Fall	Thursday	1	3	7	18	12	4	6	12	1	Day	1	1	0	0	0	1	0	1	0	0	0	19	19	0	0	0	0	0	1	1	0	0	0	1	0	0	0	0	0	0	0	0
265	183104	10/10/2013 13:00	1392/07/18	1434/12/04	October	Fall	Thursday	1	3	7	18	12	4	6	13	1	Day	1	1	0	0	0	1	0	1	0	0	0	19	19	0	0	0	0	0	1	1	0	0	0	1	0	0	0	0	0	0	0	0
266	183104	10/10/2013 14:00	1392/07/18	1434/12/04	October	Fall	Thursday	1	3	7	18	12	4	6	14	1	Day	1	1	0	0	0	1	0	1	0	0	0	19	19	0	0	0	0	0	1	1	0	0	0	1	0	0	0	0	0	0	0	0
267	183104	10/10/2013 15:00	1392/07/18	1434/12/04	October	Fall	Thursday	1	3	7	18	12	4	6	15	1	Day	1	1	0	0	0	1	0	1	0	0	0	19	19	0	0	0	0	0	1	1	0	0	0	1	0	0	0	0	0	0	0	0
268	183104	10/10/2013 16:00	1392/07/18	1434/12/04	October	Fall	Thursday	1	3	7	18	12	4	6	16	1	Day	1	1	0	0	0	1	0	1	0	0	0	19	19	0	0	0	0	0	1	1	0	0	0	1	0	0	0	0	0	0	0	0
269	183104	10/10/2013 17:00	1392/07/18	1434/12/04	October	Fall	Thursday	1	3	7	18	12	4	6	17	1	Day	1	1	0	0	0	1	0	1	0	0	0	19	19	0	0	0	0	0	1	1	0	0	0	1	0	0	0	0	0	0	0	0
270	183104	10/10/2013 18:00	1392/07/18	1434/12/04	October	Fall	Thursday	1	3	7	18	12	4	6	18	0	Night	1	1	0	0	0	1	0	1	0	0	0	19	19	0	0	0	0	0	1	1	0	0	0	1	0	0	0	0	0	0	0	0
271	183104	10/10/2013 19:00	1392/07/18	1434/12/04	October	Fall	Thursday	1	3	7	18	12	4	6	19	0	Night	1	1	0	0	0	1	0	1	0	0	0	19	19	0	0	0	0	0	1	1	0	0	0	1	0	0	0	0	0	0	0	0
272	183104	10/10/2013 20:00	1392/07/18	1434/12/04	October	Fall	Thursday	1	3	7	18	12	4	6	20	0	Night	1	1	0	0	0	1	0	1	0	0	0	19	19	0	0	0	0	0	1	1	0	0	0	1	0	0	0	0	0	0	0	0
273	183104	10/10/2013 21:00	1392/07/18	1434/12/04	October	Fall	Thursday	1	3	7	18	12	4	6	21	0	Night	1	1	0	0	0	1	0	1	0	0	0	19	19	0	0	0	0	0	1	1	0	0	0	1	0	0	0	0	0	0	0	0
274	183104	10/10/2013 22:00	1392/07/18	1434/12/04	October	Fall	Thursday	1	3	7	18	12	4	6	22	0	Night	1	0	0	0	0	1	0	1	0	0	0	19	19	0	0	0	0	0	1	1	0	0	0	1	0	0	0	0	0	0	0	0
275	183104	10/10/2013 23:00	1392/07/18	1434/12/04	October	Fall	Thursday	1	3	7	18	12	4	6	23	0	Night	1	0	0	0	0	1	0	1	0	0	0	19	19	0	0	0	0	0	1	1	0	0	0	1	0	0	0	0	0	0	0	0
276	183104	10/11/2013 0:00	1392/07/19	1434/12/05	October	Fall	Friday	1	3	7	19	12	5	7	0	0	Night	1	0	0	0	1	0	1	1	0	0	19	19	0	0	0	0	0	1	1	0	0	0	0	1	0	0	0	0	0	0	0	0
277	183104	10/11/2013 1:00	1392/07/19	1434/12/05	October	Fall	Friday	1	3	7	19	12	5	7	1	0	Night	1	0	0	0	1	0	1	1	0	0	19	19	0	0	0	0	0	1	1	0	0	0	0	1	0	0	0	0	0	0	0	0
278	183104	10/11/2013 2:00	1392/07/19	1434/12/05	October	Fall	Friday	1	3	7	19	12	5	7	2	0	Night	1	0	0	0	1	0	1	1	0	0	19	19	0	0	0	0	0	1	1	0	0	0	0	1	0	0	0	0	0	0	0	0
279	183104	10/11/2013 3:00	1392/07/19	1434/12/05	October	Fall	Friday	1	3	7	19	12	5	7	3	0	Night	1	0	0	0	1	0	1	1	0	0	19	19	0	0	0	0	0	1	1	0	0	0	0	1	0	0	0	0	0	0	0	0
280	183104	10/11/2013 4:00	1392/07/19	1434/12/05	October	Fall	Friday	1	3	7	19	12	5	7	4	0	Night	1	0	0	0	1	0	1	1	0	0	19	19	0	0	0	0	0	1	1	0	0	0	0	1	0	0	0	0	0	0	0	0
281	183104	10/11/2013 5:00	1392/07/19	1434/12/05	October	Fall	Friday	1	3	7	19	12	5	7	5	0	Night	1	0	0	0	1	0	1	1	0	0	19	19	0	0	0	0	0	1	1	0	0	0	0	1	0	0	0	0	0	0	0	0
282	183104	10/11/2013 6:00	1392/07/19	1434/12/05	October	Fall	Friday	1	3	7	19	12	5	7	6	0	Night	1	0	0	0	1	0	1	1	0	0	19	19	0	0	0	0	0	1	1	0	0	0	0	1	0	0	0	0	0	0	0	0
283	183104	10/11/2013 7:00	1392/07/19	1434/12/05	October	Fall	Friday	1	3	7	19	12	5	7	7	1	Day	1	1	0	0	1	0	1	1	0	0	19	19	0	0	0	0	0	1	1	0	0	0	0	1	0	0	0	0	0	0	0	0
284	183104	10/11/2013 8:00	1392/07/19	1434/12/05	October	Fall	Friday	1	3	7	19	12	5	7	8	1	Day	1	1	0	0	1	0	1	1	0	0	19	19	0	0	0	0	0	1	1	0	0	0	0	1	0	0	0	0	0	0	0	0
285	183104	10/11/2013 9:00	1392/07/19	1434/12/05	October	Fall	Friday	1	3	7	19	12	5	7	9	1	Day	1	1	0	0	1	0	1	1	0	0	19	19	0	0	0	0	0	1	1	0	0	0	0	1	0	0	0	0	0	0	0	0
286	183104	10/11/2013 10:00	1392/07/19	1434/12/05	October	Fall	Friday	1	3	7	19	12	5	7	10	1	Day	1	1	0	0	1	0	1	1	0	0	19	19	0	0	0	0	0	1	1	0	0	0	0	1	0	0	0	0	0	0	0	0
287	183104	10/11/2013 11:00	1392/07/19	1434/12/05	October	Fall	Friday	1	3	7	19	12	5	7	11	1	Day	1	1	0	0	1	0	1	1	0	0	19	19	0	0	0	0	0	1	1	0	0	0	0	1	0	0	0	0	0	0	0	0
288	183104	10/11/2013 12:00	1392/07/19	1434/12/05	October	Fall	Friday	1	3	7	19	12	5	7	12	1	Day	1	1	0	0	1	0	1	1	0	0	19	19	0	0	0	0	0	1	1	0	0	0	0	1	0	0	0	0	0	0	0	0
289	183104	10/11/2013 13:00	1392/07/19	1434/12/05	October	Fall	Friday	1	3	7	19	12	5	7	13	1	Day	1	1	0	0	1	0	1	1	0	0	19	19	0	0	0	0	0	1	1	0	0	0	0	1	0	0	0	0	0	0	0	0
290	183104	10/11/2013 14:00	1392/07/19	1434/12/05	October	Fall	Friday	1	3	7	19	12	5	7	14	1	Day	1	1	0	0	1	0	1	1	0	0	19	19	0	0	0	0	0	1	1	0	0	0	0	1	0	0	0	0	0	0	0	0
291	183104	10/11/2013 15:00	1392/07/19	1434/12/05	October	Fall	Friday	1	3	7	19	12	5	7	15	1	Day	1	1	0	0	1	0	1	1	0	0	19	19	0	0	0	0	0	1	1	0	0	0	0	1	0	0	0	0	0	0	0	0
292	183104	10/11/2013 16:00	1392/07/19	1434/12/05	October	Fall	Friday	1	3	7	19	12	5	7	16	1	Day	1	1	0	0	1	0	1	1	0	0	19	19	0	0	0	0	0	1	1	0	0	0	0	1	0	0	0	0	0	0	0	0
293	183104	10/11/2013 17:00	1392/07/19	1434/12/05	October	Fall	Friday	1	3	7	19	12	5	7	17	1	Day	1	1	0	0	1	0	1	1	0	0	19	19	0	0	0	0	0	1	1	0	0	0	0	1	0	0	0	0	0	0	0	0
294	183104	10/11/2013 18:00	1392/07/19	1434/12/05	October	Fall	Friday	1	3	7	19	12	5	7	18	0	Night	1	1	0	0	1	0	1	1	0	0	19	19	0	0	0	0	0	1	1	0	0	0	0	1	0	0	0	0	0	0	0	0
295	183104	10/11/2013 19:00	1392/07/19	1434/12/05	October	Fall	Friday	1	3	7	19	12	5	7	19	0	Night	1	1	0	0	1	0	1	1	0	0	19	19	0	0	0	0	0	1	1	0	0	0	0	1	0	0	0	0	0	0	0	0
296	183104	10/11/2013 20:00	1392/07/19	1434/12/05	October	Fall	Friday	1	3	7	19	12	5	7	20	0	Night	1	1	0	0	1	0	1	1	0	0	19	19	0	0	0	0	0	1	1	0	0	0	0	1	0	0	0	0	0	0	0	0
297	183104	10/11/2013 21:00	1392/07/19	1434/12/05	October	Fall	Friday	1	3	7	19	12	5	7	21	0	Night	1	1	0	0	1	0	1	1	0	0	19	19	0	0	0	0	0	1	1	0	0	0	0	1	0	0	0	0	0	0	0	0
298	183104	10/11/2013 22:00	1392/07/19	1434/12/05	October	Fall	Friday	1	3	7	19	12	5	7	22	0	Night	1	0	0	0	1	0	1	1	0	0	19	19	0	0	0	0	0	1	1	0	0	0	0	1	0	0	0	0	0	0	0	0
299	183104	10/11/2013 23:00	1392/07/19	1434/12/05	October	Fall	Friday	1	3	7	19	12	5	7	23	0	Night	1	0	0	0	1	0	1	1	0	0	19	19	0	0	0	0	0	1	1	0	0	0	0	1	0	0	0	0	0	0	0	0
300	183104	10/12/2013 0:00	1392/07/20	1434/12/06	October	Fall	Saturday	1	3	7	20	12	6	1	0	0	Night	0	0	1	0	2	0	2	0	0	19	19	0	0	0	0	0	1	1	0	0	0	0	0	1	0	0	0	0	0	0	0	0
301	183104	10/12/2013 1:00	1392/07/20	1434/12/06	October	Fall	Saturday	1	3	7	20	12	6	1	1	0	Night	0	0	1	0	2	0	2	0	0	19	19	0	0	0	0	0	1	1	0	0	0	0	0	1	0	0	0	0	0	0	0	0
302	183104	10/12/2013 2:00	1392/07/20	1434/12/06	October	Fall	Saturday	1	3	7	20	12	6	1	2	0	Night	0	0	1	0	2	0	2	0	0	19	19	0	0	0	0	0	1	1	0	0	0	0	0	1	0	0	0	0	0	0	0	0
303	183104	10/12/2013 3:00	1392/07/20	1434/12/06	October	Fall	Saturday	1	3	7	20	12	6	1	3	0	Night	0	0	1	0	2	0	2	0	0	19	19	0	0	0	0	0	1	1	0	0	0	0	0	1	0	0	0	0	0	0	0	0
304	183104	10/12/2013 4:00	1392/07/20	1434/12/06	October	Fall	Saturday	1	3	7	20	12	6	1	4	0	Night	0	0	1	0	2	0	2	0	0	19	19	0	0	0	0	0	1	1	0	0	0	0	0	1	0	0	0	0	0	0	0	0
305	183104	10/12/2013 5:00	1392/07/20	1434/12/06	October	Fall	Saturday	1	3	7	20	12	6	1	5	0	Night	0	0	1	0	2	0	2	0	0	19	19	0	0	0	0	0	1	1	0	0	0	0	0	1	0	0	0	0	0	0	0	0
306	183104	10/12/2013 6:00	1392/07/20	1434/12/06	October	Fall	Saturday	1	3	7	20	12	6	1	6	0	Night	0	0	1	0	2	0	2	0	0	19	19	0	0	0	0	0	1	1	0	0	0	0	0	1	0	0	0	0	0	0	0	0
307	183104	10/12/2013 7:00	1392/07/20	1434/12/06	October	Fall	Saturday	1	3	7	20	12	6	1	7	1	Day	0	1	0	0	2	0	2	0	0	19	19	0	0	0	0	0	1	1	0	0	0	0	0	1	0	0	0	0	0	0	0	0
308	183104	10/12/2013 8:00	1392/07/20	1434/12/06	October	Fall	Saturday	1	3	7	20	12	6	1	8	1	Day	0	1	0	0	2	0	2	0	0	19	19	0	0	0	0	0	1	1	0	0	0	0	0	1	0	0	0	0	0	0	0	0
309	183104	10/12/2013 9:00	1392/07/20	1434/12/06	October	Fall	Saturday	1	3	7	20	12	6	1	9	1	Day	0	1	0	0	2	0	2	0	0	19	19	0	0	0	0	0	1	1	0	0	0	0	0	1	0	0	0	0	0	0	0	0
310	183104	10/12/2013 10:00	1392/07/20	1434/12/06	October	Fall	Saturday	1	3	7	20	12	6	1	10	1	Day	0	1	0	0	2	0	2	0	0	19	19	0	0	0	0	0	1	1	0	0	0	0	0	1	0	0	0	0	0	0	0	0
311	183104	10/12/2013 11:00	1392/07/20	1434/12/06	October	Fall	Saturday	1	3	7	20	12	6	1	11	1	Day	0	1	0	0	2	0	2	0	0	19	19	0	0	0	0	0	1	1	0	0	0	0	0	1	0	0	0	0	0	0	0	0
312	183104	10/12/2013 12:00	1392/07/20	1434/12/06	October	Fall	Saturday	1	3	7	20	12	6	1	12	1	Day	0	1	0	0	2	0	2	0	0	19	19	0	0	0	0	0	1	1	0	0	0	0	0	1	0	0	0	0	0	0	0	0
313	183104	10/12/2013 13:00	1392/07/20	1434/12/06	October	Fall	Saturday	1	3	7	20	12	6	1	13	1	Day	0	1	0	0	2	0	2	0	0	19	19	0	0	0	0	0	1	1	0	0	0	0	0	1	0	0	0	0	0	0	0	0
314	183104	10/12/2013 14:00	1392/07/20	1434/12/06	October	Fall	Saturday	1	3	7	20	12	6	1	14	1	Day	0	1	0	0	2	0	2	0	0	19	19	0	0	0	0	0	1	1	0	0	0	0	0	1	0	0	0	0	0	0	0	0
315	183104	10/12/2013 15:00	1392/07/20	1434/12/06	October	Fall	Saturday	1	3	7	20	12	6	1	15	1	Day	0	1	0	0	2	0	2	0	0	19	19	0	0	0	0	0	1	1	0	0	0	0	0	1	0	0	0	0	0	0	0	0
316	183104	10/12/2013 16:00	1392/07/20	1434/12/06	October	Fall	Saturday	1	3	7	20	12	6	1	16	1	Day	0	1	0	0	2	0	2	0	0	19	19	0	0	0	0	0	1	1	0	0	0	0	0	1	0	0	0	0	0	0	0	0
317	183104	10/12/2013 17:00	1392/07/20	1434/12/06	October	Fall	Saturday	1	3	7	20	12	6	1	17	1	Day	0	1	0	0	2	0	2	0	0	19	19	0	0	0	0	0	1	1	0	0	0	0	0	1	0	0	0	0	0	0	0	0
318	183104	10/12/2013 18:00	1392/07/20	1434/12/06	October	Fall	Saturday	1	3	7	20	12	6	1	18	0	Night	0	1	0	0	2	0	2	0	0	19	19	0	0	0	0	0	1	1	0	0	0	0	0	1	0	0	0	0	0	0	0	0
319	183104	10/12/2013 19:00	1392/07/20	1434/12/06	October	Fall	Saturday	1	3	7	20	12	6	1	19	0	Night	0	1	0	0	2	0	2	0	0	19	19	0	0	0	0	0	1	1	0	0	0	0	0	1	0	0	0	0	0	0	0	0
320	183104	10/12/2013 20:00	1392/07/20	1434/12/06	October	Fall	Saturday	1	3	7	20	12	6	1	20	0	Night	0	1	0	0	2	0	2	0	0	19	19	0	0	0	0	0	1	1	0	0	0	0	0	1	0	0	0	0	0	0	0	0
321	183104	10/12/2013 21:15	1392/07/20	1434/12/06	October	Fall	Saturday	1	3	7	20	12	6	1	21	0	Night	0	1	0	0	2	0	2	0	0	19	19	0	0	0	0	0	1	1	0	0	0	0	0	1	0	0	0	0	0	0	0	0
322	183104	10/12/2013 22:00	1392/07/20	1434/12/06	October	Fall	Saturday	1	3	7	20	12	6	1	22	0	Night	0	0	0	0	2	0	2	0	0	19	19	0	0	0	0	0	1	1	0	0	0	0	0	1	0	0	0	0	0	0	0	0
323	183104	10/12/2013 23:00	1392/07/20	1434/12/06	October	Fall	Saturday	1	3	7	20	12	6	1	23	0	Night	0	0	0	0	2	0	2	0	0	19	19	0	0	0	0	0	1	1	0	0	0	0	0	1	0	0	0	0	0	0	0	0
324	183104	10/13/2013 0:00	1392/07/21	1434/12/07	October	Fall	Sunday	1	3	7	21	12	7	2	0	0	Night	0	0	0	0	0	1	2	0	19	19	0	0	0	0	17	1	1	0	0	0	0	1	0	1	0	0	0	0	0	0	0	0
325	183104	10/13/2013 1:00	1392/07/21	1434/12/07	October	Fall	Sunday	1	3	7	21	12	7	2	1	0	Night	0	0	0	0	0	1	2	0	19	19	0	0	0	0	17	1	1	0	0	0	0	1	0	1	0	0	0	0	0	0	0	0
326	183104	10/13/2013 2:00	1392/07/21	1434/12/07	October	Fall	Sunday	1	3	7	21	12	7	2	2	0	Night	0	0	0	0	0	1	2	0	19	19	0	0	0	0	17	1	1	0	0	0	0	1	0	1	0	0	0	0	0	0	0	0
327	183104	10/13/2013 3:00	1392/07/21	1434/12/07	October	Fall	Sunday	1	3	7	21	12	7	2	3	0	Night	0	0	0	0	0	1	2	0	19	19	0	0	0	0	17	1	1	0	0	0	0	1	0	1	0	0	0	0	0	0	0	0
328	183104	10/13/2013 4:00	1392/07/21	1434/12/07	October	Fall	Sunday	1	3	7	21	12	7	2	4	0	Night	0	0	0	0	0	1	2	0	19	19	0	0	0	0	17	1	1	0	0	0	0	1	0	1	0	0	0	0	0	0	0	0
329	183104	10/13/2013 5:00	1392/07/21	1434/12/07	October	Fall	Sunday	1	3	7	21	12	7	2	5	0	Night	0	0	0	0	0	1	2	0	19	19	0	0	0	0	17	1	1	0	0	0	0	1	0	1	0	0	0	0	0	0	0	0
330	183104	10/13/2013 6:00	1392/07/21	1434/12/07	October	Fall	Sunday	1	3	7	21	12	7	2	6	0	Night	0	0	0	0	0	1	2	0	19	19	0	0	0	0	17	1	1	0	0	0	0	1	0	1	0	0	0	0	0	0	0	0
331	183104	10/13/2013 7:00	1392/07/21	1434/12/07	October	Fall	Sunday	1	3	7	21	12	7	2	7	1	Day	0	1	0	0	0	1	2	0	19	19	0	0	0	0	17	1	1	0	0	0	0	1	0	1	0	0	0	0	0	0	0	0
332	183104	10/13/2013 8:00	1392/07/21	1434/12/07	October	Fall	Sunday	1	3	7	21	12	7	2	8	1	Day	0	1	0	0	0	1	2	0	19	19	0	0	0	0	17	1	1	0	0	0	0	1	0	1	0	0	0	0	0	0	0	0
333	183104	10/13/2013 9:00	1392/07/21	1434/12/07	October	Fall	Sunday	1	3	7	21	12	7	2	9	1	Day	0	1	0	0	0	1	2	0	19	19	0	0	0	0	17	1	1	0	0	0	0	1	0	1	0	0	0	0	0	0	0	0
334	183104	10/13/2013 10:00	1392/07/21	1434/12/07	October	Fall	Sunday	1	3	7	21	12	7	2	10	1	Day	0	1	0	0	0	1	2	0	19	19	0	0	0	0	17	1	1	0	0	0	0	1	0	1	0	0	0	0	0	0	0	0
335	183104	10/13/2013 11:00	1392/07/21	1434/12/07	October	Fall	Sunday	1	3	7	21	12	7	2	11	1	Day	0	1	0	0	0	1	2	0	19	19	0	0	0	0	17	1	1	0	0	0	0	1	0	1	0	0	0	0	0	0	0	0
336	183104	10/13/2013 12:00	1392/07/21	1434/12/07	October	Fall	Sunday	1	3	7	21	12	7	2	12	1	Day	0	1	0	0	0	1	2	0	19	19	0	0	0	0	17	1	1	0	0	0	0	1	0	1	0	0	0	0	0	0	0	0
337	183104	10/13/2013 13:00	1392/07/21	1434/12/07	October	Fall	Sunday	1	3	7	21	12	7	2	13	1	Day	0	1	0	0	0	1	2	0	19	19	0	0	0	0	17	1	1	0	0	0	0	1	0	1	0	0	0	0	0	0	0	0
338	183104	10/13/2013 14:00	1392/07/21	1434/12/07	October	Fall	Sunday	1	3	7	21	12	7	2	14	1	Day	0	1	0	0	0	1	2	0	19	19	0	0	0	0	17	1	1	0	0	0	0	1	0	1	0	0	0	0	0	0	0	0
339	183104	10/13/2013 15:00	1392/07/21	1434/12/07	October	Fall	Sunday	1	3	7	21	12	7	2	15	1	Day	0	1	0	0	0	1	2	0	19	19	0	0	0	0	17	1	1	0	0	0	0	1	0	1	0	0	0	0	0	0	0	0
340	183104	10/13/2013 16:00	1392/07/21	1434/12/07	October	Fall	Sunday	1	3	7	21	12	7	2	16	1	Day	0	1	0	0	0	1	2	0	19	19	0	0	0	0	17	1	1	0	0	0	0	1	0	1	0	0	0	0	0	0	0	0
341	183104	10/13/2013 17:00	1392/07/21	1434/12/07	October	Fall	Sunday	1	3	7	21	12	7	2	17	1	Day	0	1	0	0	0	1	2	0	19	19	0	0	0	0	17	1	1	0	0	0	0	1	0	1	0	0	0	0	0	0	0	0
342	183104	10/13/2013 18:00	1392/07/21	1434/12/07	October	Fall	Sunday	1	3	7	21	12	7	2	18	0	Night	0	1	0	0	0	1	2	0	19	19	0	0	0	0	17	1	1	0	0	0	0	1	0	1	0	0	0	0	0	0	0	0
343	183104	10/13/2013 19:00	1392/07/21	1434/12/07	October	Fall	Sunday	1	3	7	21	12	7	2	19	0	Night	0	1	0	0	0	1	2	0	19	19	0	0	0	0	17	1	1	0	0	0	0	1	0	1	0	0	0	0	0	0	0	0
344	183104	10/13/2013 20:00	1392/07/21	1434/12/07	October	Fall	Sunday	1	3	7	21	12	7	2	20	0	Night	0	1	0	0	0	1	2	0	19	19	0	0	0	0	17	1	1	0	0	0	0	1	0	1	0	0	0	0	0	0	0	0
345	183104	10/13/2013 21:00	1392/07/21	1434/12/07	October	Fall	Sunday	1	3	7	21	12	7	2	21	0	Night	0	1	0	0	0	1	2	0	19	19	0	0	0	0	17	1	1	0	0	0	0	1	0	1	0	0	0	0	0	0	0	0
346	183104	10/13/2013 22:00	1392/07/21	1434/12/07	October	Fall	Sunday	1	3	7	21	12	7	2	22	0	Night	0	0	0	0	0	1	2	0	19	19	0	0	0	0	17	1	1	0	0	0	0	1	0	1	0	0	0	0	0	0	0	0
347	183104	10/13/2013 23:00	1392/07/21	1434/12/07	October	Fall	Sunday	1	3	7	21	12	7	2	23	0	Night	0	0	0	0	0	1	2	0	19	19	0	0	0	0	17	1	1	0	0	0	0	1	0	1	0	0	0	0	0	0	0	0
348	183104	10/14/2013 0:00	1392/07/22	1434/12/08	October	Fall	Monday	1	3	7	22	12	8	3	0	0	Night	0	0	0	0	0	2	1	0	19	0	0	0	0	17	19	1	0	0	0	0	1	1	0	1	0	0	0	0	0	0	0	0
349	183104	10/14/2013 1:00	1392/07/22	1434/12/08	October	Fall	Monday	1	3	7	22	12	8	3	1	0	Night	0	0	0	0	0	2	1	0	19	0	0	0	0	17	19	1	0	0	0	0	1	1	0	1	0	0	0	0	0	0	0	0
350	183104	10/14/2013 2:00	1392/07/22	1434/12/08	October	Fall	Monday	1	3	7	22	12	8	3	2	0	Night	0	0	0	0	0	2	1	0	19	0	0	0	0	17	19	1	0	0	0	0	1	1	0	1	0	0	0	0	0	0	0	0
351	183104	10/14/2013 3:00	1392/07/22	1434/12/08	October	Fall	Monday	1	3	7	22	12	8	3	3	0	Night	0	0	0	0	0	2	1	0	19	0	0	0	0	17	19	1	0	0	0	0	1	1	0	1	0	0	0	0	0	0	0	0
352	183104	10/14/2013 4:00	1392/07/22	1434/12/08	October	Fall	Monday	1	3	7	22	12	8	3	4	0	Night	0	0	0	0	0	2	1	0	19	0	0	0	0	17	19	1	0	0	0	0	1	1	0	1	0	0	0	0	0	0	0	0
353	183104	10/14/2013 5:00	1392/07/22	1434/12/08	October	Fall	Monday	1	3	7	22	12	8	3	5	0	Night	0	0	0	0	0	2	1	0	19	0	0	0	0	17	19	1	0	0	0	0	1	1	0	1	0	0	0	0	0	0	0	0
354	183104	10/14/2013 6:00	1392/07/22	1434/12/08	October	Fall	Monday	1	3	7	22	12	8	3	6	0	Night	0	0	0	0	0	2	1	0	19	0	0	0	0	17	19	1	0	0	0	0	1	1	0	1	0	0	0	0	0	0	0	0
355	183104	10/14/2013 7:00	1392/07/22	1434/12/08	October	Fall	Monday	1	3	7	22	12	8	3	7	1	Day	0	1	0	0	0	2	1	0	19	0	0	0	0	17	19	1	0	0	0	0	1	1	0	1	0	0	0	0	0	0	0	0
356	183104	10/14/2013 8:00	1392/07/22	1434/12/08	October	Fall	Monday	1	3	7	22	12	8	3	8	1	Day	0	1	0	0	0	2	1	0	19	0	0	0	0	17	19	1	0	0	0	0	1	1	0	1	0	0	0	0	0	0	0	0
357	183104	10/14/2013 9:00	1392/07/22	1434/12/08	October	Fall	Monday	1	3	7	22	12	8	3	9	1	Day	0	1	0	0	0	2	1	0	19	0	0	0	0	17	19	1	0	0	0	0	1	1	0	1	0	0	0	0	0	0	0	0
358	183104	10/14/2013 10:00	1392/07/22	1434/12/08	October	Fall	Monday	1	3	7	22	12	8	3	10	1	Day	0	1	0	0	0	2	1	0	19	0	0	0	0	17	19	1	0	0	0	0	1	1	0	1	0	0	0	0	0	0	0	0
359	183104	10/14/2013 11:00	1392/07/22	1434/12/08	October	Fall	Monday	1	3	7	22	12	8	3	11	1	Day	0	1	0	0	0	2	1	0	19	0	0	0	0	17	19	1	0	0	0	0	1	1	0	1	0	0	0	0	0	0	0	0
360	183104	10/14/2013 12:00	1392/07/22	1434/12/08	October	Fall	Monday	1	3	7	22	12	8	3	12	1	Day	0	1	0	0	0	2	1	0	19	0	0	0	0	17	19	1	0	0	0	0	1	1	0	1	0	0	0	0	0	0	0	0
361	183104	10/14/2013 13:00	1392/07/22	1434/12/08	October	Fall	Monday	1	3	7	22	12	8	3	13	1	Day	0	1	0	0	0	2	1	0	19	0	0	0	0	17	19	1	0	0	0	0	1	1	0	1	0	0	0	0	0	0	0	0
362	183104	10/14/2013 14:00	1392/07/22	1434/12/08	October	Fall	Monday	1	3	7	22	12	8	3	14	1	Day	0	1	0	0	0	2	1	0	19	0	0	0	0	17	19	1	0	0	0	0	1	1	0	1	0	0	0	0	0	0	0	0
363	183104	10/14/2013 15:00	1392/07/22	1434/12/08	October	Fall	Monday	1	3	7	22	12	8	3	15	1	Day	0	1	0	0	0	2	1	0	19	0	0	0	0	17	19	1	0	0	0	0	1	1	0	1	0	0	0	0	0	0	0	0
364	183104	10/14/2013 16:00	1392/07/22	1434/12/08	October	Fall	Monday	1	3	7	22	12	8	3	16	1	Day	0	1	0	0	0	2	1	0	19	0	0	0	0	17	19	1	0	0	0	0	1	1	0	1	0	0	0	0	0	0	0	0
365	183104	10/14/2013 17:00	1392/07/22	1434/12/08	October	Fall	Monday	1	3	7	22	12	8	3	17	1	Day	0	1	0	0	0	2	1	0	19	0	0	0	0	17	19	1	0	0	0	0	1	1	0	1	0	0	0	0	0	0	0	0
366	183104	10/14/2013 18:00	1392/07/22	1434/12/08	October	Fall	Monday	1	3	7	22	12	8	3	18	0	Night	0	1	0	0	0	2	1	0	19	0	0	0	0	17	19	1	0	0	0	0	1	1	0	1	0	0	0	0	0	0	0	0
367	183104	10/14/2013 19:00	1392/07/22	1434/12/08	October	Fall	Monday	1	3	7	22	12	8	3	19	0	Night	0	1	0	0	0	2	1	0	19	0	0	0	0	17	19	1	0	0	0	0	1	1	0	1	0	0	0	0	0	0	0	0
368	183104	10/14/2013 20:00	1392/07/22	1434/12/08	October	Fall	Monday	1	3	7	22	12	8	3	20	0	Night	0	1	0	0	0	2	1	0	19	0	0	0	0	17	19	1	0	0	0	0	1	1	0	1	0	0	0	0	0	0	0	0
369	183104	10/14/2013 21:00	1392/07/22	1434/12/08	October	Fall	Monday	1	3	7	22	12	8	3	21	0	Night	0	1	0	0	0	2	1	0	19	0	0	0	0	17	19	1	0	0	0	0	1	1	0	1	0	0	0	0	0	0	0	0
370	183104	10/14/2013 22:00	1392/07/22	1434/12/08	October	Fall	Monday	1	3	7	22	12	8	3	22	0	Night	0	0	0	0	0	2	1	0	19	0	0	0	0	17	19	1	0	0	0	0	1	1	0	1	0	0	0	0	0	0	0	0
371	183104	10/14/2013 23:00	1392/07/22	1434/12/08	October	Fall	Monday	1	3	7	22	12	8	3	23	0	Night	0	0	0	0	0	2	1	0	19	0	0	0	0	17	19	1	0	0	0	0	1	1	0	1	0	0	0	0	0	0	0	0
372	183104	10/15/2013 0:00	1392/07/23	1434/12/09	October	Fall	Tuesday	1	3	7	23	12	9	4	0	0	Night	0	0	0	0	0	3	0	0	0	0	0	0	17	19	19	0	0	0	0	1	1	1	0	1	0	0	0	0	0	0	0	0
373	183104	10/15/2013 1:00	1392/07/23	1434/12/09	October	Fall	Tuesday	1	3	7	23	12	9	4	1	0	Night	0	0	0	0	0	3	0	0	0	0	0	0	17	19	19	0	0	0	0	1	1	1	0	1	0	0	0	0	0	0	0	0
374	183104	10/15/2013 2:00	1392/07/23	1434/12/09	October	Fall	Tuesday	1	3	7	23	12	9	4	2	0	Night	0	0	0	0	0	3	0	0	0	0	0	0	17	19	19	0	0	0	0	1	1	1	0	1	0	0	0	0	0	0	0	0
375	183104	10/15/2013 3:00	1392/07/23	1434/12/09	October	Fall	Tuesday	1	3	7	23	12	9	4	3	0	Night	0	0	0	0	0	3	0	0	0	0	0	0	17	19	19	0	0	0	0	1	1	1	0	1	0	0	0	0	0	0	0	0
376	183104	10/15/2013 4:00	1392/07/23	1434/12/09	October	Fall	Tuesday	1	3	7	23	12	9	4	4	0	Night	0	0	0	0	0	3	0	0	0	0	0	0	17	19	19	0	0	0	0	1	1	1	0	1	0	0	0	0	0	0	0	0
377	183104	10/15/2013 5:00	1392/07/23	1434/12/09	October	Fall	Tuesday	1	3	7	23	12	9	4	5	0	Night	0	0	0	0	0	3	0	0	0	0	0	0	17	19	19	0	0	0	0	1	1	1	0	1	0	0	0	0	0	0	0	0
378	183104	10/15/2013 6:00	1392/07/23	1434/12/09	October	Fall	Tuesday	1	3	7	23	12	9	4	6	0	Night	0	0	0	0	0	3	0	0	0	0	0	0	17	19	19	0	0	0	0	1	1	1	0	1	0	0	0	0	0	0	0	0
379	183104	10/15/2013 7:00	1392/07/23	1434/12/09	October	Fall	Tuesday	1	3	7	23	12	9	4	7	1	Day	0	1	0	0	0	3	0	0	0	0	0	0	17	19	19	0	0	0	0	1	1	1	0	1	0	0	0	0	0	0	0	0
380	183104	10/15/2013 8:00	1392/07/23	1434/12/09	October	Fall	Tuesday	1	3	7	23	12	9	4	8	1	Day	0	1	0	0	0	3	0	0	0	0	0	0	17	19	19	0	0	0	0	1	1	1	0	1	0	0	0	0	0	0	0	0
381	183104	10/15/2013 9:00	1392/07/23	1434/12/09	October	Fall	Tuesday	1	3	7	23	12	9	4	9	1	Day	0	1	0	0	0	3	0	0	0	0	0	0	17	19	19	0	0	0	0	1	1	1	0	1	0	0	0	0	0	0	0	0
382	183104	10/15/2013 10:00	1392/07/23	1434/12/09	October	Fall	Tuesday	1	3	7	23	12	9	4	10	1	Day	0	1	0	0	0	3	0	0	0	0	0	0	17	19	19	0	0	0	0	1	1	1	0	1	0	0	0	0	0	0	0	0
383	183104	10/15/2013 11:00	1392/07/23	1434/12/09	October	Fall	Tuesday	1	3	7	23	12	9	4	11	1	Day	0	1	0	0	0	3	0	0	0	0	0	0	17	19	19	0	0	0	0	1	1	1	0	1	0	0	0	0	0	0	0	0
384	183104	10/15/2013 12:00	1392/07/23	1434/12/09	October	Fall	Tuesday	1	3	7	23	12	9	4	12	1	Day	0	1	0	0	0	3	0	0	0	0	0	0	17	19	19	0	0	0	0	1	1	1	0	1	0	0	0	0	0	0	0	0
385	183104	10/15/2013 13:00	1392/07/23	1434/12/09	October	Fall	Tuesday	1	3	7	23	12	9	4	13	1	Day	0	1	0	0	0	3	0	0	0	0	0	0	17	19	19	0	0	0	0	1	1	1	0	1	0	0	0	0	0	0	0	0
386	183104	10/15/2013 14:00	1392/07/23	1434/12/09	October	Fall	Tuesday	1	3	7	23	12	9	4	14	1	Day	0	1	0	0	0	3	0	0	0	0	0	0	17	19	19	0	0	0	0	1	1	1	0	1	0	0	0	0	0	0	0	0
387	183104	10/15/2013 15:00	1392/07/23	1434/12/09	October	Fall	Tuesday	1	3	7	23	12	9	4	15	1	Day	0	1	0	0	0	3	0	0	0	0	0	0	17	19	19	0	0	0	0	1	1	1	0	1	0	0	0	0	0	0	0	0
388	183104	10/15/2013 16:00	1392/07/23	1434/12/09	October	Fall	Tuesday	1	3	7	23	12	9	4	16	1	Day	0	1	0	1	0	3	0	0	0	0	0	0	17	19	19	0	0	0	0	1	1	1	0	1	0	0	0	0	0	0	0	0
389	183104	10/15/2013 17:00	1392/07/23	1434/12/09	October	Fall	Tuesday	1	3	7	23	12	9	4	17	1	Day	0	1	0	1	0	3	0	0	0	0	0	0	17	19	19	0	0	0	0	1	1	1	0	1	0	0	0	0	0	0	0	0
390	183104	10/15/2013 18:00	1392/07/23	1434/12/09	October	Fall	Tuesday	1	3	7	23	12	9	4	18	0	Night	0	1	0	1	0	3	0	0	0	0	0	0	17	19	19	0	0	0	0	1	1	1	0	1	0	0	0	0	0	0	0	0
391	183104	10/15/2013 19:00	1392/07/23	1434/12/09	October	Fall	Tuesday	1	3	7	23	12	9	4	19	0	Night	0	1	0	1	0	3	0	0	0	0	0	0	17	19	19	0	0	0	0	1	1	1	0	1	0	0	0	0	0	0	0	0
392	183104	10/15/2013 20:00	1392/07/23	1434/12/09	October	Fall	Tuesday	1	3	7	23	12	9	4	20	0	Night	0	1	0	1	0	3	0	0	0	0	0	0	17	19	19	0	0	0	0	1	1	1	0	1	0	0	0	0	0	0	0	0
393	183104	10/15/2013 21:00	1392/07/23	1434/12/09	October	Fall	Tuesday	1	3	7	23	12	9	4	21	0	Night	0	1	0	1	0	3	0	0	0	0	0	0	17	19	19	0	0	0	0	1	1	1	0	1	0	0	0	0	0	0	0	0
394	183104	10/15/2013 22:00	1392/07/23	1434/12/09	October	Fall	Tuesday	1	3	7	23	12	9	4	22	0	Night	0	0	0	1	0	3	0	0	0	0	0	0	17	19	19	0	0	0	0	1	1	1	0	1	0	0	0	0	0	0	0	0
395	183104	10/15/2013 23:00	1392/07/23	1434/12/09	October	Fall	Tuesday	1	3	7	23	12	9	4	23	0	Night	0	0	0	1	0	3	0	0	0	0	0	0	17	19	19	0	0	0	0	1	1	1	0	1	0	0	0	0	0	0	0	0
396	183104	10/16/2013 0:00	1392/07/24	1434/12/10	October	Fall	Wednesday	1	3	7	24	12	10	5	0	0	Night	1	0	0	0	0	2	0	1	0	0	0	17	19	19	0	0	0	0	1	1	1	0	0	1	0	0	0	0	0	0	0	0
397	183104	10/16/2013 1:00	1392/07/24	1434/12/10	October	Fall	Wednesday	1	3	7	24	12	10	5	1	0	Night	1	0	0	0	0	2	0	1	0	0	0	17	19	19	0	0	0	0	1	1	1	0	0	1	0	0	0	0	0	0	0	0
398	183104	10/16/2013 2:00	1392/07/24	1434/12/10	October	Fall	Wednesday	1	3	7	24	12	10	5	2	0	Night	1	0	0	0	0	2	0	1	0	0	0	17	19	19	0	0	0	0	1	1	1	0	0	1	0	0	0	0	0	0	0	0
399	183104	10/16/2013 3:00	1392/07/24	1434/12/10	October	Fall	Wednesday	1	3	7	24	12	10	5	3	0	Night	1	0	0	0	0	2	0	1	0	0	0	17	19	19	0	0	0	0	1	1	1	0	0	1	0	0	0	0	0	0	0	0
400	183104	10/16/2013 4:00	1392/07/24	1434/12/10	October	Fall	Wednesday	1	3	7	24	12	10	5	4	0	Night	1	0	0	0	0	2	0	1	0	0	0	17	19	19	0	0	0	0	1	1	1	0	0	1	0	0	0	0	0	0	0	0
401	183104	10/16/2013 5:00	1392/07/24	1434/12/10	October	Fall	Wednesday	1	3	7	24	12	10	5	5	0	Night	1	0	0	0	0	2	0	1	0	0	0	17	19	19	0	0	0	0	1	1	1	0	0	1	0	0	0	0	0	0	0	0
402	183104	10/16/2013 6:00	1392/07/24	1434/12/10	October	Fall	Wednesday	1	3	7	24	12	10	5	6	0	Night	1	0	0	0	0	2	0	1	0	0	0	17	19	19	0	0	0	0	1	1	1	0	0	1	0	0	0	0	0	0	0	0
403	183104	10/16/2013 7:00	1392/07/24	1434/12/10	October	Fall	Wednesday	1	3	7	24	12	10	5	7	1	Day	1	1	0	0	0	2	0	1	0	0	0	17	19	19	0	0	0	0	1	1	1	0	0	1	0	0	0	0	0	0	0	0
404	183104	10/16/2013 8:00	1392/07/24	1434/12/10	October	Fall	Wednesday	1	3	7	24	12	10	5	8	1	Day	1	1	0	0	0	2	0	1	0	0	0	17	19	19	0	0	0	0	1	1	1	0	0	1	0	0	0	0	0	0	0	0
405	183104	10/16/2013 9:00	1392/07/24	1434/12/10	October	Fall	Wednesday	1	3	7	24	12	10	5	9	1	Day	1	1	0	0	0	2	0	1	0	0	0	17	19	19	0	0	0	0	1	1	1	0	0	1	0	0	0	0	0	0	0	0
406	183104	10/16/2013 10:00	1392/07/24	1434/12/10	October	Fall	Wednesday	1	3	7	24	12	10	5	10	1	Day	1	1	0	0	0	2	0	1	0	0	0	17	19	19	0	0	0	0	1	1	1	0	0	1	0	0	0	0	0	0	0	0
407	183104	10/16/2013 11:00	1392/07/24	1434/12/10	October	Fall	Wednesday	1	3	7	24	12	10	5	11	1	Day	1	1	0	0	0	2	0	1	0	0	0	17	19	19	0	0	0	0	1	1	1	0	0	1	0	0	0	0	0	0	0	0
408	183104	10/16/2013 12:00	1392/07/24	1434/12/10	October	Fall	Wednesday	1	3	7	24	12	10	5	12	1	Day	1	1	0	0	0	2	0	1	0	0	0	17	19	19	0	0	0	0	1	1	1	0	0	1	0	0	0	0	0	0	0	0
409	183104	10/16/2013 13:00	1392/07/24	1434/12/10	October	Fall	Wednesday	1	3	7	24	12	10	5	13	1	Day	1	1	0	0	0	2	0	1	0	0	0	17	19	19	0	0	0	0	1	1	1	0	0	1	0	0	0	0	0	0	0	0
410	183104	10/16/2013 14:00	1392/07/24	1434/12/10	October	Fall	Wednesday	1	3	7	24	12	10	5	14	1	Day	1	1	0	0	0	2	0	1	0	0	0	17	19	19	0	0	0	0	1	1	1	0	0	1	0	0	0	0	0	0	0	0
411	183104	10/16/2013 15:00	1392/07/24	1434/12/10	October	Fall	Wednesday	1	3	7	24	12	10	5	15	1	Day	1	1	0	0	0	2	0	1	0	0	0	17	19	19	0	0	0	0	1	1	1	0	0	1	0	0	0	0	0	0	0	0
412	183104	10/16/2013 16:00	1392/07/24	1434/12/10	October	Fall	Wednesday	1	3	7	24	12	10	5	16	1	Day	1	1	0	0	0	2	0	1	0	0	0	17	19	19	0	0	0	0	1	1	1	0	0	1	0	0	0	0	0	0	0	0
413	183104	10/16/2013 17:00	1392/07/24	1434/12/10	October	Fall	Wednesday	1	3	7	24	12	10	5	17	1	Day	1	1	0	0	0	2	0	1	0	0	0	17	19	19	0	0	0	0	1	1	1	0	0	1	0	0	0	0	0	0	0	0
414	183104	10/16/2013 18:00	1392/07/24	1434/12/10	October	Fall	Wednesday	1	3	7	24	12	10	5	18	0	Night	1	1	0	0	0	2	0	1	0	0	0	17	19	19	0	0	0	0	1	1	1	0	0	1	0	0	0	0	0	0	0	0
415	183104	10/16/2013 19:00	1392/07/24	1434/12/10	October	Fall	Wednesday	1	3	7	24	12	10	5	19	0	Night	1	1	0	0	0	2	0	1	0	0	0	17	19	19	0	0	0	0	1	1	1	0	0	1	0	0	0	0	0	0	0	0
416	183104	10/16/2013 20:00	1392/07/24	1434/12/10	October	Fall	Wednesday	1	3	7	24	12	10	5	20	0	Night	1	1	0	0	0	2	0	1	0	0	0	17	19	19	0	0	0	0	1	1	1	0	0	1	0	0	0	0	0	0	0	0
417	183104	10/16/2013 21:00	1392/07/24	1434/12/10	October	Fall	Wednesday	1	3	7	24	12	10	5	21	0	Night	1	1	0	0	0	2	0	1	0	0	0	17	19	19	0	0	0	0	1	1	1	0	0	1	0	0	0	0	0	0	0	0
418	183104	10/16/2013 22:00	1392/07/24	1434/12/10	October	Fall	Wednesday	1	3	7	24	12	10	5	22	0	Night	1	0	0	0	0	2	0	1	0	0	0	17	19	19	0	0	0	0	1	1	1	0	0	1	0	0	0	0	0	0	0	0
419	183104	10/16/2013 23:00	1392/07/24	1434/12/10	October	Fall	Wednesday	1	3	7	24	12	10	5	23	0	Night	1	0	0	0	0	2	0	1	0	0	0	17	19	19	0	0	0	0	1	1	1	0	0	1	0	0	0	0	0	0	0	0
420	183104	10/17/2013 0:00	1392/07/25	1434/12/11	October	Fall	Thursday	1	3	7	25	12	11	6	0	0	Night	1	0	0	0	1	1	1	1	0	0	17	19	19	0	0	0	0	1	1	1	0	0	0	1	0	0	0	0	0	0	0	0
421	183104	10/17/2013 1:00	1392/07/25	1434/12/11	October	Fall	Thursday	1	3	7	25	12	11	6	1	0	Night	1	0	0	0	1	1	1	1	0	0	17	19	19	0	0	0	0	1	1	1	0	0	0	1	0	0	0	0	0	0	0	0
422	183104	10/17/2013 2:00	1392/07/25	1434/12/11	October	Fall	Thursday	1	3	7	25	12	11	6	2	0	Night	1	0	0	0	1	1	1	1	0	0	17	19	19	0	0	0	0	1	1	1	0	0	0	1	0	0	0	0	0	0	0	0
423	183104	10/17/2013 3:00	1392/07/25	1434/12/11	October	Fall	Thursday	1	3	7	25	12	11	6	3	0	Night	1	0	0	0	1	1	1	1	0	0	17	19	19	0	0	0	0	1	1	1	0	0	0	1	0	0	0	0	0	0	0	0
424	183104	10/17/2013 4:00	1392/07/25	1434/12/11	October	Fall	Thursday	1	3	7	25	12	11	6	4	0	Night	1	0	0	0	1	1	1	1	0	0	17	19	19	0	0	0	0	1	1	1	0	0	0	1	0	0	0	0	0	0	0	0
425	183104	10/17/2013 5:00	1392/07/25	1434/12/11	October	Fall	Thursday	1	3	7	25	12	11	6	5	0	Night	1	0	0	0	1	1	1	1	0	0	17	19	19	0	0	0	0	1	1	1	0	0	0	1	0	0	0	0	0	0	0	0
426	183104	10/17/2013 6:00	1392/07/25	1434/12/11	October	Fall	Thursday	1	3	7	25	12	11	6	6	0	Night	1	0	0	0	1	1	1	1	0	0	17	19	19	0	0	0	0	1	1	1	0	0	0	1	0	0	0	0	0	0	0	0
427	183104	10/17/2013 7:00	1392/07/25	1434/12/11	October	Fall	Thursday	1	3	7	25	12	11	6	7	1	Day	1	1	0	0	1	1	1	1	0	0	17	19	19	0	0	0	0	1	1	1	0	0	0	1	0	0	0	0	0	0	0	0
428	183104	10/17/2013 8:00	1392/07/25	1434/12/11	October	Fall	Thursday	1	3	7	25	12	11	6	8	1	Day	1	1	0	0	1	1	1	1	0	0	17	19	19	0	0	0	0	1	1	1	0	0	0	1	0	0	0	0	0	0	0	0
429	183104	10/17/2013 9:00	1392/07/25	1434/12/11	October	Fall	Thursday	1	3	7	25	12	11	6	9	1	Day	1	1	0	0	1	1	1	1	0	0	17	19	19	0	0	0	0	1	1	1	0	0	0	1	0	0	0	0	0	0	0	0
430	183104	10/17/2013 10:00	1392/07/25	1434/12/11	October	Fall	Thursday	1	3	7	25	12	11	6	10	1	Day	1	1	0	0	1	1	1	1	0	0	17	19	19	0	0	0	0	1	1	1	0	0	0	1	0	0	0	0	0	0	0	0
431	183104	10/17/2013 11:00	1392/07/25	1434/12/11	October	Fall	Thursday	1	3	7	25	12	11	6	11	1	Day	1	1	0	0	1	1	1	1	0	0	17	19	19	0	0	0	0	1	1	1	0	0	0	1	0	0	0	0	0	0	0	0
432	183104	10/17/2013 12:00	1392/07/25	1434/12/11	October	Fall	Thursday	1	3	7	25	12	11	6	12	1	Day	1	1	0	0	1	1	1	1	0	0	17	19	19	0	0	0	0	1	1	1	0	0	0	1	0	0	0	0	0	0	0	0
433	183104	10/17/2013 13:00	1392/07/25	1434/12/11	October	Fall	Thursday	1	3	7	25	12	11	6	13	1	Day	1	1	0	0	1	1	1	1	0	0	17	19	19	0	0	0	0	1	1	1	0	0	0	1	0	0	0	0	0	0	0	0
434	183104	10/17/2013 14:00	1392/07/25	1434/12/11	October	Fall	Thursday	1	3	7	25	12	11	6	14	1	Day	1	1	0	0	1	1	1	1	0	0	17	19	19	0	0	0	0	1	1	1	0	0	0	1	0	0	0	0	0	0	0	0
435	183104	10/17/2013 15:00	1392/07/25	1434/12/11	October	Fall	Thursday	1	3	7	25	12	11	6	15	1	Day	1	1	0	0	1	1	1	1	0	0	17	19	19	0	0	0	0	1	1	1	0	0	0	1	0	0	0	0	0	0	0	0
436	183104	10/17/2013 16:00	1392/07/25	1434/12/11	October	Fall	Thursday	1	3	7	25	12	11	6	16	1	Day	1	1	0	0	1	1	1	1	0	0	17	19	19	0	0	0	0	1	1	1	0	0	0	1	0	0	0	0	0	0	0	0
437	183104	10/17/2013 17:00	1392/07/25	1434/12/11	October	Fall	Thursday	1	3	7	25	12	11	6	17	1	Day	1	1	0	0	1	1	1	1	0	0	17	19	19	0	0	0	0	1	1	1	0	0	0	1	0	0	0	0	0	0	0	0
438	183104	10/17/2013 18:00	1392/07/25	1434/12/11	October	Fall	Thursday	1	3	7	25	12	11	6	18	0	Night	1	1	0	0	1	1	1	1	0	0	17	19	19	0	0	0	0	1	1	1	0	0	0	1	0	0	0	0	0	0	0	0
439	183104	10/17/2013 19:00	1392/07/25	1434/12/11	October	Fall	Thursday	1	3	7	25	12	11	6	19	0	Night	1	1	0	0	1	1	1	1	0	0	17	19	19	0	0	0	0	1	1	1	0	0	0	1	0	0	0	0	0	0	0	0
440	183104	10/17/2013 20:00	1392/07/25	1434/12/11	October	Fall	Thursday	1	3	7	25	12	11	6	20	0	Night	1	1	0	0	1	1	1	1	0	0	17	19	19	0	0	0	0	1	1	1	0	0	0	1	0	0	0	0	0	0	0	0
441	183104	10/17/2013 21:00	1392/07/25	1434/12/11	October	Fall	Thursday	1	3	7	25	12	11	6	21	0	Night	1	1	0	0	1	1	1	1	0	0	17	19	19	0	0	0	0	1	1	1	0	0	0	1	0	0	0	0	0	0	0	0
442	183104	10/17/2013 22:00	1392/07/25	1434/12/11	October	Fall	Thursday	1	3	7	25	12	11	6	22	0	Night	1	0	0	0	1	1	1	1	0	0	17	19	19	0	0	0	0	1	1	1	0	0	0	1	0	0	0	0	0	0	0	0
443	183104	10/17/2013 23:00	1392/07/25	1434/12/11	October	Fall	Thursday	1	3	7	25	12	11	6	23	0	Night	1	0	0	0	1	1	1	1	0	0	17	19	19	0	0	0	0	1	1	1	0	0	0	1	0	0	0	0	0	0	0	0
444	183104	10/18/2013 0:00	1392/07/26	1434/12/12	October	Fall	Friday	1	3	7	26	12	12	7	0	0	Night	1	0	0	0	2	0	2	1	0	17	19	19	0	0	0	0	1	1	1	0	0	0	0	1	0	0	0	0	0	0	0	0
445	183104	10/18/2013 1:00	1392/07/26	1434/12/12	October	Fall	Friday	1	3	7	26	12	12	7	1	0	Night	1	0	0	0	2	0	2	1	0	17	19	19	0	0	0	0	1	1	1	0	0	0	0	1	0	0	0	0	0	0	0	0
446	183104	10/18/2013 2:00	1392/07/26	1434/12/12	October	Fall	Friday	1	3	7	26	12	12	7	2	0	Night	1	0	0	0	2	0	2	1	0	17	19	19	0	0	0	0	1	1	1	0	0	0	0	1	0	0	0	0	0	0	0	0
447	183104	10/18/2013 3:00	1392/07/26	1434/12/12	October	Fall	Friday	1	3	7	26	12	12	7	3	0	Night	1	0	0	0	2	0	2	1	0	17	19	19	0	0	0	0	1	1	1	0	0	0	0	1	0	0	0	0	0	0	0	0
448	183104	10/18/2013 4:00	1392/07/26	1434/12/12	October	Fall	Friday	1	3	7	26	12	12	7	4	0	Night	1	0	0	0	2	0	2	1	0	17	19	19	0	0	0	0	1	1	1	0	0	0	0	1	0	0	0	0	0	0	0	0
449	183104	10/18/2013 5:00	1392/07/26	1434/12/12	October	Fall	Friday	1	3	7	26	12	12	7	5	0	Night	1	0	0	0	2	0	2	1	0	17	19	19	0	0	0	0	1	1	1	0	0	0	0	1	0	0	0	0	0	0	0	0
450	183104	10/18/2013 6:00	1392/07/26	1434/12/12	October	Fall	Friday	1	3	7	26	12	12	7	6	0	Night	1	0	0	0	2	0	2	1	0	17	19	19	0	0	0	0	1	1	1	0	0	0	0	1	0	0	0	0	0	0	0	0
451	183104	10/18/2013 7:00	1392/07/26	1434/12/12	October	Fall	Friday	1	3	7	26	12	12	7	7	1	Day	1	1	0	0	2	0	2	1	0	17	19	19	0	0	0	0	1	1	1	0	0	0	0	1	0	0	0	0	0	0	0	0
452	183104	10/18/2013 8:00	1392/07/26	1434/12/12	October	Fall	Friday	1	3	7	26	12	12	7	8	1	Day	1	1	0	0	2	0	2	1	0	17	19	19	0	0	0	0	1	1	1	0	0	0	0	1	0	0	0	0	0	0	0	0
453	183104	10/18/2013 9:00	1392/07/26	1434/12/12	October	Fall	Friday	1	3	7	26	12	12	7	9	1	Day	1	1	0	0	2	0	2	1	0	17	19	19	0	0	0	0	1	1	1	0	0	0	0	1	0	0	0	0	0	0	0	0
454	183104	10/18/2013 10:00	1392/07/26	1434/12/12	October	Fall	Friday	1	3	7	26	12	12	7	10	1	Day	1	1	0	0	2	0	2	1	0	17	19	19	0	0	0	0	1	1	1	0	0	0	0	1	0	0	0	0	0	0	0	0
455	183104	10/18/2013 11:00	1392/07/26	1434/12/12	October	Fall	Friday	1	3	7	26	12	12	7	11	1	Day	1	1	0	0	2	0	2	1	0	17	19	19	0	0	0	0	1	1	1	0	0	0	0	1	0	0	0	0	0	0	0	0
456	183104	10/18/2013 12:00	1392/07/26	1434/12/12	October	Fall	Friday	1	3	7	26	12	12	7	12	1	Day	1	1	0	0	2	0	2	1	0	17	19	19	0	0	0	0	1	1	1	0	0	0	0	1	0	0	0	0	0	0	0	0
457	183104	10/18/2013 13:00	1392/07/26	1434/12/12	October	Fall	Friday	1	3	7	26	12	12	7	13	1	Day	1	1	0	0	2	0	2	1	0	17	19	19	0	0	0	0	1	1	1	0	0	0	0	1	0	0	0	0	0	0	0	0
458	183104	10/18/2013 14:00	1392/07/26	1434/12/12	October	Fall	Friday	1	3	7	26	12	12	7	14	1	Day	1	1	0	0	2	0	2	1	0	17	19	19	0	0	0	0	1	1	1	0	0	0	0	1	0	0	0	0	0	0	0	0
459	183104	10/18/2013 15:00	1392/07/26	1434/12/12	October	Fall	Friday	1	3	7	26	12	12	7	15	1	Day	1	1	0	0	2	0	2	1	0	17	19	19	0	0	0	0	1	1	1	0	0	0	0	1	0	0	0	0	0	0	0	0
460	183104	10/18/2013 16:00	1392/07/26	1434/12/12	October	Fall	Friday	1	3	7	26	12	12	7	16	1	Day	1	1	0	0	2	0	2	1	0	17	19	19	0	0	0	0	1	1	1	0	0	0	0	1	0	0	0	0	0	0	0	0
461	183104	10/18/2013 17:00	1392/07/26	1434/12/12	October	Fall	Friday	1	3	7	26	12	12	7	17	1	Day	1	1	0	0	2	0	2	1	0	17	19	19	0	0	0	0	1	1	1	0	0	0	0	1	0	0	0	0	0	0	0	0
462	183104	10/18/2013 18:00	1392/07/26	1434/12/12	October	Fall	Friday	1	3	7	26	12	12	7	18	0	Night	1	1	0	0	2	0	2	1	0	17	19	19	0	0	0	0	1	1	1	0	0	0	0	1	0	0	0	0	0	0	0	0
463	183104	10/18/2013 19:00	1392/07/26	1434/12/12	October	Fall	Friday	1	3	7	26	12	12	7	19	0	Night	1	1	0	0	2	0	2	1	0	17	19	19	0	0	0	0	1	1	1	0	0	0	0	1	0	0	0	0	0	0	0	0
464	183104	10/18/2013 20:00	1392/07/26	1434/12/12	October	Fall	Friday	1	3	7	26	12	12	7	20	0	Night	1	1	0	0	2	0	2	1	0	17	19	19	0	0	0	0	1	1	1	0	0	0	0	1	0	0	0	0	0	0	0	0
465	183104	10/18/2013 21:00	1392/07/26	1434/12/12	October	Fall	Friday	1	3	7	26	12	12	7	21	0	Night	1	1	0	0	2	0	2	1	0	17	19	19	0	0	0	0	1	1	1	0	0	0	0	1	0	0	0	0	0	0	0	0
466	183104	10/18/2013 22:00	1392/07/26	1434/12/12	October	Fall	Friday	1	3	7	26	12	12	7	22	0	Night	1	0	0	0	2	0	2	1	0	17	19	19	0	0	0	0	1	1	1	0	0	0	0	1	0	0	0	0	0	0	0	0
467	183104	10/18/2013 23:00	1392/07/26	1434/12/12	October	Fall	Friday	1	3	7	26	12	12	7	23	0	Night	1	0	0	0	2	0	2	1	0	17	19	19	0	0	0	0	1	1	1	0	0	0	0	1	0	0	0	0	0	0	0	0
468	183104	10/19/2013 0:00	1392/07/27	1434/12/13	October	Fall	Saturday	1	3	7	27	12	13	1	0	0	Night	0	0	1	0	3	0	3	0	17	19	19	0	0	0	0	1	1	1	0	0	0	0	0	1	0	0	0	0	0	0	0	0
469	183104	10/19/2013 1:00	1392/07/27	1434/12/13	October	Fall	Saturday	1	3	7	27	12	13	1	1	0	Night	0	0	1	0	3	0	3	0	17	19	19	0	0	0	0	1	1	1	0	0	0	0	0	1	0	0	0	0	0	0	0	0
470	183104	10/19/2013 2:00	1392/07/27	1434/12/13	October	Fall	Saturday	1	3	7	27	12	13	1	2	0	Night	0	0	1	0	3	0	3	0	17	19	19	0	0	0	0	1	1	1	0	0	0	0	0	1	0	0	0	0	0	0	0	0
471	183104	10/19/2013 3:00	1392/07/27	1434/12/13	October	Fall	Saturday	1	3	7	27	12	13	1	3	0	Night	0	0	1	0	3	0	3	0	17	19	19	0	0	0	0	1	1	1	0	0	0	0	0	1	0	0	0	0	0	0	0	0
472	183104	10/19/2013 4:00	1392/07/27	1434/12/13	October	Fall	Saturday	1	3	7	27	12	13	1	4	0	Night	0	0	1	0	3	0	3	0	17	19	19	0	0	0	0	1	1	1	0	0	0	0	0	1	0	0	0	0	0	0	0	0
473	183104	10/19/2013 5:00	1392/07/27	1434/12/13	October	Fall	Saturday	1	3	7	27	12	13	1	5	0	Night	0	0	1	0	3	0	3	0	17	19	19	0	0	0	0	1	1	1	0	0	0	0	0	1	0	0	0	0	0	0	0	0
474	183104	10/19/2013 6:00	1392/07/27	1434/12/13	October	Fall	Saturday	1	3	7	27	12	13	1	6	0	Night	0	0	1	0	3	0	3	0	17	19	19	0	0	0	0	1	1	1	0	0	0	0	0	1	0	0	0	0	0	0	0	0
475	183104	10/19/2013 7:00	1392/07/27	1434/12/13	October	Fall	Saturday	1	3	7	27	12	13	1	7	1	Day	0	1	0	0	3	0	3	0	17	19	19	0	0	0	0	1	1	1	0	0	0	0	0	1	0	0	0	0	0	0	0	0
476	183104	10/19/2013 8:00	1392/07/27	1434/12/13	October	Fall	Saturday	1	3	7	27	12	13	1	8	1	Day	0	1	0	0	3	0	3	0	17	19	19	0	0	0	0	1	1	1	0	0	0	0	0	1	0	0	0	0	0	0	0	0
477	183104	10/19/2013 9:00	1392/07/27	1434/12/13	October	Fall	Saturday	1	3	7	27	12	13	1	9	1	Day	0	1	0	0	3	0	3	0	17	19	19	0	0	0	0	1	1	1	0	0	0	0	0	1	0	0	0	0	0	0	0	0
478	183104	10/19/2013 10:00	1392/07/27	1434/12/13	October	Fall	Saturday	1	3	7	27	12	13	1	10	1	Day	0	1	0	0	3	0	3	0	17	19	19	0	0	0	0	1	1	1	0	0	0	0	0	1	0	0	0	0	0	0	0	0
479	183104	10/19/2013 11:00	1392/07/27	1434/12/13	October	Fall	Saturday	1	3	7	27	12	13	1	11	1	Day	0	1	0	0	3	0	3	0	17	19	19	0	0	0	0	1	1	1	0	0	0	0	0	1	0	0	0	0	0	0	0	0
480	183104	10/19/2013 12:00	1392/07/27	1434/12/13	October	Fall	Saturday	1	3	7	27	12	13	1	12	1	Day	0	1	0	0	3	0	3	0	17	19	19	0	0	0	0	1	1	1	0	0	0	0	0	1	0	0	0	0	0	0	0	0
481	183104	10/19/2013 13:00	1392/07/27	1434/12/13	October	Fall	Saturday	1	3	7	27	12	13	1	13	1	Day	0	1	0	0	3	0	3	0	17	19	19	0	0	0	0	1	1	1	0	0	0	0	0	1	0	0	0	0	0	0	0	0
482	183104	10/19/2013 14:00	1392/07/27	1434/12/13	October	Fall	Saturday	1	3	7	27	12	13	1	14	1	Day	0	1	0	0	3	0	3	0	17	19	19	0	0	0	0	1	1	1	0	0	0	0	0	1	0	0	0	0	0	0	0	0
483	183104	10/19/2013 15:00	1392/07/27	1434/12/13	October	Fall	Saturday	1	3	7	27	12	13	1	15	1	Day	0	1	0	0	3	0	3	0	17	19	19	0	0	0	0	1	1	1	0	0	0	0	0	1	0	0	0	0	0	0	0	0
484	183104	10/19/2013 16:00	1392/07/27	1434/12/13	October	Fall	Saturday	1	3	7	27	12	13	1	16	1	Day	0	1	0	0	3	0	3	0	17	19	19	0	0	0	0	1	1	1	0	0	0	0	0	1	0	0	0	0	0	0	0	0
485	183104	10/19/2013 17:00	1392/07/27	1434/12/13	October	Fall	Saturday	1	3	7	27	12	13	1	17	1	Day	0	1	0	0	3	0	3	0	17	19	19	0	0	0	0	1	1	1	0	0	0	0	0	1	0	0	0	0	0	0	0	0
486	183104	10/19/2013 18:00	1392/07/27	1434/12/13	October	Fall	Saturday	1	3	7	27	12	13	1	18	0	Night	0	1	0	0	3	0	3	0	17	19	19	0	0	0	0	1	1	1	0	0	0	0	0	1	0	0	0	0	0	0	0	0
487	183104	10/19/2013 19:00	1392/07/27	1434/12/13	October	Fall	Saturday	1	3	7	27	12	13	1	19	0	Night	0	1	0	0	3	0	3	0	17	19	19	0	0	0	0	1	1	1	0	0	0	0	0	1	0	0	0	0	0	0	0	0
488	183104	10/19/2013 20:00	1392/07/27	1434/12/13	October	Fall	Saturday	1	3	7	27	12	13	1	20	0	Night	0	1	0	0	3	0	3	0	17	19	19	0	0	0	0	1	1	1	0	0	0	0	0	1	0	0	0	0	0	0	0	0
489	183104	10/19/2013 21:00	1392/07/27	1434/12/13	October	Fall	Saturday	1	3	7	27	12	13	1	21	0	Night	0	1	0	0	3	0	3	0	17	19	19	0	0	0	0	1	1	1	0	0	0	0	0	1	0	0	0	0	0	0	0	0
490	183104	10/19/2013 22:00	1392/07/27	1434/12/13	October	Fall	Saturday	1	3	7	27	12	13	1	22	0	Night	0	0	0	0	3	0	3	0	17	19	19	0	0	0	0	1	1	1	0	0	0	0	0	1	0	0	0	0	0	0	0	0
491	183104	10/19/2013 23:00	1392/07/27	1434/12/13	October	Fall	Saturday	1	3	7	27	12	13	1	23	0	Night	0	0	0	0	3	0	3	0	17	19	19	0	0	0	0	1	1	1	0	0	0	0	0	1	0	0	0	0	0	0	0	0
492	183104	10/20/2013 0:00	1392/07/28	1434/12/14	October	Fall	Sunday	1	3	7	28	12	14	2	0	0	Night	0	0	0	0	0	0	2	0	19	19	0	0	0	0	0	1	1	0	0	0	0	0	0	1	0	0	0	0	0	0	0	0
493	183104	10/20/2013 1:00	1392/07/28	1434/12/14	October	Fall	Sunday	1	3	7	28	12	14	2	1	0	Night	0	0	0	0	0	0	2	0	19	19	0	0	0	0	0	1	1	0	0	0	0	0	0	1	0	0	0	0	0	0	0	0
494	183104	10/20/2013 2:00	1392/07/28	1434/12/14	October	Fall	Sunday	1	3	7	28	12	14	2	2	0	Night	0	0	0	0	0	0	2	0	19	19	0	0	0	0	0	1	1	0	0	0	0	0	0	1	0	0	0	0	0	0	0	0
495	183104	10/20/2013 3:00	1392/07/28	1434/12/14	October	Fall	Sunday	1	3	7	28	12	14	2	3	0	Night	0	0	0	0	0	0	2	0	19	19	0	0	0	0	0	1	1	0	0	0	0	0	0	1	0	0	0	0	0	0	0	0
496	183104	10/20/2013 4:00	1392/07/28	1434/12/14	October	Fall	Sunday	1	3	7	28	12	14	2	4	0	Night	0	0	0	0	0	0	2	0	19	19	0	0	0	0	0	1	1	0	0	0	0	0	0	1	0	0	0	0	0	0	0	0
497	183104	10/20/2013 5:00	1392/07/28	1434/12/14	October	Fall	Sunday	1	3	7	28	12	14	2	5	0	Night	0	0	0	0	0	0	2	0	19	19	0	0	0	0	0	1	1	0	0	0	0	0	0	1	0	0	0	0	0	0	0	0
498	183104	10/20/2013 6:00	1392/07/28	1434/12/14	October	Fall	Sunday	1	3	7	28	12	14	2	6	0	Night	0	0	0	0	0	0	2	0	19	19	0	0	0	0	0	1	1	0	0	0	0	0	0	1	0	0	0	0	0	0	0	0
499	183104	10/20/2013 7:00	1392/07/28	1434/12/14	October	Fall	Sunday	1	3	7	28	12	14	2	7	1	Day	0	1	0	0	0	0	2	0	19	19	0	0	0	0	0	1	1	0	0	0	0	0	0	1	0	0	0	0	0	0	0	0
500	183104	10/20/2013 8:00	1392/07/28	1434/12/14	October	Fall	Sunday	1	3	7	28	12	14	2	8	1	Day	0	1	0	0	0	0	2	0	19	19	0	0	0	0	0	1	1	0	0	0	0	0	0	1	0	0	0	0	0	0	0	0
501	183104	10/20/2013 9:00	1392/07/28	1434/12/14	October	Fall	Sunday	1	3	7	28	12	14	2	9	1	Day	0	1	0	0	0	0	2	0	19	19	0	0	0	0	0	1	1	0	0	0	0	0	0	1	0	0	0	0	0	0	0	0
502	183104	10/20/2013 10:00	1392/07/28	1434/12/14	October	Fall	Sunday	1	3	7	28	12	14	2	10	1	Day	0	1	0	0	0	0	2	0	19	19	0	0	0	0	0	1	1	0	0	0	0	0	0	1	0	0	0	0	0	0	0	0
503	183104	10/20/2013 11:00	1392/07/28	1434/12/14	October	Fall	Sunday	1	3	7	28	12	14	2	11	1	Day	0	1	0	0	0	0	2	0	19	19	0	0	0	0	0	1	1	0	0	0	0	0	0	1	0	0	0	0	0	0	0	0
504	183104	10/20/2013 12:00	1392/07/28	1434/12/14	October	Fall	Sunday	1	3	7	28	12	14	2	12	1	Day	0	1	0	0	0	0	2	0	19	19	0	0	0	0	0	1	1	0	0	0	0	0	0	1	0	0	0	0	0	0	0	0
505	183104	10/20/2013 13:00	1392/07/28	1434/12/14	October	Fall	Sunday	1	3	7	28	12	14	2	13	1	Day	0	1	0	0	0	0	2	0	19	19	0	0	0	0	0	1	1	0	0	0	0	0	0	1	0	0	0	0	0	0	0	0
506	183104	10/20/2013 14:00	1392/07/28	1434/12/14	October	Fall	Sunday	1	3	7	28	12	14	2	14	1	Day	0	1	0	0	0	0	2	0	19	19	0	0	0	0	0	1	1	0	0	0	0	0	0	1	0	0	0	0	0	0	0	0
507	183104	10/20/2013 15:00	1392/07/28	1434/12/14	October	Fall	Sunday	1	3	7	28	12	14	2	15	1	Day	0	1	0	0	0	0	2	0	19	19	0	0	0	0	0	1	1	0	0	0	0	0	0	1	0	0	0	0	0	0	0	0
508	183104	10/20/2013 16:00	1392/07/28	1434/12/14	October	Fall	Sunday	1	3	7	28	12	14	2	16	1	Day	0	1	0	0	0	0	2	0	19	19	0	0	0	0	0	1	1	0	0	0	0	0	0	1	0	0	0	0	0	0	0	0
509	183104	10/20/2013 17:00	1392/07/28	1434/12/14	October	Fall	Sunday	1	3	7	28	12	14	2	17	1	Day	0	1	0	0	0	0	2	0	19	19	0	0	0	0	0	1	1	0	0	0	0	0	0	1	0	0	0	0	0	0	0	0
510	183104	10/20/2013 18:00	1392/07/28	1434/12/14	October	Fall	Sunday	1	3	7	28	12	14	2	18	0	Night	0	1	0	0	0	0	2	0	19	19	0	0	0	0	0	1	1	0	0	0	0	0	0	1	0	0	0	0	0	0	0	0
511	183104	10/20/2013 19:00	1392/07/28	1434/12/14	October	Fall	Sunday	1	3	7	28	12	14	2	19	0	Night	0	1	0	0	0	0	2	0	19	19	0	0	0	0	0	1	1	0	0	0	0	0	0	1	0	0	0	0	0	0	0	0
512	183104	10/20/2013 20:00	1392/07/28	1434/12/14	October	Fall	Sunday	1	3	7	28	12	14	2	20	0	Night	0	1	0	0	0	0	2	0	19	19	0	0	0	0	0	1	1	0	0	0	0	0	0	1	0	0	0	0	0	0	0	0
513	183104	10/20/2013 21:00	1392/07/28	1434/12/14	October	Fall	Sunday	1	3	7	28	12	14	2	21	0	Night	0	1	0	0	0	0	2	0	19	19	0	0	0	0	0	1	1	0	0	0	0	0	0	1	0	0	0	0	0	0	0	0
514	183104	10/20/2013 22:00	1392/07/28	1434/12/14	October	Fall	Sunday	1	3	7	28	12	14	2	22	0	Night	0	0	0	0	0	0	2	0	19	19	0	0	0	0	0	1	1	0	0	0	0	0	0	1	0	0	0	0	0	0	0	0
515	183104	10/20/2013 23:00	1392/07/28	1434/12/14	October	Fall	Sunday	1	3	7	28	12	14	2	23	0	Night	0	0	0	0	0	0	2	0	19	19	0	0	0	0	0	1	1	0	0	0	0	0	0	1	0	0	0	0	0	0	0	0
516	183104	10/21/2013 0:00	1392/07/29	1434/12/15	October	Fall	Monday	1	3	7	29	12	15	3	0	0	Night	0	0	0	0	0	1	1	0	19	0	0	0	0	0	18	1	0	0	0	0	0	1	0	1	0	0	0	0	0	0	0	0
517	183104	10/21/2013 1:00	1392/07/29	1434/12/15	October	Fall	Monday	1	3	7	29	12	15	3	1	0	Night	0	0	0	0	0	1	1	0	19	0	0	0	0	0	18	1	0	0	0	0	0	1	0	1	0	0	0	0	0	0	0	0
518	183104	10/21/2013 2:00	1392/07/29	1434/12/15	October	Fall	Monday	1	3	7	29	12	15	3	2	0	Night	0	0	0	0	0	1	1	0	19	0	0	0	0	0	18	1	0	0	0	0	0	1	0	1	0	0	0	0	0	0	0	0
519	183104	10/21/2013 3:15	1392/07/29	1434/12/15	October	Fall	Monday	1	3	7	29	12	15	3	3	0	Night	0	0	0	0	0	1	1	0	19	0	0	0	0	0	18	1	0	0	0	0	0	1	0	1	0	0	0	0	0	0	0	0
520	183104	10/21/2013 4:00	1392/07/29	1434/12/15	October	Fall	Monday	1	3	7	29	12	15	3	4	0	Night	0	0	0	0	0	1	1	0	19	0	0	0	0	0	18	1	0	0	0	0	0	1	0	1	0	0	0	0	0	0	0	0
521	183104	10/21/2013 5:00	1392/07/29	1434/12/15	October	Fall	Monday	1	3	7	29	12	15	3	5	0	Night	0	0	0	0	0	1	1	0	19	0	0	0	0	0	18	1	0	0	0	0	0	1	0	1	0	0	0	0	0	0	0	0
522	183104	10/21/2013 6:00	1392/07/29	1434/12/15	October	Fall	Monday	1	3	7	29	12	15	3	6	0	Night	0	0	0	0	0	1	1	0	19	0	0	0	0	0	18	1	0	0	0	0	0	1	0	1	0	0	0	0	0	0	0	0
523	183104	10/21/2013 7:00	1392/07/29	1434/12/15	October	Fall	Monday	1	3	7	29	12	15	3	7	1	Day	0	1	0	0	0	1	1	0	19	0	0	0	0	0	18	1	0	0	0	0	0	1	0	1	0	0	0	0	0	0	0	0
524	183104	10/21/2013 8:00	1392/07/29	1434/12/15	October	Fall	Monday	1	3	7	29	12	15	3	8	1	Day	0	1	0	0	0	1	1	0	19	0	0	0	0	0	18	1	0	0	0	0	0	1	0	1	0	0	0	0	0	0	0	0
525	183104	10/21/2013 9:00	1392/07/29	1434/12/15	October	Fall	Monday	1	3	7	29	12	15	3	9	1	Day	0	1	0	0	0	1	1	0	19	0	0	0	0	0	18	1	0	0	0	0	0	1	0	1	0	0	0	0	0	0	0	0
526	183104	10/21/2013 10:00	1392/07/29	1434/12/15	October	Fall	Monday	1	3	7	29	12	15	3	10	1	Day	0	1	0	0	0	1	1	0	19	0	0	0	0	0	18	1	0	0	0	0	0	1	0	1	0	0	0	0	0	0	0	0
527	183104	10/21/2013 11:00	1392/07/29	1434/12/15	October	Fall	Monday	1	3	7	29	12	15	3	11	1	Day	0	1	0	0	0	1	1	0	19	0	0	0	0	0	18	1	0	0	0	0	0	1	0	1	0	0	0	0	0	0	0	0
528	183104	10/21/2013 12:00	1392/07/29	1434/12/15	October	Fall	Monday	1	3	7	29	12	15	3	12	1	Day	0	1	0	0	0	1	1	0	19	0	0	0	0	0	18	1	0	0	0	0	0	1	0	1	0	0	0	0	0	0	0	0
529	183104	10/21/2013 13:00	1392/07/29	1434/12/15	October	Fall	Monday	1	3	7	29	12	15	3	13	1	Day	0	1	0	0	0	1	1	0	19	0	0	0	0	0	18	1	0	0	0	0	0	1	0	1	0	0	0	0	0	0	0	0
530	183104	10/21/2013 14:00	1392/07/29	1434/12/15	October	Fall	Monday	1	3	7	29	12	15	3	14	1	Day	0	1	0	0	0	1	1	0	19	0	0	0	0	0	18	1	0	0	0	0	0	1	0	1	0	0	0	0	0	0	0	0
531	183104	10/21/2013 15:00	1392/07/29	1434/12/15	October	Fall	Monday	1	3	7	29	12	15	3	15	1	Day	0	1	0	0	0	1	1	0	19	0	0	0	0	0	18	1	0	0	0	0	0	1	0	1	0	0	0	0	0	0	0	0
532	183104	10/21/2013 16:00	1392/07/29	1434/12/15	October	Fall	Monday	1	3	7	29	12	15	3	16	1	Day	0	1	0	0	0	1	1	0	19	0	0	0	0	0	18	1	0	0	0	0	0	1	0	1	0	0	0	0	0	0	0	0
533	183104	10/21/2013 17:00	1392/07/29	1434/12/15	October	Fall	Monday	1	3	7	29	12	15	3	17	1	Day	0	1	0	0	0	1	1	0	19	0	0	0	0	0	18	1	0	0	0	0	0	1	0	1	0	0	0	0	0	0	0	0
534	183104	10/21/2013 18:00	1392/07/29	1434/12/15	October	Fall	Monday	1	3	7	29	12	15	3	18	0	Night	0	1	0	0	0	1	1	0	19	0	0	0	0	0	18	1	0	0	0	0	0	1	0	1	0	0	0	0	0	0	0	0
535	183104	10/21/2013 19:00	1392/07/29	1434/12/15	October	Fall	Monday	1	3	7	29	12	15	3	19	0	Night	0	1	0	0	0	1	1	0	19	0	0	0	0	0	18	1	0	0	0	0	0	1	0	1	0	0	0	0	0	0	0	0
536	183104	10/21/2013 20:00	1392/07/29	1434/12/15	October	Fall	Monday	1	3	7	29	12	15	3	20	0	Night	0	1	0	0	0	1	1	0	19	0	0	0	0	0	18	1	0	0	0	0	0	1	0	1	0	0	0	0	0	0	0	0
537	183104	10/21/2013 21:00	1392/07/29	1434/12/15	October	Fall	Monday	1	3	7	29	12	15	3	21	0	Night	0	1	0	0	0	1	1	0	19	0	0	0	0	0	18	1	0	0	0	0	0	1	0	1	0	0	0	0	0	0	0	0
538	183104	10/21/2013 22:00	1392/07/29	1434/12/15	October	Fall	Monday	1	3	7	29	12	15	3	22	0	Night	0	0	0	0	0	1	1	0	19	0	0	0	0	0	18	1	0	0	0	0	0	1	0	1	0	0	0	0	0	0	0	0
539	183104	10/21/2013 23:00	1392/07/29	1434/12/15	October	Fall	Monday	1	3	7	29	12	15	3	23	0	Night	0	0	0	0	0	1	1	0	19	0	0	0	0	0	18	1	0	0	0	0	0	1	0	1	0	0	0	0	0	0	0	0
540	183104	10/22/2013 0:00	1392/07/30	1434/12/16	October	Fall	Tuesday	1	3	7	30	12	16	4	0	0	Night	0	0	0	0	0	2	0	0	0	0	0	0	0	18	19	0	0	0	0	0	1	1	0	1	0	0	0	0	0	0	0	0
541	183104	10/22/2013 1:00	1392/07/30	1434/12/16	October	Fall	Tuesday	1	3	7	30	12	16	4	1	0	Night	0	0	0	0	0	2	0	0	0	0	0	0	0	18	19	0	0	0	0	0	1	1	0	1	0	0	0	0	0	0	0	0
542	183104	10/22/2013 2:00	1392/07/30	1434/12/16	October	Fall	Tuesday	1	3	7	30	12	16	4	2	0	Night	0	0	0	0	0	2	0	0	0	0	0	0	0	18	19	0	0	0	0	0	1	1	0	1	0	0	0	0	0	0	0	0
543	183104	10/22/2013 3:00	1392/07/30	1434/12/16	October	Fall	Tuesday	1	3	7	30	12	16	4	3	0	Night	0	0	0	0	0	2	0	0	0	0	0	0	0	18	19	0	0	0	0	0	1	1	0	1	0	0	0	0	0	0	0	0
544	183104	10/22/2013 4:00	1392/07/30	1434/12/16	October	Fall	Tuesday	1	3	7	30	12	16	4	4	0	Night	0	0	0	0	0	2	0	0	0	0	0	0	0	18	19	0	0	0	0	0	1	1	0	1	0	0	0	0	0	0	0	0
545	183104	10/22/2013 5:00	1392/07/30	1434/12/16	October	Fall	Tuesday	1	3	7	30	12	16	4	5	0	Night	0	0	0	0	0	2	0	0	0	0	0	0	0	18	19	0	0	0	0	0	1	1	0	1	0	0	0	0	0	0	0	0
546	183104	10/22/2013 6:00	1392/07/30	1434/12/16	October	Fall	Tuesday	1	3	7	30	12	16	4	6	0	Night	0	0	0	0	0	2	0	0	0	0	0	0	0	18	19	0	0	0	0	0	1	1	0	1	0	0	0	0	0	0	0	0
547	183104	10/22/2013 7:00	1392/07/30	1434/12/16	October	Fall	Tuesday	1	3	7	30	12	16	4	7	1	Day	0	1	0	0	0	2	0	0	0	0	0	0	0	18	19	0	0	0	0	0	1	1	0	1	0	0	0	0	0	0	0	0
548	183104	10/22/2013 8:00	1392/07/30	1434/12/16	October	Fall	Tuesday	1	3	7	30	12	16	4	8	1	Day	0	1	0	0	0	2	0	0	0	0	0	0	0	18	19	0	0	0	0	0	1	1	0	1	0	0	0	0	0	0	0	0
549	183104	10/22/2013 9:00	1392/07/30	1434/12/16	October	Fall	Tuesday	1	3	7	30	12	16	4	9	1	Day	0	1	0	0	0	2	0	0	0	0	0	0	0	18	19	0	0	0	0	0	1	1	0	1	0	0	0	0	0	0	0	0
550	183104	10/22/2013 10:00	1392/07/30	1434/12/16	October	Fall	Tuesday	1	3	7	30	12	16	4	10	1	Day	0	1	0	0	0	2	0	0	0	0	0	0	0	18	19	0	0	0	0	0	1	1	0	1	0	0	0	0	0	0	0	0
551	183104	10/22/2013 11:00	1392/07/30	1434/12/16	October	Fall	Tuesday	1	3	7	30	12	16	4	11	1	Day	0	1	0	0	0	2	0	0	0	0	0	0	0	18	19	0	0	0	0	0	1	1	0	1	0	0	0	0	0	0	0	0
552	183104	10/22/2013 12:00	1392/07/30	1434/12/16	October	Fall	Tuesday	1	3	7	30	12	16	4	12	1	Day	0	1	0	0	0	2	0	0	0	0	0	0	0	18	19	0	0	0	0	0	1	1	0	1	0	0	0	0	0	0	0	0
553	183104	10/22/2013 13:00	1392/07/30	1434/12/16	October	Fall	Tuesday	1	3	7	30	12	16	4	13	1	Day	0	1	0	0	0	2	0	0	0	0	0	0	0	18	19	0	0	0	0	0	1	1	0	1	0	0	0	0	0	0	0	0
554	183104	10/22/2013 14:00	1392/07/30	1434/12/16	October	Fall	Tuesday	1	3	7	30	12	16	4	14	1	Day	0	1	0	0	0	2	0	0	0	0	0	0	0	18	19	0	0	0	0	0	1	1	0	1	0	0	0	0	0	0	0	0
555	183104	10/22/2013 15:00	1392/07/30	1434/12/16	October	Fall	Tuesday	1	3	7	30	12	16	4	15	1	Day	0	1	0	0	0	2	0	0	0	0	0	0	0	18	19	0	0	0	0	0	1	1	0	1	0	0	0	0	0	0	0	0
556	183104	10/22/2013 16:00	1392/07/30	1434/12/16	October	Fall	Tuesday	1	3	7	30	12	16	4	16	1	Day	0	1	0	0	0	2	0	0	0	0	0	0	0	18	19	0	0	0	0	0	1	1	0	1	0	0	0	0	0	0	0	0
557	183104	10/22/2013 17:00	1392/07/30	1434/12/16	October	Fall	Tuesday	1	3	7	30	12	16	4	17	1	Day	0	1	0	0	0	2	0	0	0	0	0	0	0	18	19	0	0	0	0	0	1	1	0	1	0	0	0	0	0	0	0	0
558	183104	10/22/2013 18:00	1392/07/30	1434/12/16	October	Fall	Tuesday	1	3	7	30	12	16	4	18	0	Night	0	1	0	0	0	2	0	0	0	0	0	0	0	18	19	0	0	0	0	0	1	1	0	1	0	0	0	0	0	0	0	0
559	183104	10/22/2013 19:00	1392/07/30	1434/12/16	October	Fall	Tuesday	1	3	7	30	12	16	4	19	0	Night	0	1	0	0	0	2	0	0	0	0	0	0	0	18	19	0	0	0	0	0	1	1	0	1	0	0	0	0	0	0	0	0
560	183104	10/22/2013 20:00	1392/07/30	1434/12/16	October	Fall	Tuesday	1	3	7	30	12	16	4	20	0	Night	0	1	0	0	0	2	0	0	0	0	0	0	0	18	19	0	0	0	0	0	1	1	0	1	0	0	0	0	0	0	0	0
561	183104	10/22/2013 21:00	1392/07/30	1434/12/16	October	Fall	Tuesday	1	3	7	30	12	16	4	21	0	Night	0	1	0	0	0	2	0	0	0	0	0	0	0	18	19	0	0	0	0	0	1	1	0	1	0	0	0	0	0	0	0	0
562	183104	10/22/2013 22:00	1392/07/30	1434/12/16	October	Fall	Tuesday	1	3	7	30	12	16	4	22	0	Night	0	0	0	0	0	2	0	0	0	0	0	0	0	18	19	0	0	0	0	0	1	1	0	1	0	0	0	0	0	0	0	0
563	183104	10/22/2013 23:00	1392/07/30	1434/12/16	October	Fall	Tuesday	1	3	7	30	12	16	4	23	0	Night	0	0	0	0	0	2	0	0	0	0	0	0	0	18	19	0	0	0	0	0	1	1	0	1	0	0	0	0	0	0	0	0
564	183104	10/23/2013 0:00	1392/08/01	1434/12/17	October	Fall	Wednesday	1	3	8	1	12	17	5	0	0	Night	0	0	0	0	0	2	0	0	0	0	0	0	18	19	0	0	0	0	0	1	1	0	0	1	0	0	0	0	0	0	0	0
565	183104	10/23/2013 1:00	1392/08/01	1434/12/17	October	Fall	Wednesday	1	3	8	1	12	17	5	1	0	Night	0	0	0	0	0	2	0	0	0	0	0	0	18	19	0	0	0	0	0	1	1	0	0	1	0	0	0	0	0	0	0	0
566	183104	10/23/2013 2:00	1392/08/01	1434/12/17	October	Fall	Wednesday	1	3	8	1	12	17	5	2	0	Night	0	0	0	0	0	2	0	0	0	0	0	0	18	19	0	0	0	0	0	1	1	0	0	1	0	0	0	0	0	0	0	0
567	183104	10/23/2013 3:00	1392/08/01	1434/12/17	October	Fall	Wednesday	1	3	8	1	12	17	5	3	0	Night	0	0	0	0	0	2	0	0	0	0	0	0	18	19	0	0	0	0	0	1	1	0	0	1	0	0	0	0	0	0	0	0
568	183104	10/23/2013 4:00	1392/08/01	1434/12/17	October	Fall	Wednesday	1	3	8	1	12	17	5	4	0	Night	0	0	0	0	0	2	0	0	0	0	0	0	18	19	0	0	0	0	0	1	1	0	0	1	0	0	0	0	0	0	0	0
569	183104	10/23/2013 5:00	1392/08/01	1434/12/17	October	Fall	Wednesday	1	3	8	1	12	17	5	5	0	Night	0	0	0	0	0	2	0	0	0	0	0	0	18	19	0	0	0	0	0	1	1	0	0	1	0	0	0	0	0	0	0	0
570	183104	10/23/2013 6:00	1392/08/01	1434/12/17	October	Fall	Wednesday	1	3	8	1	12	17	5	6	0	Night	0	0	0	0	0	2	0	0	0	0	0	0	18	19	0	0	0	0	0	1	1	0	0	1	0	0	0	0	0	0	0	0
571	183104	10/23/2013 7:00	1392/08/01	1434/12/17	October	Fall	Wednesday	1	3	8	1	12	17	5	7	1	Day	0	1	0	0	0	2	0	0	0	0	0	0	18	19	0	0	0	0	0	1	1	0	0	1	0	0	0	0	0	0	0	0
572	183104	10/23/2013 8:00	1392/08/01	1434/12/17	October	Fall	Wednesday	1	3	8	1	12	17	5	8	1	Day	0	1	0	0	0	2	0	0	0	0	0	0	18	19	0	0	0	0	0	1	1	0	0	1	0	0	0	0	0	0	0	0
573	183104	10/23/2013 9:00	1392/08/01	1434/12/17	October	Fall	Wednesday	1	3	8	1	12	17	5	9	1	Day	0	1	0	0	0	2	0	0	0	0	0	0	18	19	0	0	0	0	0	1	1	0	0	1	0	0	0	0	0	0	0	0
574	183104	10/23/2013 10:00	1392/08/01	1434/12/17	October	Fall	Wednesday	1	3	8	1	12	17	5	10	1	Day	0	1	0	0	0	2	0	0	0	0	0	0	18	19	0	0	0	0	0	1	1	0	0	1	0	0	0	0	0	0	0	0
575	183104	10/23/2013 11:00	1392/08/01	1434/12/17	October	Fall	Wednesday	1	3	8	1	12	17	5	11	1	Day	0	1	0	0	0	2	0	0	0	0	0	0	18	19	0	0	0	0	0	1	1	0	0	1	0	0	0	0	0	0	0	0
576	183104	10/23/2013 12:00	1392/08/01	1434/12/17	October	Fall	Wednesday	1	3	8	1	12	17	5	12	1	Day	0	1	0	0	0	2	0	0	0	0	0	0	18	19	0	0	0	0	0	1	1	0	0	1	0	0	0	0	0	0	0	0
577	183104	10/23/2013 13:00	1392/08/01	1434/12/17	October	Fall	Wednesday	1	3	8	1	12	17	5	13	1	Day	0	1	0	0	0	2	0	0	0	0	0	0	18	19	0	0	0	0	0	1	1	0	0	1	0	0	0	0	0	0	0	0
578	183104	10/23/2013 14:00	1392/08/01	1434/12/17	October	Fall	Wednesday	1	3	8	1	12	17	5	14	1	Day	0	1	0	0	0	2	0	0	0	0	0	0	18	19	0	0	0	0	0	1	1	0	0	1	0	0	0	0	0	0	0	0
579	183104	10/23/2013 15:00	1392/08/01	1434/12/17	October	Fall	Wednesday	1	3	8	1	12	17	5	15	1	Day	0	1	0	0	0	2	0	0	0	0	0	0	18	19	0	0	0	0	0	1	1	0	0	1	0	0	0	0	0	0	0	0
580	183104	10/23/2013 16:00	1392/08/01	1434/12/17	October	Fall	Wednesday	1	3	8	1	12	17	5	16	1	Day	0	1	0	1	0	2	0	0	0	0	0	0	18	19	0	0	0	0	0	1	1	0	0	1	0	0	0	0	0	0	0	0
581	183104	10/23/2013 17:00	1392/08/01	1434/12/17	October	Fall	Wednesday	1	3	8	1	12	17	5	17	1	Day	0	1	0	1	0	2	0	0	0	0	0	0	18	19	0	0	0	0	0	1	1	0	0	1	0	0	0	0	0	0	0	0
582	183104	10/23/2013 18:00	1392/08/01	1434/12/17	October	Fall	Wednesday	1	3	8	1	12	17	5	18	0	Night	0	1	0	1	0	2	0	0	0	0	0	0	18	19	0	0	0	0	0	1	1	0	0	1	0	0	0	0	0	0	0	0
583	183104	10/23/2013 19:00	1392/08/01	1434/12/17	October	Fall	Wednesday	1	3	8	1	12	17	5	19	0	Night	0	1	0	1	0	2	0	0	0	0	0	0	18	19	0	0	0	0	0	1	1	0	0	1	0	0	0	0	0	0	0	0
584	183104	10/23/2013 20:00	1392/08/01	1434/12/17	October	Fall	Wednesday	1	3	8	1	12	17	5	20	0	Night	0	1	0	1	0	2	0	0	0	0	0	0	18	19	0	0	0	0	0	1	1	0	0	1	0	0	0	0	0	0	0	0
585	183104	10/23/2013 21:00	1392/08/01	1434/12/17	October	Fall	Wednesday	1	3	8	1	12	17	5	21	0	Night	0	1	0	1	0	2	0	0	0	0	0	0	18	19	0	0	0	0	0	1	1	0	0	1	0	0	0	0	0	0	0	0
586	183104	10/23/2013 22:00	1392/08/01	1434/12/17	October	Fall	Wednesday	1	3	8	1	12	17	5	22	0	Night	0	0	0	1	0	2	0	0	0	0	0	0	18	19	0	0	0	0	0	1	1	0	0	1	0	0	0	0	0	0	0	0
587	183104	10/23/2013 23:00	1392/08/01	1434/12/17	October	Fall	Wednesday	1	3	8	1	12	17	5	23	0	Night	0	0	0	1	0	2	0	0	0	0	0	0	18	19	0	0	0	0	0	1	1	0	0	1	0	0	0	0	0	0	0	0
588	183104	10/24/2013 0:00	1392/08/02	1434/12/18	October	Fall	Thursday	1	3	8	2	12	18	6	0	0	Night	1	0	0	0	0	1	0	1	0	0	0	18	19	0	0	0	0	0	1	1	0	0	0	1	0	0	0	0	0	0	0	0
589	183104	10/24/2013 1:00	1392/08/02	1434/12/18	October	Fall	Thursday	1	3	8	2	12	18	6	1	0	Night	1	0	0	0	0	1	0	1	0	0	0	18	19	0	0	0	0	0	1	1	0	0	0	1	0	0	0	0	0	0	0	0
590	183104	10/24/2013 2:00	1392/08/02	1434/12/18	October	Fall	Thursday	1	3	8	2	12	18	6	2	0	Night	1	0	0	0	0	1	0	1	0	0	0	18	19	0	0	0	0	0	1	1	0	0	0	1	0	0	0	0	0	0	0	0
591	183104	10/24/2013 3:00	1392/08/02	1434/12/18	October	Fall	Thursday	1	3	8	2	12	18	6	3	0	Night	1	0	0	0	0	1	0	1	0	0	0	18	19	0	0	0	0	0	1	1	0	0	0	1	0	0	0	0	0	0	0	0
592	183104	10/24/2013 4:00	1392/08/02	1434/12/18	October	Fall	Thursday	1	3	8	2	12	18	6	4	0	Night	1	0	0	0	0	1	0	1	0	0	0	18	19	0	0	0	0	0	1	1	0	0	0	1	0	0	0	0	0	0	0	0
593	183104	10/24/2013 5:00	1392/08/02	1434/12/18	October	Fall	Thursday	1	3	8	2	12	18	6	5	0	Night	1	0	0	0	0	1	0	1	0	0	0	18	19	0	0	0	0	0	1	1	0	0	0	1	0	0	0	0	0	0	0	0
594	183104	10/24/2013 6:00	1392/08/02	1434/12/18	October	Fall	Thursday	1	3	8	2	12	18	6	6	0	Night	1	0	0	0	0	1	0	1	0	0	0	18	19	0	0	0	0	0	1	1	0	0	0	1	0	0	0	0	0	0	0	0
595	183104	10/24/2013 7:00	1392/08/02	1434/12/18	October	Fall	Thursday	1	3	8	2	12	18	6	7	1	Day	1	1	0	0	0	1	0	1	0	0	0	18	19	0	0	0	0	0	1	1	0	0	0	1	0	0	0	0	0	0	0	0
596	183104	10/24/2013 8:00	1392/08/02	1434/12/18	October	Fall	Thursday	1	3	8	2	12	18	6	8	1	Day	1	1	0	0	0	1	0	1	0	0	0	18	19	0	0	0	0	0	1	1	0	0	0	1	0	0	0	0	0	0	0	0
597	183104	10/24/2013 9:00	1392/08/02	1434/12/18	October	Fall	Thursday	1	3	8	2	12	18	6	9	1	Day	1	1	0	0	0	1	0	1	0	0	0	18	19	0	0	0	0	0	1	1	0	0	0	1	0	0	0	0	0	0	0	0
598	183104	10/24/2013 10:00	1392/08/02	1434/12/18	October	Fall	Thursday	1	3	8	2	12	18	6	10	1	Day	1	1	0	0	0	1	0	1	0	0	0	18	19	0	0	0	0	0	1	1	0	0	0	1	0	0	0	0	0	0	0	0
599	183104	10/24/2013 11:00	1392/08/02	1434/12/18	October	Fall	Thursday	1	3	8	2	12	18	6	11	1	Day	1	1	0	0	0	1	0	1	0	0	0	18	19	0	0	0	0	0	1	1	0	0	0	1	0	0	0	0	0	0	0	0
600	183104	10/24/2013 12:00	1392/08/02	1434/12/18	October	Fall	Thursday	1	3	8	2	12	18	6	12	1	Day	1	1	0	0	0	1	0	1	0	0	0	18	19	0	0	0	0	0	1	1	0	0	0	1	0	0	0	0	0	0	0	0
601	183104	10/24/2013 13:00	1392/08/02	1434/12/18	October	Fall	Thursday	1	3	8	2	12	18	6	13	1	Day	1	1	0	0	0	1	0	1	0	0	0	18	19	0	0	0	0	0	1	1	0	0	0	1	0	0	0	0	0	0	0	0
602	183104	10/24/2013 14:00	1392/08/02	1434/12/18	October	Fall	Thursday	1	3	8	2	12	18	6	14	1	Day	1	1	0	0	0	1	0	1	0	0	0	18	19	0	0	0	0	0	1	1	0	0	0	1	0	0	0	0	0	0	0	0
603	183104	10/24/2013 15:00	1392/08/02	1434/12/18	October	Fall	Thursday	1	3	8	2	12	18	6	15	1	Day	1	1	0	0	0	1	0	1	0	0	0	18	19	0	0	0	0	0	1	1	0	0	0	1	0	0	0	0	0	0	0	0
604	183104	10/24/2013 16:00	1392/08/02	1434/12/18	October	Fall	Thursday	1	3	8	2	12	18	6	16	1	Day	1	1	0	0	0	1	0	1	0	0	0	18	19	0	0	0	0	0	1	1	0	0	0	1	0	0	0	0	0	0	0	0
605	183104	10/24/2013 17:00	1392/08/02	1434/12/18	October	Fall	Thursday	1	3	8	2	12	18	6	17	1	Day	1	1	0	0	0	1	0	1	0	0	0	18	19	0	0	0	0	0	1	1	0	0	0	1	0	0	0	0	0	0	0	0
606	183104	10/24/2013 18:00	1392/08/02	1434/12/18	October	Fall	Thursday	1	3	8	2	12	18	6	18	0	Night	1	1	0	0	0	1	0	1	0	0	0	18	19	0	0	0	0	0	1	1	0	0	0	1	0	0	0	0	0	0	0	0
607	183104	10/24/2013 19:00	1392/08/02	1434/12/18	October	Fall	Thursday	1	3	8	2	12	18	6	19	0	Night	1	1	0	0	0	1	0	1	0	0	0	18	19	0	0	0	0	0	1	1	0	0	0	1	0	0	0	0	0	0	0	0
608	183104	10/24/2013 20:00	1392/08/02	1434/12/18	October	Fall	Thursday	1	3	8	2	12	18	6	20	0	Night	1	1	0	0	0	1	0	1	0	0	0	18	19	0	0	0	0	0	1	1	0	0	0	1	0	0	0	0	0	0	0	0
609	183104	10/24/2013 21:00	1392/08/02	1434/12/18	October	Fall	Thursday	1	3	8	2	12	18	6	21	0	Night	1	1	0	0	0	1	0	1	0	0	0	18	19	0	0	0	0	0	1	1	0	0	0	1	0	0	0	0	0	0	0	0
610	183104	10/24/2013 22:00	1392/08/02	1434/12/18	October	Fall	Thursday	1	3	8	2	12	18	6	22	0	Night	1	0	0	0	0	1	0	1	0	0	0	18	19	0	0	0	0	0	1	1	0	0	0	1	0	0	0	0	0	0	0	0
611	183104	10/24/2013 23:00	1392/08/02	1434/12/18	October	Fall	Thursday	1	3	8	2	12	18	6	23	0	Night	1	0	0	0	0	1	0	1	0	0	0	18	19	0	0	0	0	0	1	1	0	0	0	1	0	0	0	0	0	0	0	0
612	183104	10/25/2013 0:00	1392/08/03	1434/12/19	October	Fall	Friday	1	3	8	3	12	19	7	0	0	Night	1	0	0	0	1	0	1	1	0	0	18	19	0	0	0	0	0	1	1	0	0	0	0	1	0	0	0	0	0	0	0	0
613	183104	10/25/2013 1:00	1392/08/03	1434/12/19	October	Fall	Friday	1	3	8	3	12	19	7	1	0	Night	1	0	0	0	1	0	1	1	0	0	18	19	0	0	0	0	0	1	1	0	0	0	0	1	0	0	0	0	0	0	0	0
614	183104	10/25/2013 2:00	1392/08/03	1434/12/19	October	Fall	Friday	1	3	8	3	12	19	7	2	0	Night	1	0	0	0	1	0	1	1	0	0	18	19	0	0	0	0	0	1	1	0	0	0	0	1	0	0	0	0	0	0	0	0
615	183104	10/25/2013 3:00	1392/08/03	1434/12/19	October	Fall	Friday	1	3	8	3	12	19	7	3	0	Night	1	0	0	0	1	0	1	1	0	0	18	19	0	0	0	0	0	1	1	0	0	0	0	1	0	0	0	0	0	0	0	0
616	183104	10/25/2013 4:00	1392/08/03	1434/12/19	October	Fall	Friday	1	3	8	3	12	19	7	4	0	Night	1	0	0	0	1	0	1	1	0	0	18	19	0	0	0	0	0	1	1	0	0	0	0	1	0	0	0	0	0	0	0	0
617	183104	10/25/2013 5:00	1392/08/03	1434/12/19	October	Fall	Friday	1	3	8	3	12	19	7	5	0	Night	1	0	0	0	1	0	1	1	0	0	18	19	0	0	0	0	0	1	1	0	0	0	0	1	0	0	0	0	0	0	0	0
618	183104	10/25/2013 6:00	1392/08/03	1434/12/19	October	Fall	Friday	1	3	8	3	12	19	7	6	0	Night	1	0	0	0	1	0	1	1	0	0	18	19	0	0	0	0	0	1	1	0	0	0	0	1	0	0	0	0	0	0	0	0
619	183104	10/25/2013 7:00	1392/08/03	1434/12/19	October	Fall	Friday	1	3	8	3	12	19	7	7	1	Day	1	1	0	0	1	0	1	1	0	0	18	19	0	0	0	0	0	1	1	0	0	0	0	1	0	0	0	0	0	0	0	0
620	183104	10/25/2013 8:00	1392/08/03	1434/12/19	October	Fall	Friday	1	3	8	3	12	19	7	8	1	Day	1	1	0	0	1	0	1	1	0	0	18	19	0	0	0	0	0	1	1	0	0	0	0	1	0	0	0	0	0	0	0	0
621	183104	10/25/2013 9:00	1392/08/03	1434/12/19	October	Fall	Friday	1	3	8	3	12	19	7	9	1	Day	1	1	0	0	1	0	1	1	0	0	18	19	0	0	0	0	0	1	1	0	0	0	0	1	0	0	0	0	0	0	0	0
622	183104	10/25/2013 10:00	1392/08/03	1434/12/19	October	Fall	Friday	1	3	8	3	12	19	7	10	1	Day	1	1	0	0	1	0	1	1	0	0	18	19	0	0	0	0	0	1	1	0	0	0	0	1	0	0	0	0	0	0	0	0
623	183104	10/25/2013 11:00	1392/08/03	1434/12/19	October	Fall	Friday	1	3	8	3	12	19	7	11	1	Day	1	1	0	0	1	0	1	1	0	0	18	19	0	0	0	0	0	1	1	0	0	0	0	1	0	0	0	0	0	0	0	0
624	183104	10/25/2013 12:00	1392/08/03	1434/12/19	October	Fall	Friday	1	3	8	3	12	19	7	12	1	Day	1	1	0	0	1	0	1	1	0	0	18	19	0	0	0	0	0	1	1	0	0	0	0	1	0	0	0	0	0	0	0	0
625	183104	10/25/2013 13:00	1392/08/03	1434/12/19	October	Fall	Friday	1	3	8	3	12	19	7	13	1	Day	1	1	0	0	1	0	1	1	0	0	18	19	0	0	0	0	0	1	1	0	0	0	0	1	0	0	0	0	0	0	0	0
626	183104	10/25/2013 14:00	1392/08/03	1434/12/19	October	Fall	Friday	1	3	8	3	12	19	7	14	1	Day	1	1	0	0	1	0	1	1	0	0	18	19	0	0	0	0	0	1	1	0	0	0	0	1	0	0	0	0	0	0	0	0
627	183104	10/25/2013 15:00	1392/08/03	1434/12/19	October	Fall	Friday	1	3	8	3	12	19	7	15	1	Day	1	1	0	0	1	0	1	1	0	0	18	19	0	0	0	0	0	1	1	0	0	0	0	1	0	0	0	0	0	0	0	0
628	183104	10/25/2013 16:00	1392/08/03	1434/12/19	October	Fall	Friday	1	3	8	3	12	19	7	16	1	Day	1	1	0	0	1	0	1	1	0	0	18	19	0	0	0	0	0	1	1	0	0	0	0	1	0	0	0	0	0	0	0	0
629	183104	10/25/2013 17:00	1392/08/03	1434/12/19	October	Fall	Friday	1	3	8	3	12	19	7	17	1	Day	1	1	0	0	1	0	1	1	0	0	18	19	0	0	0	0	0	1	1	0	0	0	0	1	0	0	0	0	0	0	0	0
630	183104	10/25/2013 18:00	1392/08/03	1434/12/19	October	Fall	Friday	1	3	8	3	12	19	7	18	0	Night	1	1	0	0	1	0	1	1	0	0	18	19	0	0	0	0	0	1	1	0	0	0	0	1	0	0	0	0	0	0	0	0
631	183104	10/25/2013 19:00	1392/08/03	1434/12/19	October	Fall	Friday	1	3	8	3	12	19	7	19	0	Night	1	1	0	0	1	0	1	1	0	0	18	19	0	0	0	0	0	1	1	0	0	0	0	1	0	0	0	0	0	0	0	0
632	183104	10/25/2013 20:00	1392/08/03	1434/12/19	October	Fall	Friday	1	3	8	3	12	19	7	20	0	Night	1	1	0	0	1	0	1	1	0	0	18	19	0	0	0	0	0	1	1	0	0	0	0	1	0	0	0	0	0	0	0	0
633	183104	10/25/2013 21:00	1392/08/03	1434/12/19	October	Fall	Friday	1	3	8	3	12	19	7	21	0	Night	1	1	0	0	1	0	1	1	0	0	18	19	0	0	0	0	0	1	1	0	0	0	0	1	0	0	0	0	0	0	0	0
634	183104	10/25/2013 22:00	1392/08/03	1434/12/19	October	Fall	Friday	1	3	8	3	12	19	7	22	0	Night	1	0	0	0	1	0	1	1	0	0	18	19	0	0	0	0	0	1	1	0	0	0	0	1	0	0	0	0	0	0	0	0
635	183104	10/25/2013 23:00	1392/08/03	1434/12/19	October	Fall	Friday	1	3	8	3	12	19	7	23	0	Night	1	0	0	0	1	0	1	1	0	0	18	19	0	0	0	0	0	1	1	0	0	0	0	1	0	0	0	0	0	0	0	0
636	183104	10/26/2013 0:00	1392/08/04	1434/12/20	October	Fall	Saturday	1	3	8	4	12	20	1	0	0	Night	0	0	1	0	2	0	2	0	0	18	19	0	0	0	0	0	1	1	0	0	0	0	0	1	0	0	0	0	0	0	0	0
637	183104	10/26/2013 1:00	1392/08/04	1434/12/20	October	Fall	Saturday	1	3	8	4	12	20	1	1	0	Night	0	0	1	0	2	0	2	0	0	18	19	0	0	0	0	0	1	1	0	0	0	0	0	1	0	0	0	0	0	0	0	0
638	183104	10/26/2013 2:00	1392/08/04	1434/12/20	October	Fall	Saturday	1	3	8	4	12	20	1	2	0	Night	0	0	1	0	2	0	2	0	0	18	19	0	0	0	0	0	1	1	0	0	0	0	0	1	0	0	0	0	0	0	0	0
639	183104	10/26/2013 3:00	1392/08/04	1434/12/20	October	Fall	Saturday	1	3	8	4	12	20	1	3	0	Night	0	0	1	0	2	0	2	0	0	18	19	0	0	0	0	0	1	1	0	0	0	0	0	1	0	0	0	0	0	0	0	0
640	183104	10/26/2013 4:00	1392/08/04	1434/12/20	October	Fall	Saturday	1	3	8	4	12	20	1	4	0	Night	0	0	1	0	2	0	2	0	0	18	19	0	0	0	0	0	1	1	0	0	0	0	0	1	0	0	0	0	0	0	0	0
641	183104	10/26/2013 5:00	1392/08/04	1434/12/20	October	Fall	Saturday	1	3	8	4	12	20	1	5	0	Night	0	0	1	0	2	0	2	0	0	18	19	0	0	0	0	0	1	1	0	0	0	0	0	1	0	0	0	0	0	0	0	0
642	183104	10/26/2013 6:00	1392/08/04	1434/12/20	October	Fall	Saturday	1	3	8	4	12	20	1	6	0	Night	0	0	1	0	2	0	2	0	0	18	19	0	0	0	0	0	1	1	0	0	0	0	0	1	0	0	0	0	0	0	0	0
643	183104	10/26/2013 7:00	1392/08/04	1434/12/20	October	Fall	Saturday	1	3	8	4	12	20	1	7	1	Day	0	1	0	0	2	0	2	0	0	18	19	0	0	0	0	0	1	1	0	0	0	0	0	1	0	0	0	0	0	0	0	0
644	183104	10/26/2013 8:00	1392/08/04	1434/12/20	October	Fall	Saturday	1	3	8	4	12	20	1	8	1	Day	0	1	0	0	2	0	2	0	0	18	19	0	0	0	0	0	1	1	0	0	0	0	0	1	0	0	0	0	0	0	0	0
645	183104	10/26/2013 9:00	1392/08/04	1434/12/20	October	Fall	Saturday	1	3	8	4	12	20	1	9	1	Day	0	1	0	0	2	0	2	0	0	18	19	0	0	0	0	0	1	1	0	0	0	0	0	1	0	0	0	0	0	0	0	0
646	183104	10/26/2013 10:00	1392/08/04	1434/12/20	October	Fall	Saturday	1	3	8	4	12	20	1	10	1	Day	0	1	0	0	2	0	2	0	0	18	19	0	0	0	0	0	1	1	0	0	0	0	0	1	0	0	0	0	0	0	0	0
647	183104	10/26/2013 11:00	1392/08/04	1434/12/20	October	Fall	Saturday	1	3	8	4	12	20	1	11	1	Day	0	1	0	0	2	0	2	0	0	18	19	0	0	0	0	0	1	1	0	0	0	0	0	1	0	0	0	0	0	0	0	0
648	183104	10/26/2013 12:00	1392/08/04	1434/12/20	October	Fall	Saturday	1	3	8	4	12	20	1	12	1	Day	0	1	0	0	2	0	2	0	0	18	19	0	0	0	0	0	1	1	0	0	0	0	0	1	0	0	0	0	0	0	0	0
649	183104	10/26/2013 13:00	1392/08/04	1434/12/20	October	Fall	Saturday	1	3	8	4	12	20	1	13	1	Day	0	1	0	0	2	0	2	0	0	18	19	0	0	0	0	0	1	1	0	0	0	0	0	1	0	0	0	0	0	0	0	0
650	183104	10/26/2013 14:00	1392/08/04	1434/12/20	October	Fall	Saturday	1	3	8	4	12	20	1	14	1	Day	0	1	0	0	2	0	2	0	0	18	19	0	0	0	0	0	1	1	0	0	0	0	0	1	0	0	0	0	0	0	0	0
651	183104	10/26/2013 15:00	1392/08/04	1434/12/20	October	Fall	Saturday	1	3	8	4	12	20	1	15	1	Day	0	1	0	0	2	0	2	0	0	18	19	0	0	0	0	0	1	1	0	0	0	0	0	1	0	0	0	0	0	0	0	0
652	183104	10/26/2013 16:00	1392/08/04	1434/12/20	October	Fall	Saturday	1	3	8	4	12	20	1	16	1	Day	0	1	0	0	2	0	2	0	0	18	19	0	0	0	0	0	1	1	0	0	0	0	0	1	0	0	0	0	0	0	0	0
653	183104	10/26/2013 17:00	1392/08/04	1434/12/20	October	Fall	Saturday	1	3	8	4	12	20	1	17	1	Day	0	1	0	0	2	0	2	0	0	18	19	0	0	0	0	0	1	1	0	0	0	0	0	1	0	0	0	0	0	0	0	0
654	183104	10/26/2013 18:00	1392/08/04	1434/12/20	October	Fall	Saturday	1	3	8	4	12	20	1	18	0	Night	0	1	0	0	2	0	2	0	0	18	19	0	0	0	0	0	1	1	0	0	0	0	0	1	0	0	0	0	0	0	0	0
655	183104	10/26/2013 19:00	1392/08/04	1434/12/20	October	Fall	Saturday	1	3	8	4	12	20	1	19	0	Night	0	1	0	0	2	0	2	0	0	18	19	0	0	0	0	0	1	1	0	0	0	0	0	1	0	0	0	0	0	0	0	0
656	183104	10/26/2013 20:00	1392/08/04	1434/12/20	October	Fall	Saturday	1	3	8	4	12	20	1	20	0	Night	0	1	0	0	2	0	2	0	0	18	19	0	0	0	0	0	1	1	0	0	0	0	0	1	0	0	0	0	0	0	0	0
657	183104	10/26/2013 21:00	1392/08/04	1434/12/20	October	Fall	Saturday	1	3	8	4	12	20	1	21	0	Night	0	1	0	0	2	0	2	0	0	18	19	0	0	0	0	0	1	1	0	0	0	0	0	1	0	0	0	0	0	0	0	0
658	183104	10/26/2013 22:00	1392/08/04	1434/12/20	October	Fall	Saturday	1	3	8	4	12	20	1	22	0	Night	0	0	0	0	2	0	2	0	0	18	19	0	0	0	0	0	1	1	0	0	0	0	0	1	0	0	0	0	0	0	0	0
659	183104	10/26/2013 23:00	1392/08/04	1434/12/20	October	Fall	Saturday	1	3	8	4	12	20	1	23	0	Night	0	0	0	0	2	0	2	0	0	18	19	0	0	0	0	0	1	1	0	0	0	0	0	1	0	0	0	0	0	0	0	0
660	183104	10/27/2013 0:00	1392/08/05	1434/12/21	October	Fall	Sunday	1	3	8	5	12	21	2	0	0	Night	0	0	0	0	0	0	2	0	18	19	0	0	0	0	0	1	1	0	0	0	0	0	0	1	0	0	0	0	0	0	0	0
661	183104	10/27/2013 1:00	1392/08/05	1434/12/21	October	Fall	Sunday	1	3	8	5	12	21	2	1	0	Night	0	0	0	0	0	0	2	0	18	19	0	0	0	0	0	1	1	0	0	0	0	0	0	1	0	0	0	0	0	0	0	0
662	183104	10/27/2013 2:00	1392/08/05	1434/12/21	October	Fall	Sunday	1	3	8	5	12	21	2	2	0	Night	0	0	0	0	0	0	2	0	18	19	0	0	0	0	0	1	1	0	0	0	0	0	0	1	0	0	0	0	0	0	0	0
663	183104	10/27/2013 3:00	1392/08/05	1434/12/21	October	Fall	Sunday	1	3	8	5	12	21	2	3	0	Night	0	0	0	0	0	0	2	0	18	19	0	0	0	0	0	1	1	0	0	0	0	0	0	1	0	0	0	0	0	0	0	0
664	183104	10/27/2013 4:00	1392/08/05	1434/12/21	October	Fall	Sunday	1	3	8	5	12	21	2	4	0	Night	0	0	0	0	0	0	2	0	18	19	0	0	0	0	0	1	1	0	0	0	0	0	0	1	0	0	0	0	0	0	0	0
665	183104	10/27/2013 5:00	1392/08/05	1434/12/21	October	Fall	Sunday	1	3	8	5	12	21	2	5	0	Night	0	0	0	0	0	0	2	0	18	19	0	0	0	0	0	1	1	0	0	0	0	0	0	1	0	0	0	0	0	0	0	0
666	183104	10/27/2013 6:00	1392/08/05	1434/12/21	October	Fall	Sunday	1	3	8	5	12	21	2	6	0	Night	0	0	0	0	0	0	2	0	18	19	0	0	0	0	0	1	1	0	0	0	0	0	0	1	0	0	0	0	0	0	0	0
667	183104	10/27/2013 7:00	1392/08/05	1434/12/21	October	Fall	Sunday	1	3	8	5	12	21	2	7	1	Day	0	1	0	0	0	0	2	0	18	19	0	0	0	0	0	1	1	0	0	0	0	0	0	1	0	0	0	0	0	0	0	0
668	183104	10/27/2013 8:00	1392/08/05	1434/12/21	October	Fall	Sunday	1	3	8	5	12	21	2	8	1	Day	0	1	0	0	0	0	2	0	18	19	0	0	0	0	0	1	1	0	0	0	0	0	0	1	0	0	0	0	0	0	0	0
669	183104	10/27/2013 9:00	1392/08/05	1434/12/21	October	Fall	Sunday	1	3	8	5	12	21	2	9	1	Day	0	1	0	0	0	0	2	0	18	19	0	0	0	0	0	1	1	0	0	0	0	0	0	1	0	0	0	0	0	0	0	0
670	183104	10/27/2013 10:00	1392/08/05	1434/12/21	October	Fall	Sunday	1	3	8	5	12	21	2	10	1	Day	0	1	0	0	0	0	2	0	18	19	0	0	0	0	0	1	1	0	0	0	0	0	0	1	0	0	0	0	0	0	0	0
671	183104	10/27/2013 11:00	1392/08/05	1434/12/21	October	Fall	Sunday	1	3	8	5	12	21	2	11	1	Day	0	1	0	0	0	0	2	0	18	19	0	0	0	0	0	1	1	0	0	0	0	0	0	1	0	0	0	0	0	0	0	0
672	183104	10/27/2013 12:00	1392/08/05	1434/12/21	October	Fall	Sunday	1	3	8	5	12	21	2	12	1	Day	0	1	0	0	0	0	2	0	18	19	0	0	0	0	0	1	1	0	0	0	0	0	0	1	0	0	0	0	0	0	0	0
673	183104	10/27/2013 13:00	1392/08/05	1434/12/21	October	Fall	Sunday	1	3	8	5	12	21	2	13	1	Day	0	1	0	0	0	0	2	0	18	19	0	0	0	0	0	1	1	0	0	0	0	0	0	1	0	0	0	0	0	0	0	0
674	183104	10/27/2013 14:00	1392/08/05	1434/12/21	October	Fall	Sunday	1	3	8	5	12	21	2	14	1	Day	0	1	0	0	0	0	2	0	18	19	0	0	0	0	0	1	1	0	0	0	0	0	0	1	0	0	0	0	0	0	0	0
675	183104	10/27/2013 15:00	1392/08/05	1434/12/21	October	Fall	Sunday	1	3	8	5	12	21	2	15	1	Day	0	1	0	0	0	0	2	0	18	19	0	0	0	0	0	1	1	0	0	0	0	0	0	1	0	0	0	0	0	0	0	0
676	183104	10/27/2013 16:00	1392/08/05	1434/12/21	October	Fall	Sunday	1	3	8	5	12	21	2	16	1	Day	0	1	0	0	0	0	2	0	18	19	0	0	0	0	0	1	1	0	0	0	0	0	0	1	0	0	0	0	0	0	0	0
677	183104	10/27/2013 17:00	1392/08/05	1434/12/21	October	Fall	Sunday	1	3	8	5	12	21	2	17	1	Day	0	1	0	0	0	0	2	0	18	19	0	0	0	0	0	1	1	0	0	0	0	0	0	1	0	0	0	0	0	0	0	0
678	183104	10/27/2013 18:00	1392/08/05	1434/12/21	October	Fall	Sunday	1	3	8	5	12	21	2	18	0	Night	0	1	0	0	0	0	2	0	18	19	0	0	0	0	0	1	1	0	0	0	0	0	0	1	0	0	0	0	0	0	0	0
679	183104	10/27/2013 19:00	1392/08/05	1434/12/21	October	Fall	Sunday	1	3	8	5	12	21	2	19	0	Night	0	1	0	0	0	0	2	0	18	19	0	0	0	0	0	1	1	0	0	0	0	0	0	1	0	0	0	0	0	0	0	0
680	183104	10/27/2013 20:00	1392/08/05	1434/12/21	October	Fall	Sunday	1	3	8	5	12	21	2	20	0	Night	0	1	0	0	0	0	2	0	18	19	0	0	0	0	0	1	1	0	0	0	0	0	0	1	0	0	0	0	0	0	0	0
681	183104	10/27/2013 21:00	1392/08/05	1434/12/21	October	Fall	Sunday	1	3	8	5	12	21	2	21	0	Night	0	1	0	0	0	0	2	0	18	19	0	0	0	0	0	1	1	0	0	0	0	0	0	1	0	0	0	0	0	0	0	0
682	183104	10/27/2013 22:00	1392/08/05	1434/12/21	October	Fall	Sunday	1	3	8	5	12	21	2	22	0	Night	0	0	0	0	0	0	2	0	18	19	0	0	0	0	0	1	1	0	0	0	0	0	0	1	0	0	0	0	0	0	0	0
683	183104	10/27/2013 23:00	1392/08/05	1434/12/21	October	Fall	Sunday	1	3	8	5	12	21	2	23	0	Night	0	0	0	0	0	0	2	0	18	19	0	0	0	0	0	1	1	0	0	0	0	0	0	1	0	0	0	0	0	0	0	0
684	183104	10/28/2013 0:00	1392/08/06	1434/12/22	October	Fall	Monday	1	3	8	6	12	22	3	0	0	Night	0	0	0	0	0	1	1	0	19	0	0	0	0	0	19	1	0	0	0	0	0	1	0	1	0	0	0	0	0	0	0	0
685	183104	10/28/2013 1:00	1392/08/06	1434/12/22	October	Fall	Monday	1	3	8	6	12	22	3	1	0	Night	0	0	0	0	0	1	1	0	19	0	0	0	0	0	19	1	0	0	0	0	0	1	0	1	0	0	0	0	0	0	0	0
686	183104	10/28/2013 2:00	1392/08/06	1434/12/22	October	Fall	Monday	1	3	8	6	12	22	3	2	0	Night	0	0	0	0	0	1	1	0	19	0	0	0	0	0	19	1	0	0	0	0	0	1	0	1	0	0	0	0	0	0	0	0
687	183104	10/28/2013 3:00	1392/08/06	1434/12/22	October	Fall	Monday	1	3	8	6	12	22	3	3	0	Night	0	0	0	0	0	1	1	0	19	0	0	0	0	0	19	1	0	0	0	0	0	1	0	1	0	0	0	0	0	0	0	0
688	183104	10/28/2013 4:00	1392/08/06	1434/12/22	October	Fall	Monday	1	3	8	6	12	22	3	4	0	Night	0	0	0	0	0	1	1	0	19	0	0	0	0	0	19	1	0	0	0	0	0	1	0	1	0	0	0	0	0	0	0	0
689	183104	10/28/2013 5:00	1392/08/06	1434/12/22	October	Fall	Monday	1	3	8	6	12	22	3	5	0	Night	0	0	0	0	0	1	1	0	19	0	0	0	0	0	19	1	0	0	0	0	0	1	0	1	0	0	0	0	0	0	0	0
690	183104	10/28/2013 6:00	1392/08/06	1434/12/22	October	Fall	Monday	1	3	8	6	12	22	3	6	0	Night	0	0	0	0	0	1	1	0	19	0	0	0	0	0	19	1	0	0	0	0	0	1	0	1	0	0	0	0	0	0	0	0
691	183104	10/28/2013 7:00	1392/08/06	1434/12/22	October	Fall	Monday	1	3	8	6	12	22	3	7	1	Day	0	1	0	0	0	1	1	0	19	0	0	0	0	0	19	1	0	0	0	0	0	1	0	1	0	0	0	0	0	0	0	0
692	183104	10/28/2013 8:00	1392/08/06	1434/12/22	October	Fall	Monday	1	3	8	6	12	22	3	8	1	Day	0	1	0	0	0	1	1	0	19	0	0	0	0	0	19	1	0	0	0	0	0	1	0	1	0	0	0	0	0	0	0	0
693	183104	10/28/2013 9:00	1392/08/06	1434/12/22	October	Fall	Monday	1	3	8	6	12	22	3	9	1	Day	0	1	0	0	0	1	1	0	19	0	0	0	0	0	19	1	0	0	0	0	0	1	0	1	0	0	0	0	0	0	0	0
694	183104	10/28/2013 10:00	1392/08/06	1434/12/22	October	Fall	Monday	1	3	8	6	12	22	3	10	1	Day	0	1	0	0	0	1	1	0	19	0	0	0	0	0	19	1	0	0	0	0	0	1	0	1	0	0	0	0	0	0	0	0
695	183104	10/28/2013 11:00	1392/08/06	1434/12/22	October	Fall	Monday	1	3	8	6	12	22	3	11	1	Day	0	1	0	0	0	1	1	0	19	0	0	0	0	0	19	1	0	0	0	0	0	1	0	1	0	0	0	0	0	0	0	0
696	183104	10/28/2013 12:00	1392/08/06	1434/12/22	October	Fall	Monday	1	3	8	6	12	22	3	12	1	Day	0	1	0	0	0	1	1	0	19	0	0	0	0	0	19	1	0	0	0	0	0	1	0	1	0	0	0	0	0	0	0	0
697	183104	10/28/2013 13:00	1392/08/06	1434/12/22	October	Fall	Monday	1	3	8	6	12	22	3	13	1	Day	0	1	0	0	0	1	1	0	19	0	0	0	0	0	19	1	0	0	0	0	0	1	0	1	0	0	0	0	0	0	0	0
698	183104	10/28/2013 14:00	1392/08/06	1434/12/22	October	Fall	Monday	1	3	8	6	12	22	3	14	1	Day	0	1	0	0	0	1	1	0	19	0	0	0	0	0	19	1	0	0	0	0	0	1	0	1	0	0	0	0	0	0	0	0
699	183104	10/28/2013 15:00	1392/08/06	1434/12/22	October	Fall	Monday	1	3	8	6	12	22	3	15	1	Day	0	1	0	0	0	1	1	0	19	0	0	0	0	0	19	1	0	0	0	0	0	1	0	1	0	0	0	0	0	0	0	0
700	183104	10/28/2013 16:00	1392/08/06	1434/12/22	October	Fall	Monday	1	3	8	6	12	22	3	16	1	Day	0	1	0	0	0	1	1	0	19	0	0	0	0	0	19	1	0	0	0	0	0	1	0	1	0	0	0	0	0	0	0	0
701	183104	10/28/2013 17:00	1392/08/06	1434/12/22	October	Fall	Monday	1	3	8	6	12	22	3	17	1	Day	0	1	0	0	0	1	1	0	19	0	0	0	0	0	19	1	0	0	0	0	0	1	0	1	0	0	0	0	0	0	0	0
702	183104	10/28/2013 18:00	1392/08/06	1434/12/22	October	Fall	Monday	1	3	8	6	12	22	3	18	0	Night	0	1	0	0	0	1	1	0	19	0	0	0	0	0	19	1	0	0	0	0	0	1	0	1	0	0	0	0	0	0	0	0
703	183104	10/28/2013 19:00	1392/08/06	1434/12/22	October	Fall	Monday	1	3	8	6	12	22	3	19	0	Night	0	1	0	0	0	1	1	0	19	0	0	0	0	0	19	1	0	0	0	0	0	1	0	1	0	0	0	0	0	0	0	0
704	183104	10/28/2013 20:00	1392/08/06	1434/12/22	October	Fall	Monday	1	3	8	6	12	22	3	20	0	Night	0	1	0	0	0	1	1	0	19	0	0	0	0	0	19	1	0	0	0	0	0	1	0	1	0	0	0	0	0	0	0	0
705	183104	10/28/2013 21:00	1392/08/06	1434/12/22	October	Fall	Monday	1	3	8	6	12	22	3	21	0	Night	0	1	0	0	0	1	1	0	19	0	0	0	0	0	19	1	0	0	0	0	0	1	0	1	0	0	0	0	0	0	0	0
706	183104	10/28/2013 22:00	1392/08/06	1434/12/22	October	Fall	Monday	1	3	8	6	12	22	3	22	0	Night	0	0	0	0	0	1	1	0	19	0	0	0	0	0	19	1	0	0	0	0	0	1	0	1	0	0	0	0	0	0	0	0
707	183104	10/28/2013 23:00	1392/08/06	1434/12/22	October	Fall	Monday	1	3	8	6	12	22	3	23	0	Night	0	0	0	0	0	1	1	0	19	0	0	0	0	0	19	1	0	0	0	0	0	1	0	1	0	0	0	0	0	0	0	0
708	183104	10/29/2013 0:00	1392/08/07	1434/12/23	October	Fall	Tuesday	1	3	8	7	12	23	4	0	0	Night	0	0	0	0	0	2	0	0	0	0	0	0	0	19	19	0	0	0	0	0	1	1	0	1	0	0	0	0	0	0	0	0
709	183104	10/29/2013 1:00	1392/08/07	1434/12/23	October	Fall	Tuesday	1	3	8	7	12	23	4	1	0	Night	0	0	0	0	0	2	0	0	0	0	0	0	0	19	19	0	0	0	0	0	1	1	0	1	0	0	0	0	0	0	0	0
710	183104	10/29/2013 2:00	1392/08/07	1434/12/23	October	Fall	Tuesday	1	3	8	7	12	23	4	2	0	Night	0	0	0	0	0	2	0	0	0	0	0	0	0	19	19	0	0	0	0	0	1	1	0	1	0	0	0	0	0	0	0	0
711	183104	10/29/2013 3:00	1392/08/07	1434/12/23	October	Fall	Tuesday	1	3	8	7	12	23	4	3	0	Night	0	0	0	0	0	2	0	0	0	0	0	0	0	19	19	0	0	0	0	0	1	1	0	1	0	0	0	0	0	0	0	0
712	183104	10/29/2013 4:00	1392/08/07	1434/12/23	October	Fall	Tuesday	1	3	8	7	12	23	4	4	0	Night	0	0	0	0	0	2	0	0	0	0	0	0	0	19	19	0	0	0	0	0	1	1	0	1	0	0	0	0	0	0	0	0
713	183104	10/29/2013 5:00	1392/08/07	1434/12/23	October	Fall	Tuesday	1	3	8	7	12	23	4	5	0	Night	0	0	0	0	0	2	0	0	0	0	0	0	0	19	19	0	0	0	0	0	1	1	0	1	0	0	0	0	0	0	0	0
714	183104	10/29/2013 6:00	1392/08/07	1434/12/23	October	Fall	Tuesday	1	3	8	7	12	23	4	6	0	Night	0	0	0	0	0	2	0	0	0	0	0	0	0	19	19	0	0	0	0	0	1	1	0	1	0	0	0	0	0	0	0	0
715	183104	10/29/2013 7:00	1392/08/07	1434/12/23	October	Fall	Tuesday	1	3	8	7	12	23	4	7	1	Day	0	1	0	0	0	2	0	0	0	0	0	0	0	19	19	0	0	0	0	0	1	1	0	1	0	0	0	0	0	0	0	0
716	183104	10/29/2013 8:00	1392/08/07	1434/12/23	October	Fall	Tuesday	1	3	8	7	12	23	4	8	1	Day	0	1	0	0	0	2	0	0	0	0	0	0	0	19	19	0	0	0	0	0	1	1	0	1	0	0	0	0	0	0	0	0
717	183104	10/29/2013 9:00	1392/08/07	1434/12/23	October	Fall	Tuesday	1	3	8	7	12	23	4	9	1	Day	0	1	0	0	0	2	0	0	0	0	0	0	0	19	19	0	0	0	0	0	1	1	0	1	0	0	0	0	0	0	0	0
718	183104	10/29/2013 10:00	1392/08/07	1434/12/23	October	Fall	Tuesday	1	3	8	7	12	23	4	10	1	Day	0	1	0	0	0	2	0	0	0	0	0	0	0	19	19	0	0	0	0	0	1	1	0	1	0	0	0	0	0	0	0	0
719	183104	10/29/2013 11:00	1392/08/07	1434/12/23	October	Fall	Tuesday	1	3	8	7	12	23	4	11	1	Day	0	1	0	0	0	2	0	0	0	0	0	0	0	19	19	0	0	0	0	0	1	1	0	1	0	0	0	0	0	0	0	0
720	183104	10/29/2013 12:00	1392/08/07	1434/12/23	October	Fall	Tuesday	1	3	8	7	12	23	4	12	1	Day	0	1	0	0	0	2	0	0	0	0	0	0	0	19	19	0	0	0	0	0	1	1	0	1	0	0	0	0	0	0	0	0
721	183104	10/29/2013 13:00	1392/08/07	1434/12/23	October	Fall	Tuesday	1	3	8	7	12	23	4	13	1	Day	0	1	0	0	0	2	0	0	0	0	0	0	0	19	19	0	0	0	0	0	1	1	0	1	0	0	0	0	0	0	0	0
722	183104	10/29/2013 14:00	1392/08/07	1434/12/23	October	Fall	Tuesday	1	3	8	7	12	23	4	14	1	Day	0	1	0	0	0	2	0	0	0	0	0	0	0	19	19	0	0	0	0	0	1	1	0	1	0	0	0	0	0	0	0	0
723	183104	10/29/2013 15:00	1392/08/07	1434/12/23	October	Fall	Tuesday	1	3	8	7	12	23	4	15	1	Day	0	1	0	0	0	2	0	0	0	0	0	0	0	19	19	0	0	0	0	0	1	1	0	1	0	0	0	0	0	0	0	0
724	183104	10/29/2013 16:00	1392/08/07	1434/12/23	October	Fall	Tuesday	1	3	8	7	12	23	4	16	1	Day	0	1	0	0	0	2	0	0	0	0	0	0	0	19	19	0	0	0	0	0	1	1	0	1	0	0	0	0	0	0	0	0
725	183104	10/29/2013 17:00	1392/08/07	1434/12/23	October	Fall	Tuesday	1	3	8	7	12	23	4	17	1	Day	0	1	0	0	0	2	0	0	0	0	0	0	0	19	19	0	0	0	0	0	1	1	0	1	0	0	0	0	0	0	0	0
726	183104	10/29/2013 18:00	1392/08/07	1434/12/23	October	Fall	Tuesday	1	3	8	7	12	23	4	18	0	Night	0	1	0	0	0	2	0	0	0	0	0	0	0	19	19	0	0	0	0	0	1	1	0	1	0	0	0	0	0	0	0	0
727	183104	10/29/2013 19:00	1392/08/07	1434/12/23	October	Fall	Tuesday	1	3	8	7	12	23	4	19	0	Night	0	1	0	0	0	2	0	0	0	0	0	0	0	19	19	0	0	0	0	0	1	1	0	1	0	0	0	0	0	0	0	0
728	183104	10/29/2013 20:00	1392/08/07	1434/12/23	October	Fall	Tuesday	1	3	8	7	12	23	4	20	0	Night	0	1	0	0	0	2	0	0	0	0	0	0	0	19	19	0	0	0	0	0	1	1	0	1	0	0	0	0	0	0	0	0
729	183104	10/29/2013 21:00	1392/08/07	1434/12/23	October	Fall	Tuesday	1	3	8	7	12	23	4	21	0	Night	0	1	0	0	0	2	0	0	0	0	0	0	0	19	19	0	0	0	0	0	1	1	0	1	0	0	0	0	0	0	0	0
730	183104	10/29/2013 22:00	1392/08/07	1434/12/23	October	Fall	Tuesday	1	3	8	7	12	23	4	22	0	Night	0	0	0	0	0	2	0	0	0	0	0	0	0	19	19	0	0	0	0	0	1	1	0	1	0	0	0	0	0	0	0	0
731	183104	10/29/2013 23:00	1392/08/07	1434/12/23	October	Fall	Tuesday	1	3	8	7	12	23	4	23	0	Night	0	0	0	0	0	2	0	0	0	0	0	0	0	19	19	0	0	0	0	0	1	1	0	1	0	0	0	0	0	0	0	0
732	183104	10/30/2013 0:00	1392/08/08	1434/12/24	October	Fall	Wednesday	1	3	8	8	12	24	5	0	0	Night	0	0	0	0	0	2	0	0	0	0	0	0	19	19	0	0	0	0	0	1	1	0	0	1	0	0	0	0	0	0	0	0
733	183104	10/30/2013 1:00	1392/08/08	1434/12/24	October	Fall	Wednesday	1	3	8	8	12	24	5	1	0	Night	0	0	0	0	0	2	0	0	0	0	0	0	19	19	0	0	0	0	0	1	1	0	0	1	0	0	0	0	0	0	0	0
734	183104	10/30/2013 2:00	1392/08/08	1434/12/24	October	Fall	Wednesday	1	3	8	8	12	24	5	2	0	Night	0	0	0	0	0	2	0	0	0	0	0	0	19	19	0	0	0	0	0	1	1	0	0	1	0	0	0	0	0	0	0	0
735	183104	10/30/2013 3:00	1392/08/08	1434/12/24	October	Fall	Wednesday	1	3	8	8	12	24	5	3	0	Night	0	0	0	0	0	2	0	0	0	0	0	0	19	19	0	0	0	0	0	1	1	0	0	1	0	0	0	0	0	0	0	0
736	183104	10/30/2013 4:00	1392/08/08	1434/12/24	October	Fall	Wednesday	1	3	8	8	12	24	5	4	0	Night	0	0	0	0	0	2	0	0	0	0	0	0	19	19	0	0	0	0	0	1	1	0	0	1	0	0	0	0	0	0	0	0
737	183104	10/30/2013 5:00	1392/08/08	1434/12/24	October	Fall	Wednesday	1	3	8	8	12	24	5	5	0	Night	0	0	0	0	0	2	0	0	0	0	0	0	19	19	0	0	0	0	0	1	1	0	0	1	0	0	0	0	0	0	0	0
738	183104	10/30/2013 6:00	1392/08/08	1434/12/24	October	Fall	Wednesday	1	3	8	8	12	24	5	6	0	Night	0	0	0	0	0	2	0	0	0	0	0	0	19	19	0	0	0	0	0	1	1	0	0	1	0	0	0	0	0	0	0	0
739	183104	10/30/2013 7:00	1392/08/08	1434/12/24	October	Fall	Wednesday	1	3	8	8	12	24	5	7	1	Day	0	1	0	0	0	2	0	0	0	0	0	0	19	19	0	0	0	0	0	1	1	0	0	1	0	0	0	0	0	0	0	0
740	183104	10/30/2013 8:00	1392/08/08	1434/12/24	October	Fall	Wednesday	1	3	8	8	12	24	5	8	1	Day	0	1	0	0	0	2	0	0	0	0	0	0	19	19	0	0	0	0	0	1	1	0	0	1	0	0	0	0	0	0	0	0
741	183104	10/30/2013 9:00	1392/08/08	1434/12/24	October	Fall	Wednesday	1	3	8	8	12	24	5	9	1	Day	0	1	0	0	0	2	0	0	0	0	0	0	19	19	0	0	0	0	0	1	1	0	0	1	0	0	0	0	0	0	0	0
742	183104	10/30/2013 10:00	1392/08/08	1434/12/24	October	Fall	Wednesday	1	3	8	8	12	24	5	10	1	Day	0	1	0	0	0	2	0	0	0	0	0	0	19	19	0	0	0	0	0	1	1	0	0	1	0	0	0	0	0	0	0	0
743	183104	10/30/2013 11:00	1392/08/08	1434/12/24	October	Fall	Wednesday	1	3	8	8	12	24	5	11	1	Day	0	1	0	0	0	2	0	0	0	0	0	0	19	19	0	0	0	0	0	1	1	0	0	1	0	0	0	0	0	0	0	0
744	183104	10/30/2013 12:00	1392/08/08	1434/12/24	October	Fall	Wednesday	1	3	8	8	12	24	5	12	1	Day	0	1	0	0	0	2	0	0	0	0	0	0	19	19	0	0	0	0	0	1	1	0	0	1	0	0	0	0	0	0	0	0
745	183104	10/30/2013 13:00	1392/08/08	1434/12/24	October	Fall	Wednesday	1	3	8	8	12	24	5	13	1	Day	0	1	0	0	0	2	0	0	0	0	0	0	19	19	0	0	0	0	0	1	1	0	0	1	0	0	0	0	0	0	0	0
746	183104	10/30/2013 14:00	1392/08/08	1434/12/24	October	Fall	Wednesday	1	3	8	8	12	24	5	14	1	Day	0	1	0	0	0	2	0	0	0	0	0	0	19	19	0	0	0	0	0	1	1	0	0	1	0	0	0	0	0	0	0	0
747	183104	10/30/2013 15:00	1392/08/08	1434/12/24	October	Fall	Wednesday	1	3	8	8	12	24	5	15	1	Day	0	1	0	0	0	2	0	0	0	0	0	0	19	19	0	0	0	0	0	1	1	0	0	1	0	0	0	0	0	0	0	0
748	183104	10/30/2013 16:00	1392/08/08	1434/12/24	October	Fall	Wednesday	1	3	8	8	12	24	5	16	1	Day	0	1	0	1	0	2	0	0	0	0	0	0	19	19	0	0	0	0	0	1	1	0	0	1	0	0	0	0	0	0	0	0
749	183104	10/30/2013 17:00	1392/08/08	1434/12/24	October	Fall	Wednesday	1	3	8	8	12	24	5	17	1	Day	0	1	0	1	0	2	0	0	0	0	0	0	19	19	0	0	0	0	0	1	1	0	0	1	0	0	0	0	0	0	0	0
750	183104	10/30/2013 18:00	1392/08/08	1434/12/24	October	Fall	Wednesday	1	3	8	8	12	24	5	18	0	Night	0	1	0	1	0	2	0	0	0	0	0	0	19	19	0	0	0	0	0	1	1	0	0	1	0	0	0	0	0	0	0	0
751	183104	10/30/2013 19:00	1392/08/08	1434/12/24	October	Fall	Wednesday	1	3	8	8	12	24	5	19	0	Night	0	1	0	1	0	2	0	0	0	0	0	0	19	19	0	0	0	0	0	1	1	0	0	1	0	0	0	0	0	0	0	0
752	183104	10/30/2013 20:00	1392/08/08	1434/12/24	October	Fall	Wednesday	1	3	8	8	12	24	5	20	0	Night	0	1	0	1	0	2	0	0	0	0	0	0	19	19	0	0	0	0	0	1	1	0	0	1	0	0	0	0	0	0	0	0
753	183104	10/30/2013 21:00	1392/08/08	1434/12/24	October	Fall	Wednesday	1	3	8	8	12	24	5	21	0	Night	0	1	0	1	0	2	0	0	0	0	0	0	19	19	0	0	0	0	0	1	1	0	0	1	0	0	0	0	0	0	0	0
754	183104	10/30/2013 22:00	1392/08/08	1434/12/24	October	Fall	Wednesday	1	3	8	8	12	24	5	22	0	Night	0	0	0	1	0	2	0	0	0	0	0	0	19	19	0	0	0	0	0	1	1	0	0	1	0	0	0	0	0	0	0	0
755	183104	10/30/2013 23:00	1392/08/08	1434/12/24	October	Fall	Wednesday	1	3	8	8	12	24	5	23	0	Night	0	0	0	1	0	2	0	0	0	0	0	0	19	19	0	0	0	0	0	1	1	0	0	1	0	0	0	0	0	0	0	0
756	183104	10/31/2013 0:00	1392/08/09	1434/12/25	October	Fall	Thursday	1	3	8	9	12	25	6	0	0	Night	1	0	0	0	0	1	0	1	0	0	0	19	19	0	0	0	0	0	1	1	0	0	0	1	0	0	0	0	0	0	0	0
757	183104	10/31/2013 1:00	1392/08/09	1434/12/25	October	Fall	Thursday	1	3	8	9	12	25	6	1	0	Night	1	0	0	0	0	1	0	1	0	0	0	19	19	0	0	0	0	0	1	1	0	0	0	1	0	0	0	0	0	0	0	0
758	183104	10/31/2013 2:00	1392/08/09	1434/12/25	October	Fall	Thursday	1	3	8	9	12	25	6	2	0	Night	1	0	0	0	0	1	0	1	0	0	0	19	19	0	0	0	0	0	1	1	0	0	0	1	0	0	0	0	0	0	0	0
759	183104	10/31/2013 3:00	1392/08/09	1434/12/25	October	Fall	Thursday	1	3	8	9	12	25	6	3	0	Night	1	0	0	0	0	1	0	1	0	0	0	19	19	0	0	0	0	0	1	1	0	0	0	1	0	0	0	0	0	0	0	0
760	183104	10/31/2013 4:00	1392/08/09	1434/12/25	October	Fall	Thursday	1	3	8	9	12	25	6	4	0	Night	1	0	0	0	0	1	0	1	0	0	0	19	19	0	0	0	0	0	1	1	0	0	0	1	0	0	0	0	0	0	0	0
761	183104	10/31/2013 5:00	1392/08/09	1434/12/25	October	Fall	Thursday	1	3	8	9	12	25	6	5	0	Night	1	0	0	0	0	1	0	1	0	0	0	19	19	0	0	0	0	0	1	1	0	0	0	1	0	0	0	0	0	0	0	0
762	183104	10/31/2013 6:00	1392/08/09	1434/12/25	October	Fall	Thursday	1	3	8	9	12	25	6	6	0	Night	1	0	0	0	0	1	0	1	0	0	0	19	19	0	0	0	0	0	1	1	0	0	0	1	0	0	0	0	0	0	0	0
763	183104	10/31/2013 7:00	1392/08/09	1434/12/25	October	Fall	Thursday	1	3	8	9	12	25	6	7	1	Day	1	1	0	0	0	1	0	1	0	0	0	19	19	0	0	0	0	0	1	1	0	0	0	1	0	0	0	0	0	0	0	0
764	183104	10/31/2013 8:00	1392/08/09	1434/12/25	October	Fall	Thursday	1	3	8	9	12	25	6	8	1	Day	1	1	0	0	0	1	0	1	0	0	0	19	19	0	0	0	0	0	1	1	0	0	0	1	0	0	0	0	0	0	0	0
765	183104	10/31/2013 9:00	1392/08/09	1434/12/25	October	Fall	Thursday	1	3	8	9	12	25	6	9	1	Day	1	1	0	0	0	1	0	1	0	0	0	19	19	0	0	0	0	0	1	1	0	0	0	1	0	0	0	0	0	0	0	0
766	183104	10/31/2013 10:00	1392/08/09	1434/12/25	October	Fall	Thursday	1	3	8	9	12	25	6	10	1	Day	1	1	0	0	0	1	0	1	0	0	0	19	19	0	0	0	0	0	1	1	0	0	0	1	0	0	0	0	0	0	0	0
767	183104	10/31/2013 11:00	1392/08/09	1434/12/25	October	Fall	Thursday	1	3	8	9	12	25	6	11	1	Day	1	1	0	0	0	1	0	1	0	0	0	19	19	0	0	0	0	0	1	1	0	0	0	1	0	0	0	0	0	0	0	0
768	183104	10/31/2013 12:00	1392/08/09	1434/12/25	October	Fall	Thursday	1	3	8	9	12	25	6	12	1	Day	1	1	0	0	0	1	0	1	0	0	0	19	19	0	0	0	0	0	1	1	0	0	0	1	0	0	0	0	0	0	0	0
769	183104	10/31/2013 13:00	1392/08/09	1434/12/25	October	Fall	Thursday	1	3	8	9	12	25	6	13	1	Day	1	1	0	0	0	1	0	1	0	0	0	19	19	0	0	0	0	0	1	1	0	0	0	1	0	0	0	0	0	0	0	0
770	183104	10/31/2013 14:00	1392/08/09	1434/12/25	October	Fall	Thursday	1	3	8	9	12	25	6	14	1	Day	1	1	0	0	0	1	0	1	0	0	0	19	19	0	0	0	0	0	1	1	0	0	0	1	0	0	0	0	0	0	0	0
771	183104	10/31/2013 15:00	1392/08/09	1434/12/25	October	Fall	Thursday	1	3	8	9	12	25	6	15	1	Day	1	1	0	0	0	1	0	1	0	0	0	19	19	0	0	0	0	0	1	1	0	0	0	1	0	0	0	0	0	0	0	0
772	183104	10/31/2013 16:00	1392/08/09	1434/12/25	October	Fall	Thursday	1	3	8	9	12	25	6	16	1	Day	1	1	0	0	0	1	0	1	0	0	0	19	19	0	0	0	0	0	1	1	0	0	0	1	0	0	0	0	0	0	0	0
773	183104	10/31/2013 17:00	1392/08/09	1434/12/25	October	Fall	Thursday	1	3	8	9	12	25	6	17	1	Day	1	1	0	0	0	1	0	1	0	0	0	19	19	0	0	0	0	0	1	1	0	0	0	1	0	0	0	0	0	0	0	0
774	183104	10/31/2013 18:00	1392/08/09	1434/12/25	October	Fall	Thursday	1	3	8	9	12	25	6	18	0	Night	1	1	0	0	0	1	0	1	0	0	0	19	19	0	0	0	0	0	1	1	0	0	0	1	0	0	0	0	0	0	0	0
775	183104	10/31/2013 19:00	1392/08/09	1434/12/25	October	Fall	Thursday	1	3	8	9	12	25	6	19	0	Night	1	1	0	0	0	1	0	1	0	0	0	19	19	0	0	0	0	0	1	1	0	0	0	1	0	0	0	0	0	0	0	0
776	183104	10/31/2013 20:00	1392/08/09	1434/12/25	October	Fall	Thursday	1	3	8	9	12	25	6	20	0	Night	1	1	0	0	0	1	0	1	0	0	0	19	19	0	0	0	0	0	1	1	0	0	0	1	0	0	0	0	0	0	0	0
777	183104	10/31/2013 21:00	1392/08/09	1434/12/25	October	Fall	Thursday	1	3	8	9	12	25	6	21	0	Night	1	1	0	0	0	1	0	1	0	0	0	19	19	0	0	0	0	0	1	1	0	0	0	1	0	0	0	0	0	0	0	0
778	183104	10/31/2013 22:00	1392/08/09	1434/12/25	October	Fall	Thursday	1	3	8	9	12	25	6	22	0	Night	1	0	0	0	0	1	0	1	0	0	0	19	19	0	0	0	0	0	1	1	0	0	0	1	0	0	0	0	0	0	0	0
779	183104	10/31/2013 23:00	1392/08/09	1434/12/25	October	Fall	Thursday	1	3	8	9	12	25	6	23	0	Night	1	0	0	0	0	1	0	1	0	0	0	19	19	0	0	0	0	0	1	1	0	0	0	1	0	0	0	0	0	0	0	0
780	183104	11/1/2013 0:00	1392/08/10	1434/12/26	November	Fall	Friday	1	3	8	10	12	26	7	0	0	Night	1	0	0	0	1	0	1	1	0	0	19	19	0	0	0	0	0	1	1	0	0	0	0	1	0	0	0	0	0	0	0	0
781	183104	11/1/2013 1:00	1392/08/10	1434/12/26	November	Fall	Friday	1	3	8	10	12	26	7	1	0	Night	1	0	0	0	1	0	1	1	0	0	19	19	0	0	0	0	0	1	1	0	0	0	0	1	0	0	0	0	0	0	0	0
782	183104	11/1/2013 2:00	1392/08/10	1434/12/26	November	Fall	Friday	1	3	8	10	12	26	7	2	0	Night	1	0	0	0	1	0	1	1	0	0	19	19	0	0	0	0	0	1	1	0	0	0	0	1	0	0	0	0	0	0	0	0
783	183104	11/1/2013 3:00	1392/08/10	1434/12/26	November	Fall	Friday	1	3	8	10	12	26	7	3	0	Night	1	0	0	0	1	0	1	1	0	0	19	19	0	0	0	0	0	1	1	0	0	0	0	1	0	0	0	0	0	0	0	0
784	183104	11/1/2013 4:00	1392/08/10	1434/12/26	November	Fall	Friday	1	3	8	10	12	26	7	4	0	Night	1	0	0	0	1	0	1	1	0	0	19	19	0	0	0	0	0	1	1	0	0	0	0	1	0	0	0	0	0	0	0	0
785	183104	11/1/2013 5:00	1392/08/10	1434/12/26	November	Fall	Friday	1	3	8	10	12	26	7	5	0	Night	1	0	0	0	1	0	1	1	0	0	19	19	0	0	0	0	0	1	1	0	0	0	0	1	0	0	0	0	0	0	0	0
786	183104	11/1/2013 6:00	1392/08/10	1434/12/26	November	Fall	Friday	1	3	8	10	12	26	7	6	0	Night	1	0	0	0	1	0	1	1	0	0	19	19	0	0	0	0	0	1	1	0	0	0	0	1	0	0	0	0	0	0	0	0
787	183104	11/1/2013 7:00	1392/08/10	1434/12/26	November	Fall	Friday	1	3	8	10	12	26	7	7	1	Day	1	1	0	0	1	0	1	1	0	0	19	19	0	0	0	0	0	1	1	0	0	0	0	1	0	0	0	0	0	0	0	0
788	183104	11/1/2013 8:00	1392/08/10	1434/12/26	November	Fall	Friday	1	3	8	10	12	26	7	8	1	Day	1	1	0	0	1	0	1	1	0	0	19	19	0	0	0	0	0	1	1	0	0	0	0	1	0	0	0	0	0	0	0	0
789	183104	11/1/2013 9:00	1392/08/10	1434/12/26	November	Fall	Friday	1	3	8	10	12	26	7	9	1	Day	1	1	0	0	1	0	1	1	0	0	19	19	0	0	0	0	0	1	1	0	0	0	0	1	0	0	0	0	0	0	0	0
790	183104	11/1/2013 10:00	1392/08/10	1434/12/26	November	Fall	Friday	1	3	8	10	12	26	7	10	1	Day	1	1	0	0	1	0	1	1	0	0	19	19	0	0	0	0	0	1	1	0	0	0	0	1	0	0	0	0	0	0	0	0
791	183104	11/1/2013 11:00	1392/08/10	1434/12/26	November	Fall	Friday	1	3	8	10	12	26	7	11	1	Day	1	1	0	0	1	0	1	1	0	0	19	19	0	0	0	0	0	1	1	0	0	0	0	1	0	0	0	0	0	0	0	0
792	183104	11/1/2013 12:00	1392/08/10	1434/12/26	November	Fall	Friday	1	3	8	10	12	26	7	12	1	Day	1	1	0	0	1	0	1	1	0	0	19	19	0	0	0	0	0	1	1	0	0	0	0	1	0	0	0	0	0	0	0	0
793	183104	11/1/2013 13:00	1392/08/10	1434/12/26	November	Fall	Friday	1	3	8	10	12	26	7	13	1	Day	1	1	0	0	1	0	1	1	0	0	19	19	0	0	0	0	0	1	1	0	0	0	0	1	0	0	0	0	0	0	0	0
794	183104	11/1/2013 14:00	1392/08/10	1434/12/26	November	Fall	Friday	1	3	8	10	12	26	7	14	1	Day	1	1	0	0	1	0	1	1	0	0	19	19	0	0	0	0	0	1	1	0	0	0	0	1	0	0	0	0	0	0	0	0
795	183104	11/1/2013 15:00	1392/08/10	1434/12/26	November	Fall	Friday	1	3	8	10	12	26	7	15	1	Day	1	1	0	0	1	0	1	1	0	0	19	19	0	0	0	0	0	1	1	0	0	0	0	1	0	0	0	0	0	0	0	0
796	183104	11/1/2013 16:00	1392/08/10	1434/12/26	November	Fall	Friday	1	3	8	10	12	26	7	16	1	Day	1	1	0	0	1	0	1	1	0	0	19	19	0	0	0	0	0	1	1	0	0	0	0	1	0	0	0	0	0	0	0	0
797	183104	11/1/2013 17:00	1392/08/10	1434/12/26	November	Fall	Friday	1	3	8	10	12	26	7	17	1	Day	1	1	0	0	1	0	1	1	0	0	19	19	0	0	0	0	0	1	1	0	0	0	0	1	0	0	0	0	0	0	0	0
798	183104	11/1/2013 18:00	1392/08/10	1434/12/26	November	Fall	Friday	1	3	8	10	12	26	7	18	0	Night	1	1	0	0	1	0	1	1	0	0	19	19	0	0	0	0	0	1	1	0	0	0	0	1	0	0	0	0	0	0	0	0
799	183104	11/1/2013 19:00	1392/08/10	1434/12/26	November	Fall	Friday	1	3	8	10	12	26	7	19	0	Night	1	1	0	0	1	0	1	1	0	0	19	19	0	0	0	0	0	1	1	0	0	0	0	1	0	0	0	0	0	0	0	0
800	183104	11/1/2013 20:00	1392/08/10	1434/12/26	November	Fall	Friday	1	3	8	10	12	26	7	20	0	Night	1	1	0	0	1	0	1	1	0	0	19	19	0	0	0	0	0	1	1	0	0	0	0	1	0	0	0	0	0	0	0	0
801	183104	11/1/2013 21:00	1392/08/10	1434/12/26	November	Fall	Friday	1	3	8	10	12	26	7	21	0	Night	1	1	0	0	1	0	1	1	0	0	19	19	0	0	0	0	0	1	1	0	0	0	0	1	0	0	0	0	0	0	0	0
802	183104	11/1/2013 22:00	1392/08/10	1434/12/26	November	Fall	Friday	1	3	8	10	12	26	7	22	0	Night	1	0	0	0	1	0	1	1	0	0	19	19	0	0	0	0	0	1	1	0	0	0	0	1	0	0	0	0	0	0	0	0
803	183104	11/1/2013 23:00	1392/08/10	1434/12/26	November	Fall	Friday	1	3	8	10	12	26	7	23	0	Night	1	0	0	0	1	0	1	1	0	0	19	19	0	0	0	0	0	1	1	0	0	0	0	1	0	0	0	0	0	0	0	0
804	183104	11/2/2013 0:00	1392/08/11	1434/12/27	November	Fall	Saturday	1	3	8	11	12	27	1	0	0	Night	0	0	1	0	2	0	2	0	0	19	19	0	0	0	0	0	1	1	0	0	0	0	0	1	0	0	0	0	0	0	0	0
805	183104	11/2/2013 1:00	1392/08/11	1434/12/27	November	Fall	Saturday	1	3	8	11	12	27	1	1	0	Night	0	0	1	0	2	0	2	0	0	19	19	0	0	0	0	0	1	1	0	0	0	0	0	1	0	0	0	0	0	0	0	0
806	183104	11/2/2013 2:00	1392/08/11	1434/12/27	November	Fall	Saturday	1	3	8	11	12	27	1	2	0	Night	0	0	1	0	2	0	2	0	0	19	19	0	0	0	0	0	1	1	0	0	0	0	0	1	0	0	0	0	0	0	0	0
807	183104	11/2/2013 3:00	1392/08/11	1434/12/27	November	Fall	Saturday	1	3	8	11	12	27	1	3	0	Night	0	0	1	0	2	0	2	0	0	19	19	0	0	0	0	0	1	1	0	0	0	0	0	1	0	0	0	0	0	0	0	0
808	183104	11/2/2013 4:00	1392/08/11	1434/12/27	November	Fall	Saturday	1	3	8	11	12	27	1	4	0	Night	0	0	1	0	2	0	2	0	0	19	19	0	0	0	0	0	1	1	0	0	0	0	0	1	0	0	0	0	0	0	0	0
809	183104	11/2/2013 5:00	1392/08/11	1434/12/27	November	Fall	Saturday	1	3	8	11	12	27	1	5	0	Night	0	0	1	0	2	0	2	0	0	19	19	0	0	0	0	0	1	1	0	0	0	0	0	1	0	0	0	0	0	0	0	0
810	183104	11/2/2013 6:00	1392/08/11	1434/12/27	November	Fall	Saturday	1	3	8	11	12	27	1	6	0	Night	0	0	1	0	2	0	2	0	0	19	19	0	0	0	0	0	1	1	0	0	0	0	0	1	0	0	0	0	0	0	0	0
811	183104	11/2/2013 7:00	1392/08/11	1434/12/27	November	Fall	Saturday	1	3	8	11	12	27	1	7	1	Day	0	1	0	0	2	0	2	0	0	19	19	0	0	0	0	0	1	1	0	0	0	0	0	1	0	0	0	0	0	0	0	0
812	183104	11/2/2013 8:00	1392/08/11	1434/12/27	November	Fall	Saturday	1	3	8	11	12	27	1	8	1	Day	0	1	0	0	2	0	2	0	0	19	19	0	0	0	0	0	1	1	0	0	0	0	0	1	0	0	0	0	0	0	0	0
813	183104	11/2/2013 9:00	1392/08/11	1434/12/27	November	Fall	Saturday	1	3	8	11	12	27	1	9	1	Day	0	1	0	0	2	0	2	0	0	19	19	0	0	0	0	0	1	1	0	0	0	0	0	1	0	0	0	0	0	0	0	0
814	183104	11/2/2013 10:00	1392/08/11	1434/12/27	November	Fall	Saturday	1	3	8	11	12	27	1	10	1	Day	0	1	0	0	2	0	2	0	0	19	19	0	0	0	0	0	1	1	0	0	0	0	0	1	0	0	0	0	0	0	0	0
815	183104	11/2/2013 11:00	1392/08/11	1434/12/27	November	Fall	Saturday	1	3	8	11	12	27	1	11	1	Day	0	1	0	0	2	0	2	0	0	19	19	0	0	0	0	0	1	1	0	0	0	0	0	1	0	0	0	0	0	0	0	0
816	183104	11/2/2013 12:00	1392/08/11	1434/12/27	November	Fall	Saturday	1	3	8	11	12	27	1	12	1	Day	0	1	0	0	2	0	2	0	0	19	19	0	0	0	0	0	1	1	0	0	0	0	0	1	0	0	0	0	0	0	0	0
817	183104	11/2/2013 13:00	1392/08/11	1434/12/27	November	Fall	Saturday	1	3	8	11	12	27	1	13	1	Day	0	1	0	0	2	0	2	0	0	19	19	0	0	0	0	0	1	1	0	0	0	0	0	1	0	0	0	0	0	0	0	0
818	183104	11/2/2013 14:00	1392/08/11	1434/12/27	November	Fall	Saturday	1	3	8	11	12	27	1	14	1	Day	0	1	0	0	2	0	2	0	0	19	19	0	0	0	0	0	1	1	0	0	0	0	0	1	0	0	0	0	0	0	0	0
819	183104	11/2/2013 15:00	1392/08/11	1434/12/27	November	Fall	Saturday	1	3	8	11	12	27	1	15	1	Day	0	1	0	0	2	0	2	0	0	19	19	0	0	0	0	0	1	1	0	0	0	0	0	1	0	0	0	0	0	0	0	0
820	183104	11/2/2013 16:00	1392/08/11	1434/12/27	November	Fall	Saturday	1	3	8	11	12	27	1	16	1	Day	0	1	0	0	2	0	2	0	0	19	19	0	0	0	0	0	1	1	0	0	0	0	0	1	0	0	0	0	0	0	0	0
821	183104	11/2/2013 17:00	1392/08/11	1434/12/27	November	Fall	Saturday	1	3	8	11	12	27	1	17	1	Day	0	1	0	0	2	0	2	0	0	19	19	0	0	0	0	0	1	1	0	0	0	0	0	1	0	0	0	0	0	0	0	0
822	183104	11/2/2013 18:00	1392/08/11	1434/12/27	November	Fall	Saturday	1	3	8	11	12	27	1	18	0	Night	0	1	0	0	2	0	2	0	0	19	19	0	0	0	0	0	1	1	0	0	0	0	0	1	0	0	0	0	0	0	0	0
823	183104	11/2/2013 19:00	1392/08/11	1434/12/27	November	Fall	Saturday	1	3	8	11	12	27	1	19	0	Night	0	1	0	0	2	0	2	0	0	19	19	0	0	0	0	0	1	1	0	0	0	0	0	1	0	0	0	0	0	0	0	0
824	183104	11/2/2013 20:00	1392/08/11	1434/12/27	November	Fall	Saturday	1	3	8	11	12	27	1	20	0	Night	0	1	0	0	2	0	2	0	0	19	19	0	0	0	0	0	1	1	0	0	0	0	0	1	0	0	0	0	0	0	0	0
825	183104	11/2/2013 21:00	1392/08/11	1434/12/27	November	Fall	Saturday	1	3	8	11	12	27	1	21	0	Night	0	1	0	0	2	0	2	0	0	19	19	0	0	0	0	0	1	1	0	0	0	0	0	1	0	0	0	0	0	0	0	0
826	183104	11/2/2013 22:00	1392/08/11	1434/12/27	November	Fall	Saturday	1	3	8	11	12	27	1	22	0	Night	0	0	0	0	2	0	2	0	0	19	19	0	0	0	0	0	1	1	0	0	0	0	0	1	0	0	0	0	0	0	0	0
827	183104	11/2/2013 23:00	1392/08/11	1434/12/27	November	Fall	Saturday	1	3	8	11	12	27	1	23	0	Night	0	0	0	0	2	0	2	0	0	19	19	0	0	0	0	0	1	1	0	0	0	0	0	1	0	0	0	0	0	0	0	0
828	183104	11/3/2013 0:00	1392/08/12	1434/12/28	November	Fall	Sunday	1	3	8	12	12	28	2	0	0	Night	0	0	0	0	0	0	2	0	19	19	0	0	0	0	0	1	1	0	0	0	0	0	0	1	0	0	0	0	0	0	0	0
829	183104	11/3/2013 1:00	1392/08/12	1434/12/28	November	Fall	Sunday	1	3	8	12	12	28	2	1	0	Night	0	0	0	0	0	0	2	0	19	19	0	0	0	0	0	1	1	0	0	0	0	0	0	1	0	0	0	0	0	0	0	0
830	183104	11/3/2013 2:00	1392/08/12	1434/12/28	November	Fall	Sunday	1	3	8	12	12	28	2	2	0	Night	0	0	0	0	0	0	2	0	19	19	0	0	0	0	0	1	1	0	0	0	0	0	0	1	0	0	0	0	0	0	0	0
831	183104	11/3/2013 3:00	1392/08/12	1434/12/28	November	Fall	Sunday	1	3	8	12	12	28	2	3	0	Night	0	0	0	0	0	0	2	0	19	19	0	0	0	0	0	1	1	0	0	0	0	0	0	1	0	0	0	0	0	0	0	0
832	183104	11/3/2013 4:00	1392/08/12	1434/12/28	November	Fall	Sunday	1	3	8	12	12	28	2	4	0	Night	0	0	0	0	0	0	2	0	19	19	0	0	0	0	0	1	1	0	0	0	0	0	0	1	0	0	0	0	0	0	0	0
833	183104	11/3/2013 5:00	1392/08/12	1434/12/28	November	Fall	Sunday	1	3	8	12	12	28	2	5	0	Night	0	0	0	0	0	0	2	0	19	19	0	0	0	0	0	1	1	0	0	0	0	0	0	1	0	0	0	0	0	0	0	0
834	183104	11/3/2013 6:00	1392/08/12	1434/12/28	November	Fall	Sunday	1	3	8	12	12	28	2	6	0	Night	0	0	0	0	0	0	2	0	19	19	0	0	0	0	0	1	1	0	0	0	0	0	0	1	0	0	0	0	0	0	0	0
835	183104	11/3/2013 7:00	1392/08/12	1434/12/28	November	Fall	Sunday	1	3	8	12	12	28	2	7	1	Day	0	1	0	0	0	0	2	0	19	19	0	0	0	0	0	1	1	0	0	0	0	0	0	1	0	0	0	0	0	0	0	0
836	183104	11/3/2013 8:00	1392/08/12	1434/12/28	November	Fall	Sunday	1	3	8	12	12	28	2	8	1	Day	0	1	0	0	0	0	2	0	19	19	0	0	0	0	0	1	1	0	0	0	0	0	0	1	0	0	0	0	0	0	0	0
837	183104	11/3/2013 9:00	1392/08/12	1434/12/28	November	Fall	Sunday	1	3	8	12	12	28	2	9	1	Day	0	1	0	0	0	0	2	0	19	19	0	0	0	0	0	1	1	0	0	0	0	0	0	1	0	0	0	0	0	0	0	0
838	183104	11/3/2013 10:00	1392/08/12	1434/12/28	November	Fall	Sunday	1	3	8	12	12	28	2	10	1	Day	0	1	0	0	0	0	2	0	19	19	0	0	0	0	0	1	1	0	0	0	0	0	0	1	0	0	0	0	0	0	0	0
839	183104	11/3/2013 11:00	1392/08/12	1434/12/28	November	Fall	Sunday	1	3	8	12	12	28	2	11	1	Day	0	1	0	0	0	0	2	0	19	19	0	0	0	0	0	1	1	0	0	0	0	0	0	1	0	0	0	0	0	0	0	0
840	183104	11/3/2013 12:00	1392/08/12	1434/12/28	November	Fall	Sunday	1	3	8	12	12	28	2	12	1	Day	0	1	0	0	0	0	2	0	19	19	0	0	0	0	0	1	1	0	0	0	0	0	0	1	0	0	0	0	0	0	0	0
841	183104	11/3/2013 13:00	1392/08/12	1434/12/28	November	Fall	Sunday	1	3	8	12	12	28	2	13	1	Day	0	1	0	0	0	0	2	0	19	19	0	0	0	0	0	1	1	0	0	0	0	0	0	1	0	0	0	0	0	0	0	0
842	183104	11/3/2013 14:00	1392/08/12	1434/12/28	November	Fall	Sunday	1	3	8	12	12	28	2	14	1	Day	0	1	0	0	0	0	2	0	19	19	0	0	0	0	0	1	1	0	0	0	0	0	0	1	0	0	0	0	0	0	0	0
843	183104	11/3/2013 15:00	1392/08/12	1434/12/28	November	Fall	Sunday	1	3	8	12	12	28	2	15	1	Day	0	1	0	0	0	0	2	0	19	19	0	0	0	0	0	1	1	0	0	0	0	0	0	1	0	0	0	0	0	0	0	0
844	183104	11/3/2013 16:00	1392/08/12	1434/12/28	November	Fall	Sunday	1	3	8	12	12	28	2	16	1	Day	0	1	0	0	0	0	2	0	19	19	0	0	0	0	0	1	1	0	0	0	0	0	0	1	0	0	0	0	0	0	0	0
845	183104	11/3/2013 17:00	1392/08/12	1434/12/28	November	Fall	Sunday	1	3	8	12	12	28	2	17	1	Day	0	1	0	0	0	0	2	0	19	19	0	0	0	0	0	1	1	0	0	0	0	0	0	1	0	0	0	0	0	0	0	0
846	183104	11/3/2013 18:00	1392/08/12	1434/12/28	November	Fall	Sunday	1	3	8	12	12	28	2	18	0	Night	0	1	0	0	0	0	2	0	19	19	0	0	0	0	0	1	1	0	0	0	0	0	0	1	0	0	0	0	0	0	0	0
847	183104	11/3/2013 19:00	1392/08/12	1434/12/28	November	Fall	Sunday	1	3	8	12	12	28	2	19	0	Night	0	1	0	0	0	0	2	0	19	19	0	0	0	0	0	1	1	0	0	0	0	0	0	1	0	0	0	0	0	0	0	0
848	183104	11/3/2013 20:00	1392/08/12	1434/12/28	November	Fall	Sunday	1	3	8	12	12	28	2	20	0	Night	0	1	0	0	0	0	2	0	19	19	0	0	0	0	0	1	1	0	0	0	0	0	0	1	0	0	0	0	0	0	0	0
849	183104	11/3/2013 21:00	1392/08/12	1434/12/28	November	Fall	Sunday	1	3	8	12	12	28	2	21	0	Night	0	1	0	0	0	0	2	0	19	19	0	0	0	0	0	1	1	0	0	0	0	0	0	1	0	0	0	0	0	0	0	0
850	183104	11/3/2013 22:00	1392/08/12	1434/12/28	November	Fall	Sunday	1	3	8	12	12	28	2	22	0	Night	0	0	0	0	0	0	2	0	19	19	0	0	0	0	0	1	1	0	0	0	0	0	0	1	0	0	0	0	0	0	0	0
851	183104	11/3/2013 23:00	1392/08/12	1434/12/28	November	Fall	Sunday	1	3	8	12	12	28	2	23	0	Night	0	0	0	0	0	0	2	0	19	19	0	0	0	0	0	1	1	0	0	0	0	0	0	1	0	0	0	0	0	0	0	0
852	183104	11/4/2013 0:00	1392/08/13	1434/12/29	November	Fall	Monday	1	3	8	13	12	29	3	0	0	Night	0	0	0	0	0	1	1	0	19	0	0	0	0	0	19	1	0	0	0	0	0	1	0	1	0	0	0	0	0	0	0	0
853	183104	11/4/2013 1:00	1392/08/13	1434/12/29	November	Fall	Monday	1	3	8	13	12	29	3	1	0	Night	0	0	0	0	0	1	1	0	19	0	0	0	0	0	19	1	0	0	0	0	0	1	0	1	0	0	0	0	0	0	0	0
854	183104	11/4/2013 2:00	1392/08/13	1434/12/29	November	Fall	Monday	1	3	8	13	12	29	3	2	0	Night	0	0	0	0	0	1	1	0	19	0	0	0	0	0	19	1	0	0	0	0	0	1	0	1	0	0	0	0	0	0	0	0
855	183104	11/4/2013 3:00	1392/08/13	1434/12/29	November	Fall	Monday	1	3	8	13	12	29	3	3	0	Night	0	0	0	0	0	1	1	0	19	0	0	0	0	0	19	1	0	0	0	0	0	1	0	1	0	0	0	0	0	0	0	0
856	183104	11/4/2013 4:00	1392/08/13	1434/12/29	November	Fall	Monday	1	3	8	13	12	29	3	4	0	Night	0	0	0	0	0	1	1	0	19	0	0	0	0	0	19	1	0	0	0	0	0	1	0	1	0	0	0	0	0	0	0	0
857	183104	11/4/2013 5:00	1392/08/13	1434/12/29	November	Fall	Monday	1	3	8	13	12	29	3	5	0	Night	0	0	0	0	0	1	1	0	19	0	0	0	0	0	19	1	0	0	0	0	0	1	0	1	0	0	0	0	0	0	0	0
858	183104	11/4/2013 6:00	1392/08/13	1434/12/29	November	Fall	Monday	1	3	8	13	12	29	3	6	0	Night	0	0	0	0	0	1	1	0	19	0	0	0	0	0	19	1	0	0	0	0	0	1	0	1	0	0	0	0	0	0	0	0
859	183104	11/4/2013 7:00	1392/08/13	1434/12/29	November	Fall	Monday	1	3	8	13	12	29	3	7	1	Day	0	1	0	0	0	1	1	0	19	0	0	0	0	0	19	1	0	0	0	0	0	1	0	1	0	0	0	0	0	0	0	0
860	183104	11/4/2013 8:00	1392/08/13	1434/12/29	November	Fall	Monday	1	3	8	13	12	29	3	8	1	Day	0	1	0	0	0	1	1	0	19	0	0	0	0	0	19	1	0	0	0	0	0	1	0	1	0	0	0	0	0	0	0	0
861	183104	11/4/2013 9:00	1392/08/13	1434/12/29	November	Fall	Monday	1	3	8	13	12	29	3	9	1	Day	0	1	0	0	0	1	1	0	19	0	0	0	0	0	19	1	0	0	0	0	0	1	0	1	0	0	0	0	0	0	0	0
862	183104	11/4/2013 10:00	1392/08/13	1434/12/29	November	Fall	Monday	1	3	8	13	12	29	3	10	1	Day	0	1	0	0	0	1	1	0	19	0	0	0	0	0	19	1	0	0	0	0	0	1	0	1	0	0	0	0	0	0	0	0
863	183104	11/4/2013 11:00	1392/08/13	1434/12/29	November	Fall	Monday	1	3	8	13	12	29	3	11	1	Day	0	1	0	0	0	1	1	0	19	0	0	0	0	0	19	1	0	0	0	0	0	1	0	1	0	0	0	0	0	0	0	0
864	183104	11/4/2013 12:00	1392/08/13	1434/12/29	November	Fall	Monday	1	3	8	13	12	29	3	12	1	Day	0	1	0	0	0	1	1	0	19	0	0	0	0	0	19	1	0	0	0	0	0	1	0	1	0	0	0	0	0	0	0	0
865	183104	11/4/2013 13:00	1392/08/13	1434/12/29	November	Fall	Monday	1	3	8	13	12	29	3	13	1	Day	0	1	0	0	0	1	1	0	19	0	0	0	0	0	19	1	0	0	0	0	0	1	0	1	0	0	0	0	0	0	0	0
866	183104	11/4/2013 14:00	1392/08/13	1434/12/29	November	Fall	Monday	1	3	8	13	12	29	3	14	1	Day	0	1	0	0	0	1	1	0	19	0	0	0	0	0	19	1	0	0	0	0	0	1	0	1	0	0	0	0	0	0	0	0
867	183104	11/4/2013 15:00	1392/08/13	1434/12/29	November	Fall	Monday	1	3	8	13	12	29	3	15	1	Day	0	1	0	0	0	1	1	0	19	0	0	0	0	0	19	1	0	0	0	0	0	1	0	1	0	0	0	0	0	0	0	0
868	183104	11/4/2013 16:00	1392/08/13	1434/12/29	November	Fall	Monday	1	3	8	13	12	29	3	16	1	Day	0	1	0	0	0	1	1	0	19	0	0	0	0	0	19	1	0	0	0	0	0	1	0	1	0	0	0	0	0	0	0	0
869	183104	11/4/2013 17:00	1392/08/13	1434/12/29	November	Fall	Monday	1	3	8	13	12	29	3	17	1	Day	0	1	0	0	0	1	1	0	19	0	0	0	0	0	19	1	0	0	0	0	0	1	0	1	0	0	0	0	0	0	0	0
870	183104	11/4/2013 18:00	1392/08/13	1434/12/29	November	Fall	Monday	1	3	8	13	12	29	3	18	0	Night	0	1	0	0	0	1	1	0	19	0	0	0	0	0	19	1	0	0	0	0	0	1	0	1	0	0	0	0	0	0	0	0
871	183104	11/4/2013 19:00	1392/08/13	1434/12/29	November	Fall	Monday	1	3	8	13	12	29	3	19	0	Night	0	1	0	0	0	1	1	0	19	0	0	0	0	0	19	1	0	0	0	0	0	1	0	1	0	0	0	0	0	0	0	0
872	183104	11/4/2013 20:00	1392/08/13	1434/12/29	November	Fall	Monday	1	3	8	13	12	29	3	20	0	Night	0	1	0	0	0	1	1	0	19	0	0	0	0	0	19	1	0	0	0	0	0	1	0	1	0	0	0	0	0	0	0	0
873	183104	11/4/2013 21:00	1392/08/13	1434/12/29	November	Fall	Monday	1	3	8	13	12	29	3	21	0	Night	0	1	0	0	0	1	1	0	19	0	0	0	0	0	19	1	0	0	0	0	0	1	0	1	0	0	0	0	0	0	0	0
874	183104	11/4/2013 22:00	1392/08/13	1434/12/29	November	Fall	Monday	1	3	8	13	12	29	3	22	0	Night	0	0	0	0	0	1	1	0	19	0	0	0	0	0	19	1	0	0	0	0	0	1	0	1	0	0	0	0	0	0	0	0
875	183104	11/4/2013 23:00	1392/08/13	1434/12/29	November	Fall	Monday	1	3	8	13	12	29	3	23	0	Night	0	0	0	0	0	1	1	0	19	0	0	0	0	0	19	1	0	0	0	0	0	1	0	1	0	0	0	0	0	0	0	0
876	183104	11/5/2013 0:00	1392/08/14	1435/01/01	November	Fall	Tuesday	1	3	8	14	1	1	4	0	0	Night	0	0	0	0	0	2	0	0	0	0	0	0	0	19	19	0	0	0	0	0	1	1	0	1	0	0	0	0	0	0	0	0
877	183104	11/5/2013 1:00	1392/08/14	1435/01/01	November	Fall	Tuesday	1	3	8	14	1	1	4	1	0	Night	0	0	0	0	0	2	0	0	0	0	0	0	0	19	19	0	0	0	0	0	1	1	0	1	0	0	0	0	0	0	0	0
878	183104	11/5/2013 2:00	1392/08/14	1435/01/01	November	Fall	Tuesday	1	3	8	14	1	1	4	2	0	Night	0	0	0	0	0	2	0	0	0	0	0	0	0	19	19	0	0	0	0	0	1	1	0	1	0	0	0	0	0	0	0	0
879	183104	11/5/2013 3:00	1392/08/14	1435/01/01	November	Fall	Tuesday	1	3	8	14	1	1	4	3	0	Night	0	0	0	0	0	2	0	0	0	0	0	0	0	19	19	0	0	0	0	0	1	1	0	1	0	0	0	0	0	0	0	0
880	183104	11/5/2013 4:00	1392/08/14	1435/01/01	November	Fall	Tuesday	1	3	8	14	1	1	4	4	0	Night	0	0	0	0	0	2	0	0	0	0	0	0	0	19	19	0	0	0	0	0	1	1	0	1	0	0	0	0	0	0	0	0
881	183104	11/5/2013 5:15	1392/08/14	1435/01/01	November	Fall	Tuesday	1	3	8	14	1	1	4	5	0	Night	0	0	0	0	0	2	0	0	0	0	0	0	0	19	19	0	0	0	0	0	1	1	0	1	0	0	0	0	0	0	0	0
882	183104	11/5/2013 8:00	1392/08/14	1435/01/01	November	Fall	Tuesday	1	3	8	14	1	1	4	8	1	Day	0	1	0	0	0	2	0	0	0	0	0	0	0	19	19	0	0	0	0	0	1	1	0	1	0	0	0	0	0	0	0	0
883	183104	11/5/2013 9:00	1392/08/14	1435/01/01	November	Fall	Tuesday	1	3	8	14	1	1	4	9	1	Day	0	1	0	0	0	2	0	0	0	0	0	0	0	19	19	0	0	0	0	0	1	1	0	1	0	0	0	0	0	0	0	0
884	183104	11/5/2013 10:00	1392/08/14	1435/01/01	November	Fall	Tuesday	1	3	8	14	1	1	4	10	1	Day	0	1	0	0	0	2	0	0	0	0	0	0	0	19	19	0	0	0	0	0	1	1	0	1	0	0	0	0	0	0	0	0
885	183104	11/5/2013 11:00	1392/08/14	1435/01/01	November	Fall	Tuesday	1	3	8	14	1	1	4	11	1	Day	0	1	0	0	0	2	0	0	0	0	0	0	0	19	19	0	0	0	0	0	1	1	0	1	0	0	0	0	0	0	0	0
886	183104	11/5/2013 12:00	1392/08/14	1435/01/01	November	Fall	Tuesday	1	3	8	14	1	1	4	12	1	Day	0	1	0	0	0	2	0	0	0	0	0	0	0	19	19	0	0	0	0	0	1	1	0	1	0	0	0	0	0	0	0	0
887	183104	11/5/2013 13:00	1392/08/14	1435/01/01	November	Fall	Tuesday	1	3	8	14	1	1	4	13	1	Day	0	1	0	0	0	2	0	0	0	0	0	0	0	19	19	0	0	0	0	0	1	1	0	1	0	0	0	0	0	0	0	0
888	183104	11/5/2013 14:00	1392/08/14	1435/01/01	November	Fall	Tuesday	1	3	8	14	1	1	4	14	1	Day	0	1	0	0	0	2	0	0	0	0	0	0	0	19	19	0	0	0	0	0	1	1	0	1	0	0	0	0	0	0	0	0
889	183104	11/5/2013 15:00	1392/08/14	1435/01/01	November	Fall	Tuesday	1	3	8	14	1	1	4	15	1	Day	0	1	0	0	0	2	0	0	0	0	0	0	0	19	19	0	0	0	0	0	1	1	0	1	0	0	0	0	0	0	0	0
890	183104	11/5/2013 16:00	1392/08/14	1435/01/01	November	Fall	Tuesday	1	3	8	14	1	1	4	16	1	Day	0	1	0	0	0	2	0	0	0	0	0	0	0	19	19	0	0	0	0	0	1	1	0	1	0	0	0	0	0	0	0	0
891	183104	11/5/2013 17:00	1392/08/14	1435/01/01	November	Fall	Tuesday	1	3	8	14	1	1	4	17	1	Day	0	1	0	0	0	2	0	0	0	0	0	0	0	19	19	0	0	0	0	0	1	1	0	1	0	0	0	0	0	0	0	0
892	183104	11/5/2013 18:00	1392/08/14	1435/01/01	November	Fall	Tuesday	1	3	8	14	1	1	4	18	0	Night	0	1	0	0	0	2	0	0	0	0	0	0	0	19	19	0	0	0	0	0	1	1	0	1	0	0	0	0	0	0	0	0
893	183104	11/5/2013 19:00	1392/08/14	1435/01/01	November	Fall	Tuesday	1	3	8	14	1	1	4	19	0	Night	0	1	0	0	0	2	0	0	0	0	0	0	0	19	19	0	0	0	0	0	1	1	0	1	0	0	0	0	0	0	0	0
894	183104	11/5/2013 20:00	1392/08/14	1435/01/01	November	Fall	Tuesday	1	3	8	14	1	1	4	20	0	Night	0	1	0	0	0	2	0	0	0	0	0	0	0	19	19	0	0	0	0	0	1	1	0	1	0	0	0	0	0	0	0	0
895	183104	11/5/2013 21:00	1392/08/14	1435/01/01	November	Fall	Tuesday	1	3	8	14	1	1	4	21	0	Night	0	1	0	0	0	2	0	0	0	0	0	0	0	19	19	0	0	0	0	0	1	1	0	1	0	0	0	0	0	0	0	0
896	183104	11/5/2013 22:00	1392/08/14	1435/01/01	November	Fall	Tuesday	1	3	8	14	1	1	4	22	0	Night	0	0	0	0	0	2	0	0	0	0	0	0	0	19	19	0	0	0	0	0	1	1	0	1	0	0	0	0	0	0	0	0
897	183104	11/5/2013 23:00	1392/08/14	1435/01/01	November	Fall	Tuesday	1	3	8	14	1	1	4	23	0	Night	0	0	0	0	0	2	0	0	0	0	0	0	0	19	19	0	0	0	0	0	1	1	0	1	0	0	0	0	0	0	0	0
898	183104	11/6/2013 0:00	1392/08/15	1435/01/02	November	Fall	Wednesday	1	3	8	15	1	2	5	0	0	Night	0	0	0	0	0	2	0	0	0	0	0	0	19	19	0	0	0	0	0	1	1	0	0	1	0	0	0	0	0	0	0	0
899	183104	11/6/2013 1:00	1392/08/15	1435/01/02	November	Fall	Wednesday	1	3	8	15	1	2	5	1	0	Night	0	0	0	0	0	2	0	0	0	0	0	0	19	19	0	0	0	0	0	1	1	0	0	1	0	0	0	0	0	0	0	0
900	183104	11/6/2013 2:00	1392/08/15	1435/01/02	November	Fall	Wednesday	1	3	8	15	1	2	5	2	0	Night	0	0	0	0	0	2	0	0	0	0	0	0	19	19	0	0	0	0	0	1	1	0	0	1	0	0	0	0	0	0	0	0
901	183104	11/6/2013 3:00	1392/08/15	1435/01/02	November	Fall	Wednesday	1	3	8	15	1	2	5	3	0	Night	0	0	0	0	0	2	0	0	0	0	0	0	19	19	0	0	0	0	0	1	1	0	0	1	0	0	0	0	0	0	0	0
902	183104	11/6/2013 4:00	1392/08/15	1435/01/02	November	Fall	Wednesday	1	3	8	15	1	2	5	4	0	Night	0	0	0	0	0	2	0	0	0	0	0	0	19	19	0	0	0	0	0	1	1	0	0	1	0	0	0	0	0	0	0	0
903	183104	11/6/2013 5:00	1392/08/15	1435/01/02	November	Fall	Wednesday	1	3	8	15	1	2	5	5	0	Night	0	0	0	0	0	2	0	0	0	0	0	0	19	19	0	0	0	0	0	1	1	0	0	1	0	0	0	0	0	0	0	0
904	183104	11/6/2013 6:00	1392/08/15	1435/01/02	November	Fall	Wednesday	1	3	8	15	1	2	5	6	0	Night	0	0	0	0	0	2	0	0	0	0	0	0	19	19	0	0	0	0	0	1	1	0	0	1	0	0	0	0	0	0	0	0
905	183104	11/6/2013 7:00	1392/08/15	1435/01/02	November	Fall	Wednesday	1	3	8	15	1	2	5	7	1	Day	0	1	0	0	0	2	0	0	0	0	0	0	19	19	0	0	0	0	0	1	1	0	0	1	0	0	0	0	0	0	0	0
906	183104	11/6/2013 8:00	1392/08/15	1435/01/02	November	Fall	Wednesday	1	3	8	15	1	2	5	8	1	Day	0	1	0	0	0	2	0	0	0	0	0	0	19	19	0	0	0	0	0	1	1	0	0	1	0	0	0	0	0	0	0	0
907	183104	11/6/2013 9:00	1392/08/15	1435/01/02	November	Fall	Wednesday	1	3	8	15	1	2	5	9	1	Day	0	1	0	0	0	2	0	0	0	0	0	0	19	19	0	0	0	0	0	1	1	0	0	1	0	0	0	0	0	0	0	0
908	183104	11/6/2013 10:00	1392/08/15	1435/01/02	November	Fall	Wednesday	1	3	8	15	1	2	5	10	1	Day	0	1	0	0	0	2	0	0	0	0	0	0	19	19	0	0	0	0	0	1	1	0	0	1	0	0	0	0	0	0	0	0
909	183104	11/6/2013 11:00	1392/08/15	1435/01/02	November	Fall	Wednesday	1	3	8	15	1	2	5	11	1	Day	0	1	0	0	0	2	0	0	0	0	0	0	19	19	0	0	0	0	0	1	1	0	0	1	0	0	0	0	0	0	0	0
910	183104	11/6/2013 12:00	1392/08/15	1435/01/02	November	Fall	Wednesday	1	3	8	15	1	2	5	12	1	Day	0	1	0	0	0	2	0	0	0	0	0	0	19	19	0	0	0	0	0	1	1	0	0	1	0	0	0	0	0	0	0	0
911	183104	11/6/2013 13:00	1392/08/15	1435/01/02	November	Fall	Wednesday	1	3	8	15	1	2	5	13	1	Day	0	1	0	0	0	2	0	0	0	0	0	0	19	19	0	0	0	0	0	1	1	0	0	1	0	0	0	0	0	0	0	0
912	183104	11/6/2013 14:00	1392/08/15	1435/01/02	November	Fall	Wednesday	1	3	8	15	1	2	5	14	1	Day	0	1	0	0	0	2	0	0	0	0	0	0	19	19	0	0	0	0	0	1	1	0	0	1	0	0	0	0	0	0	0	0
913	183104	11/6/2013 15:00	1392/08/15	1435/01/02	November	Fall	Wednesday	1	3	8	15	1	2	5	15	1	Day	0	1	0	0	0	2	0	0	0	0	0	0	19	19	0	0	0	0	0	1	1	0	0	1	0	0	0	0	0	0	0	0
914	183104	11/6/2013 16:00	1392/08/15	1435/01/02	November	Fall	Wednesday	1	3	8	15	1	2	5	16	1	Day	0	1	0	1	0	2	0	0	0	0	0	0	19	19	0	0	0	0	0	1	1	0	0	1	0	0	0	0	0	0	0	0
915	183104	11/6/2013 17:00	1392/08/15	1435/01/02	November	Fall	Wednesday	1	3	8	15	1	2	5	17	1	Day	0	1	0	1	0	2	0	0	0	0	0	0	19	19	0	0	0	0	0	1	1	0	0	1	0	0	0	0	0	0	0	0
916	183104	11/6/2013 18:00	1392/08/15	1435/01/02	November	Fall	Wednesday	1	3	8	15	1	2	5	18	0	Night	0	1	0	1	0	2	0	0	0	0	0	0	19	19	0	0	0	0	0	1	1	0	0	1	0	0	0	0	0	0	0	0
917	183104	11/6/2013 19:00	1392/08/15	1435/01/02	November	Fall	Wednesday	1	3	8	15	1	2	5	19	0	Night	0	1	0	1	0	2	0	0	0	0	0	0	19	19	0	0	0	0	0	1	1	0	0	1	0	0	0	0	0	0	0	0
918	183104	11/6/2013 20:00	1392/08/15	1435/01/02	November	Fall	Wednesday	1	3	8	15	1	2	5	20	0	Night	0	1	0	1	0	2	0	0	0	0	0	0	19	19	0	0	0	0	0	1	1	0	0	1	0	0	0	0	0	0	0	0
919	183104	11/6/2013 21:00	1392/08/15	1435/01/02	November	Fall	Wednesday	1	3	8	15	1	2	5	21	0	Night	0	1	0	1	0	2	0	0	0	0	0	0	19	19	0	0	0	0	0	1	1	0	0	1	0	0	0	0	0	0	0	0
920	183104	11/6/2013 22:00	1392/08/15	1435/01/02	November	Fall	Wednesday	1	3	8	15	1	2	5	22	0	Night	0	0	0	1	0	2	0	0	0	0	0	0	19	19	0	0	0	0	0	1	1	0	0	1	0	0	0	0	0	0	0	0
921	183104	11/6/2013 23:00	1392/08/15	1435/01/02	November	Fall	Wednesday	1	3	8	15	1	2	5	23	0	Night	0	0	0	1	0	2	0	0	0	0	0	0	19	19	0	0	0	0	0	1	1	0	0	1	0	0	0	0	0	0	0	0
922	183104	11/7/2013 0:00	1392/08/16	1435/01/03	November	Fall	Thursday	1	3	8	16	1	3	6	0	0	Night	1	0	0	0	0	1	0	1	0	0	0	19	19	0	0	0	0	0	1	1	0	0	0	1	0	0	0	0	0	0	0	0
923	183104	11/7/2013 1:00	1392/08/16	1435/01/03	November	Fall	Thursday	1	3	8	16	1	3	6	1	0	Night	1	0	0	0	0	1	0	1	0	0	0	19	19	0	0	0	0	0	1	1	0	0	0	1	0	0	0	0	0	0	0	0
924	183104	11/7/2013 2:00	1392/08/16	1435/01/03	November	Fall	Thursday	1	3	8	16	1	3	6	2	0	Night	1	0	0	0	0	1	0	1	0	0	0	19	19	0	0	0	0	0	1	1	0	0	0	1	0	0	0	0	0	0	0	0
925	183104	11/7/2013 3:00	1392/08/16	1435/01/03	November	Fall	Thursday	1	3	8	16	1	3	6	3	0	Night	1	0	0	0	0	1	0	1	0	0	0	19	19	0	0	0	0	0	1	1	0	0	0	1	0	0	0	0	0	0	0	0
926	183104	11/7/2013 4:00	1392/08/16	1435/01/03	November	Fall	Thursday	1	3	8	16	1	3	6	4	0	Night	1	0	0	0	0	1	0	1	0	0	0	19	19	0	0	0	0	0	1	1	0	0	0	1	0	0	0	0	0	0	0	0
927	183104	11/7/2013 5:00	1392/08/16	1435/01/03	November	Fall	Thursday	1	3	8	16	1	3	6	5	0	Night	1	0	0	0	0	1	0	1	0	0	0	19	19	0	0	0	0	0	1	1	0	0	0	1	0	0	0	0	0	0	0	0
928	183104	11/7/2013 6:00	1392/08/16	1435/01/03	November	Fall	Thursday	1	3	8	16	1	3	6	6	0	Night	1	0	0	0	0	1	0	1	0	0	0	19	19	0	0	0	0	0	1	1	0	0	0	1	0	0	0	0	0	0	0	0
929	183104	11/7/2013 7:00	1392/08/16	1435/01/03	November	Fall	Thursday	1	3	8	16	1	3	6	7	1	Day	1	1	0	0	0	1	0	1	0	0	0	19	19	0	0	0	0	0	1	1	0	0	0	1	0	0	0	0	0	0	0	0
930	183104	11/7/2013 8:00	1392/08/16	1435/01/03	November	Fall	Thursday	1	3	8	16	1	3	6	8	1	Day	1	1	0	0	0	1	0	1	0	0	0	19	19	0	0	0	0	0	1	1	0	0	0	1	0	0	0	0	0	0	0	0
931	183104	11/7/2013 9:00	1392/08/16	1435/01/03	November	Fall	Thursday	1	3	8	16	1	3	6	9	1	Day	1	1	0	0	0	1	0	1	0	0	0	19	19	0	0	0	0	0	1	1	0	0	0	1	0	0	0	0	0	0	0	0
932	183104	11/7/2013 10:00	1392/08/16	1435/01/03	November	Fall	Thursday	1	3	8	16	1	3	6	10	1	Day	1	1	0	0	0	1	0	1	0	0	0	19	19	0	0	0	0	0	1	1	0	0	0	1	0	0	0	0	0	0	0	0
933	183104	11/7/2013 11:00	1392/08/16	1435/01/03	November	Fall	Thursday	1	3	8	16	1	3	6	11	1	Day	1	1	0	0	0	1	0	1	0	0	0	19	19	0	0	0	0	0	1	1	0	0	0	1	0	0	0	0	0	0	0	0
934	183104	11/7/2013 12:00	1392/08/16	1435/01/03	November	Fall	Thursday	1	3	8	16	1	3	6	12	1	Day	1	1	0	0	0	1	0	1	0	0	0	19	19	0	0	0	0	0	1	1	0	0	0	1	0	0	0	0	0	0	0	0
935	183104	11/7/2013 13:00	1392/08/16	1435/01/03	November	Fall	Thursday	1	3	8	16	1	3	6	13	1	Day	1	1	0	0	0	1	0	1	0	0	0	19	19	0	0	0	0	0	1	1	0	0	0	1	0	0	0	0	0	0	0	0
936	183104	11/7/2013 14:00	1392/08/16	1435/01/03	November	Fall	Thursday	1	3	8	16	1	3	6	14	1	Day	1	1	0	0	0	1	0	1	0	0	0	19	19	0	0	0	0	0	1	1	0	0	0	1	0	0	0	0	0	0	0	0
937	183104	11/7/2013 15:00	1392/08/16	1435/01/03	November	Fall	Thursday	1	3	8	16	1	3	6	15	1	Day	1	1	0	0	0	1	0	1	0	0	0	19	19	0	0	0	0	0	1	1	0	0	0	1	0	0	0	0	0	0	0	0
938	183104	11/7/2013 16:00	1392/08/16	1435/01/03	November	Fall	Thursday	1	3	8	16	1	3	6	16	1	Day	1	1	0	0	0	1	0	1	0	0	0	19	19	0	0	0	0	0	1	1	0	0	0	1	0	0	0	0	0	0	0	0
939	183104	11/7/2013 17:00	1392/08/16	1435/01/03	November	Fall	Thursday	1	3	8	16	1	3	6	17	1	Day	1	1	0	0	0	1	0	1	0	0	0	19	19	0	0	0	0	0	1	1	0	0	0	1	0	0	0	0	0	0	0	0
940	183104	11/7/2013 18:00	1392/08/16	1435/01/03	November	Fall	Thursday	1	3	8	16	1	3	6	18	0	Night	1	1	0	0	0	1	0	1	0	0	0	19	19	0	0	0	0	0	1	1	0	0	0	1	0	0	0	0	0	0	0	0
941	183104	11/7/2013 19:00	1392/08/16	1435/01/03	November	Fall	Thursday	1	3	8	16	1	3	6	19	0	Night	1	1	0	0	0	1	0	1	0	0	0	19	19	0	0	0	0	0	1	1	0	0	0	1	0	0	0	0	0	0	0	0
942	183104	11/7/2013 20:00	1392/08/16	1435/01/03	November	Fall	Thursday	1	3	8	16	1	3	6	20	0	Night	1	1	0	0	0	1	0	1	0	0	0	19	19	0	0	0	0	0	1	1	0	0	0	1	0	0	0	0	0	0	0	0
943	183104	11/7/2013 21:00	1392/08/16	1435/01/03	November	Fall	Thursday	1	3	8	16	1	3	6	21	0	Night	1	1	0	0	0	1	0	1	0	0	0	19	19	0	0	0	0	0	1	1	0	0	0	1	0	0	0	0	0	0	0	0
944	183104	11/7/2013 22:00	1392/08/16	1435/01/03	November	Fall	Thursday	1	3	8	16	1	3	6	22	0	Night	1	0	0	0	0	1	0	1	0	0	0	19	19	0	0	0	0	0	1	1	0	0	0	1	0	0	0	0	0	0	0	0
945	183104	11/7/2013 23:00	1392/08/16	1435/01/03	November	Fall	Thursday	1	3	8	16	1	3	6	23	0	Night	1	0	0	0	0	1	0	1	0	0	0	19	19	0	0	0	0	0	1	1	0	0	0	1	0	0	0	0	0	0	0	0
946	183104	11/8/2013 0:00	1392/08/17	1435/01/04	November	Fall	Friday	1	3	8	17	1	4	7	0	0	Night	1	0	0	0	1	0	1	1	0	0	19	19	0	0	0	0	0	1	1	0	0	0	0	1	0	0	0	0	0	0	0	0
947	183104	11/8/2013 1:00	1392/08/17	1435/01/04	November	Fall	Friday	1	3	8	17	1	4	7	1	0	Night	1	0	0	0	1	0	1	1	0	0	19	19	0	0	0	0	0	1	1	0	0	0	0	1	0	0	0	0	0	0	0	0
948	183104	11/8/2013 2:00	1392/08/17	1435/01/04	November	Fall	Friday	1	3	8	17	1	4	7	2	0	Night	1	0	0	0	1	0	1	1	0	0	19	19	0	0	0	0	0	1	1	0	0	0	0	1	0	0	0	0	0	0	0	0
949	183104	11/8/2013 3:00	1392/08/17	1435/01/04	November	Fall	Friday	1	3	8	17	1	4	7	3	0	Night	1	0	0	0	1	0	1	1	0	0	19	19	0	0	0	0	0	1	1	0	0	0	0	1	0	0	0	0	0	0	0	0
950	183104	11/8/2013 4:00	1392/08/17	1435/01/04	November	Fall	Friday	1	3	8	17	1	4	7	4	0	Night	1	0	0	0	1	0	1	1	0	0	19	19	0	0	0	0	0	1	1	0	0	0	0	1	0	0	0	0	0	0	0	0
951	183104	11/8/2013 5:00	1392/08/17	1435/01/04	November	Fall	Friday	1	3	8	17	1	4	7	5	0	Night	1	0	0	0	1	0	1	1	0	0	19	19	0	0	0	0	0	1	1	0	0	0	0	1	0	0	0	0	0	0	0	0
952	183104	11/8/2013 6:00	1392/08/17	1435/01/04	November	Fall	Friday	1	3	8	17	1	4	7	6	0	Night	1	0	0	0	1	0	1	1	0	0	19	19	0	0	0	0	0	1	1	0	0	0	0	1	0	0	0	0	0	0	0	0
953	183104	11/8/2013 7:00	1392/08/17	1435/01/04	November	Fall	Friday	1	3	8	17	1	4	7	7	1	Day	1	1	0	0	1	0	1	1	0	0	19	19	0	0	0	0	0	1	1	0	0	0	0	1	0	0	0	0	0	0	0	0
954	183104	11/8/2013 8:00	1392/08/17	1435/01/04	November	Fall	Friday	1	3	8	17	1	4	7	8	1	Day	1	1	0	0	1	0	1	1	0	0	19	19	0	0	0	0	0	1	1	0	0	0	0	1	0	0	0	0	0	0	0	0
955	183104	11/8/2013 9:00	1392/08/17	1435/01/04	November	Fall	Friday	1	3	8	17	1	4	7	9	1	Day	1	1	0	0	1	0	1	1	0	0	19	19	0	0	0	0	0	1	1	0	0	0	0	1	0	0	0	0	0	0	0	0
956	183104	11/8/2013 10:00	1392/08/17	1435/01/04	November	Fall	Friday	1	3	8	17	1	4	7	10	1	Day	1	1	0	0	1	0	1	1	0	0	19	19	0	0	0	0	0	1	1	0	0	0	0	1	0	0	0	0	0	0	0	0
957	183104	11/8/2013 11:00	1392/08/17	1435/01/04	November	Fall	Friday	1	3	8	17	1	4	7	11	1	Day	1	1	0	0	1	0	1	1	0	0	19	19	0	0	0	0	0	1	1	0	0	0	0	1	0	0	0	0	0	0	0	0
958	183104	11/8/2013 12:00	1392/08/17	1435/01/04	November	Fall	Friday	1	3	8	17	1	4	7	12	1	Day	1	1	0	0	1	0	1	1	0	0	19	19	0	0	0	0	0	1	1	0	0	0	0	1	0	0	0	0	0	0	0	0
959	183104	11/8/2013 13:00	1392/08/17	1435/01/04	November	Fall	Friday	1	3	8	17	1	4	7	13	1	Day	1	1	0	0	1	0	1	1	0	0	19	19	0	0	0	0	0	1	1	0	0	0	0	1	0	0	0	0	0	0	0	0
960	183104	11/8/2013 14:00	1392/08/17	1435/01/04	November	Fall	Friday	1	3	8	17	1	4	7	14	1	Day	1	1	0	0	1	0	1	1	0	0	19	19	0	0	0	0	0	1	1	0	0	0	0	1	0	0	0	0	0	0	0	0
961	183104	11/8/2013 15:00	1392/08/17	1435/01/04	November	Fall	Friday	1	3	8	17	1	4	7	15	1	Day	1	1	0	0	1	0	1	1	0	0	19	19	0	0	0	0	0	1	1	0	0	0	0	1	0	0	0	0	0	0	0	0
962	183104	11/8/2013 16:00	1392/08/17	1435/01/04	November	Fall	Friday	1	3	8	17	1	4	7	16	1	Day	1	1	0	0	1	0	1	1	0	0	19	19	0	0	0	0	0	1	1	0	0	0	0	1	0	0	0	0	0	0	0	0
963	183104	11/8/2013 17:00	1392/08/17	1435/01/04	November	Fall	Friday	1	3	8	17	1	4	7	17	1	Day	1	1	0	0	1	0	1	1	0	0	19	19	0	0	0	0	0	1	1	0	0	0	0	1	0	0	0	0	0	0	0	0
964	183104	11/8/2013 18:00	1392/08/17	1435/01/04	November	Fall	Friday	1	3	8	17	1	4	7	18	0	Night	1	1	0	0	1	0	1	1	0	0	19	19	0	0	0	0	0	1	1	0	0	0	0	1	0	0	0	0	0	0	0	0
965	183104	11/8/2013 19:00	1392/08/17	1435/01/04	November	Fall	Friday	1	3	8	17	1	4	7	19	0	Night	1	1	0	0	1	0	1	1	0	0	19	19	0	0	0	0	0	1	1	0	0	0	0	1	0	0	0	0	0	0	0	0
966	183104	11/8/2013 20:00	1392/08/17	1435/01/04	November	Fall	Friday	1	3	8	17	1	4	7	20	0	Night	1	1	0	0	1	0	1	1	0	0	19	19	0	0	0	0	0	1	1	0	0	0	0	1	0	0	0	0	0	0	0	0
967	183104	11/8/2013 21:00	1392/08/17	1435/01/04	November	Fall	Friday	1	3	8	17	1	4	7	21	0	Night	1	1	0	0	1	0	1	1	0	0	19	19	0	0	0	0	0	1	1	0	0	0	0	1	0	0	0	0	0	0	0	0
968	183104	11/8/2013 22:00	1392/08/17	1435/01/04	November	Fall	Friday	1	3	8	17	1	4	7	22	0	Night	1	0	0	0	1	0	1	1	0	0	19	19	0	0	0	0	0	1	1	0	0	0	0	1	0	0	0	0	0	0	0	0
969	183104	11/8/2013 23:00	1392/08/17	1435/01/04	November	Fall	Friday	1	3	8	17	1	4	7	23	0	Night	1	0	0	0	1	0	1	1	0	0	19	19	0	0	0	0	0	1	1	0	0	0	0	1	0	0	0	0	0	0	0	0
970	183104	11/9/2013 0:00	1392/08/18	1435/01/05	November	Fall	Saturday	1	3	8	18	1	5	1	0	0	Night	0	0	1	0	2	0	2	0	0	19	19	0	0	0	0	0	1	1	0	0	0	0	0	1	0	0	0	0	0	0	0	0
971	183104	11/9/2013 1:00	1392/08/18	1435/01/05	November	Fall	Saturday	1	3	8	18	1	5	1	1	0	Night	0	0	1	0	2	0	2	0	0	19	19	0	0	0	0	0	1	1	0	0	0	0	0	1	0	0	0	0	0	0	0	0
972	183104	11/9/2013 2:00	1392/08/18	1435/01/05	November	Fall	Saturday	1	3	8	18	1	5	1	2	0	Night	0	0	1	0	2	0	2	0	0	19	19	0	0	0	0	0	1	1	0	0	0	0	0	1	0	0	0	0	0	0	0	0
973	183104	11/9/2013 3:00	1392/08/18	1435/01/05	November	Fall	Saturday	1	3	8	18	1	5	1	3	0	Night	0	0	1	0	2	0	2	0	0	19	19	0	0	0	0	0	1	1	0	0	0	0	0	1	0	0	0	0	0	0	0	0
974	183104	11/9/2013 4:00	1392/08/18	1435/01/05	November	Fall	Saturday	1	3	8	18	1	5	1	4	0	Night	0	0	1	0	2	0	2	0	0	19	19	0	0	0	0	0	1	1	0	0	0	0	0	1	0	0	0	0	0	0	0	0
975	183104	11/9/2013 5:00	1392/08/18	1435/01/05	November	Fall	Saturday	1	3	8	18	1	5	1	5	0	Night	0	0	1	0	2	0	2	0	0	19	19	0	0	0	0	0	1	1	0	0	0	0	0	1	0	0	0	0	0	0	0	0
976	183104	11/9/2013 6:00	1392/08/18	1435/01/05	November	Fall	Saturday	1	3	8	18	1	5	1	6	0	Night	0	0	1	0	2	0	2	0	0	19	19	0	0	0	0	0	1	1	0	0	0	0	0	1	0	0	0	0	0	0	0	0
977	183104	11/9/2013 7:00	1392/08/18	1435/01/05	November	Fall	Saturday	1	3	8	18	1	5	1	7	1	Day	0	1	0	0	2	0	2	0	0	19	19	0	0	0	0	0	1	1	0	0	0	0	0	1	0	0	0	0	0	0	0	0
978	183104	11/9/2013 8:00	1392/08/18	1435/01/05	November	Fall	Saturday	1	3	8	18	1	5	1	8	1	Day	0	1	0	0	2	0	2	0	0	19	19	0	0	0	0	0	1	1	0	0	0	0	0	1	0	0	0	0	0	0	0	0
979	183104	11/9/2013 9:00	1392/08/18	1435/01/05	November	Fall	Saturday	1	3	8	18	1	5	1	9	1	Day	0	1	0	0	2	0	2	0	0	19	19	0	0	0	0	0	1	1	0	0	0	0	0	1	0	0	0	0	0	0	0	0
980	183104	11/9/2013 10:00	1392/08/18	1435/01/05	November	Fall	Saturday	1	3	8	18	1	5	1	10	1	Day	0	1	0	0	2	0	2	0	0	19	19	0	0	0	0	0	1	1	0	0	0	0	0	1	0	0	0	0	0	0	0	0
981	183104	11/9/2013 11:00	1392/08/18	1435/01/05	November	Fall	Saturday	1	3	8	18	1	5	1	11	1	Day	0	1	0	0	2	0	2	0	0	19	19	0	0	0	0	0	1	1	0	0	0	0	0	1	0	0	0	0	0	0	0	0
982	183104	11/9/2013 12:00	1392/08/18	1435/01/05	November	Fall	Saturday	1	3	8	18	1	5	1	12	1	Day	0	1	0	0	2	0	2	0	0	19	19	0	0	0	0	0	1	1	0	0	0	0	0	1	0	0	0	0	0	0	0	0
983	183104	11/9/2013 13:00	1392/08/18	1435/01/05	November	Fall	Saturday	1	3	8	18	1	5	1	13	1	Day	0	1	0	0	2	0	2	0	0	19	19	0	0	0	0	0	1	1	0	0	0	0	0	1	0	0	0	0	0	0	0	0
984	183104	11/9/2013 14:00	1392/08/18	1435/01/05	November	Fall	Saturday	1	3	8	18	1	5	1	14	1	Day	0	1	0	0	2	0	2	0	0	19	19	0	0	0	0	0	1	1	0	0	0	0	0	1	0	0	0	0	0	0	0	0
985	183104	11/9/2013 15:00	1392/08/18	1435/01/05	November	Fall	Saturday	1	3	8	18	1	5	1	15	1	Day	0	1	0	0	2	0	2	0	0	19	19	0	0	0	0	0	1	1	0	0	0	0	0	1	0	0	0	0	0	0	0	0
986	183104	11/9/2013 16:00	1392/08/18	1435/01/05	November	Fall	Saturday	1	3	8	18	1	5	1	16	1	Day	0	1	0	0	2	0	2	0	0	19	19	0	0	0	0	0	1	1	0	0	0	0	0	1	0	0	0	0	0	0	0	0
987	183104	11/9/2013 17:00	1392/08/18	1435/01/05	November	Fall	Saturday	1	3	8	18	1	5	1	17	1	Day	0	1	0	0	2	0	2	0	0	19	19	0	0	0	0	0	1	1	0	0	0	0	0	1	0	0	0	0	0	0	0	0
988	183104	11/9/2013 18:00	1392/08/18	1435/01/05	November	Fall	Saturday	1	3	8	18	1	5	1	18	0	Night	0	1	0	0	2	0	2	0	0	19	19	0	0	0	0	0	1	1	0	0	0	0	0	1	0	0	0	0	0	0	0	0
989	183104	11/9/2013 19:00	1392/08/18	1435/01/05	November	Fall	Saturday	1	3	8	18	1	5	1	19	0	Night	0	1	0	0	2	0	2	0	0	19	19	0	0	0	0	0	1	1	0	0	0	0	0	1	0	0	0	0	0	0	0	0
990	183104	11/9/2013 20:00	1392/08/18	1435/01/05	November	Fall	Saturday	1	3	8	18	1	5	1	20	0	Night	0	1	0	0	2	0	2	0	0	19	19	0	0	0	0	0	1	1	0	0	0	0	0	1	0	0	0	0	0	0	0	0
991	183104	11/9/2013 21:00	1392/08/18	1435/01/05	November	Fall	Saturday	1	3	8	18	1	5	1	21	0	Night	0	1	0	0	2	0	2	0	0	19	19	0	0	0	0	0	1	1	0	0	0	0	0	1	0	0	0	0	0	0	0	0
992	183104	11/9/2013 22:00	1392/08/18	1435/01/05	November	Fall	Saturday	1	3	8	18	1	5	1	22	0	Night	0	0	0	0	2	0	2	0	0	19	19	0	0	0	0	0	1	1	0	0	0	0	0	1	0	0	0	0	0	0	0	0
993	183104	11/9/2013 23:00	1392/08/18	1435/01/05	November	Fall	Saturday	1	3	8	18	1	5	1	23	0	Night	0	0	0	0	2	0	2	0	0	19	19	0	0	0	0	0	1	1	0	0	0	0	0	1	0	0	0	0	0	0	0	0
994	183104	11/10/2013 0:00	1392/08/19	1435/01/06	November	Fall	Sunday	1	3	8	19	1	6	2	0	0	Night	0	0	0	0	0	1	2	0	19	19	0	0	0	0	6	1	1	0	0	0	0	1	0	1	0	0	0	0	0	0	0	0
995	183104	11/10/2013 1:00	1392/08/19	1435/01/06	November	Fall	Sunday	1	3	8	19	1	6	2	1	0	Night	0	0	0	0	0	1	2	0	19	19	0	0	0	0	6	1	1	0	0	0	0	1	0	1	0	0	0	0	0	0	0	0
996	183104	11/10/2013 2:00	1392/08/19	1435/01/06	November	Fall	Sunday	1	3	8	19	1	6	2	2	0	Night	0	0	0	0	0	1	2	0	19	19	0	0	0	0	6	1	1	0	0	0	0	1	0	1	0	0	0	0	0	0	0	0
997	183104	11/10/2013 3:00	1392/08/19	1435/01/06	November	Fall	Sunday	1	3	8	19	1	6	2	3	0	Night	0	0	0	0	0	1	2	0	19	19	0	0	0	0	6	1	1	0	0	0	0	1	0	1	0	0	0	0	0	0	0	0
998	183104	11/10/2013 4:00	1392/08/19	1435/01/06	November	Fall	Sunday	1	3	8	19	1	6	2	4	0	Night	0	0	0	0	0	1	2	0	19	19	0	0	0	0	6	1	1	0	0	0	0	1	0	1	0	0	0	0	0	0	0	0
999	183104	11/10/2013 5:00	1392/08/19	1435/01/06	November	Fall	Sunday	1	3	8	19	1	6	2	5	0	Night	0	0	0	0	0	1	2	0	19	19	0	0	0	0	6	1	1	0	0	0	0	1	0	1	0	0	0	0	0	0	0	0
1000	183104	11/10/2013 6:00	1392/08/19	1435/01/06	November	Fall	Sunday	1	3	8	19	1	6	2	6	0	Night	0	0	0	0	0	1	2	0	19	19	0	0	0	0	6	1	1	0	0	0	0	1	0	1	0	0	0	0	0	0	0	0
1001	183104	11/10/2013 7:00	1392/08/19	1435/01/06	November	Fall	Sunday	1	3	8	19	1	6	2	7	1	Day	0	1	0	0	0	1	2	0	19	19	0	0	0	0	6	1	1	0	0	0	0	1	0	1	0	0	0	0	0	0	0	0
1002	183104	11/10/2013 8:00	1392/08/19	1435/01/06	November	Fall	Sunday	1	3	8	19	1	6	2	8	1	Day	0	1	0	0	0	1	2	0	19	19	0	0	0	0	6	1	1	0	0	0	0	1	0	1	0	0	0	0	0	0	0	0
1003	183104	11/10/2013 9:00	1392/08/19	1435/01/06	November	Fall	Sunday	1	3	8	19	1	6	2	9	1	Day	0	1	0	0	0	1	2	0	19	19	0	0	0	0	6	1	1	0	0	0	0	1	0	1	0	0	0	0	0	0	0	0
1004	183104	11/10/2013 10:00	1392/08/19	1435/01/06	November	Fall	Sunday	1	3	8	19	1	6	2	10	1	Day	0	1	0	0	0	1	2	0	19	19	0	0	0	0	6	1	1	0	0	0	0	1	0	1	0	0	0	0	0	0	0	0
1005	183104	11/10/2013 11:00	1392/08/19	1435/01/06	November	Fall	Sunday	1	3	8	19	1	6	2	11	1	Day	0	1	0	0	0	1	2	0	19	19	0	0	0	0	6	1	1	0	0	0	0	1	0	1	0	0	0	0	0	0	0	0
1006	183104	11/10/2013 12:00	1392/08/19	1435/01/06	November	Fall	Sunday	1	3	8	19	1	6	2	12	1	Day	0	1	0	0	0	1	2	0	19	19	0	0	0	0	6	1	1	0	0	0	0	1	0	1	0	0	0	0	0	0	0	0
1007	183104	11/10/2013 13:00	1392/08/19	1435/01/06	November	Fall	Sunday	1	3	8	19	1	6	2	13	1	Day	0	1	0	0	0	1	2	0	19	19	0	0	0	0	6	1	1	0	0	0	0	1	0	1	0	0	0	0	0	0	0	0
1008	183104	11/10/2013 14:00	1392/08/19	1435/01/06	November	Fall	Sunday	1	3	8	19	1	6	2	14	1	Day	0	1	0	0	0	1	2	0	19	19	0	0	0	0	6	1	1	0	0	0	0	1	0	1	0	0	0	0	0	0	0	0
1009	183104	11/10/2013 15:00	1392/08/19	1435/01/06	November	Fall	Sunday	1	3	8	19	1	6	2	15	1	Day	0	1	0	0	0	1	2	0	19	19	0	0	0	0	6	1	1	0	0	0	0	1	0	1	0	0	0	0	0	0	0	0
1010	183104	11/10/2013 16:00	1392/08/19	1435/01/06	November	Fall	Sunday	1	3	8	19	1	6	2	16	1	Day	0	1	0	0	0	1	2	0	19	19	0	0	0	0	6	1	1	0	0	0	0	1	0	1	0	0	0	0	0	0	0	0
1011	183104	11/10/2013 17:00	1392/08/19	1435/01/06	November	Fall	Sunday	1	3	8	19	1	6	2	17	1	Day	0	1	0	0	0	1	2	0	19	19	0	0	0	0	6	1	1	0	0	0	0	1	0	1	0	0	0	0	0	0	0	0
1012	183104	11/10/2013 18:00	1392/08/19	1435/01/06	November	Fall	Sunday	1	3	8	19	1	6	2	18	0	Night	0	1	0	0	0	1	2	0	19	19	0	0	0	0	6	1	1	0	0	0	0	1	0	1	0	0	0	0	0	0	0	0
1013	183104	11/10/2013 19:00	1392/08/19	1435/01/06	November	Fall	Sunday	1	3	8	19	1	6	2	19	0	Night	0	1	0	0	0	1	2	0	19	19	0	0	0	0	6	1	1	0	0	0	0	1	0	1	0	0	0	0	0	0	0	0
1014	183104	11/10/2013 20:00	1392/08/19	1435/01/06	November	Fall	Sunday	1	3	8	19	1	6	2	20	0	Night	0	1	0	0	0	1	2	0	19	19	0	0	0	0	6	1	1	0	0	0	0	1	0	1	0	0	0	0	0	0	0	0
1015	183104	11/10/2013 21:00	1392/08/19	1435/01/06	November	Fall	Sunday	1	3	8	19	1	6	2	21	0	Night	0	1	0	0	0	1	2	0	19	19	0	0	0	0	6	1	1	0	0	0	0	1	0	1	0	0	0	0	0	0	0	0
1016	183104	11/10/2013 22:00	1392/08/19	1435/01/06	November	Fall	Sunday	1	3	8	19	1	6	2	22	0	Night	0	0	0	0	0	1	2	0	19	19	0	0	0	0	6	1	1	0	0	0	0	1	0	1	0	0	0	0	0	0	0	0
1017	183104	11/10/2013 23:00	1392/08/19	1435/01/06	November	Fall	Sunday	1	3	8	19	1	6	2	23	0	Night	0	0	0	0	0	1	2	0	19	19	0	0	0	0	6	1	1	0	0	0	0	1	0	1	0	0	0	0	0	0	0	0
1018	183104	11/11/2013 0:00	1392/08/20	1435/01/07	November	Fall	Monday	1	3	8	20	1	7	3	0	0	Night	0	0	0	0	0	2	1	0	19	0	0	0	0	6	6	1	0	0	0	0	1	1	0	1	0	0	0	0	0	0	0	0
1019	183104	11/11/2013 1:00	1392/08/20	1435/01/07	November	Fall	Monday	1	3	8	20	1	7	3	1	0	Night	0	0	0	0	0	2	1	0	19	0	0	0	0	6	6	1	0	0	0	0	1	1	0	1	0	0	0	0	0	0	0	0
1020	183104	11/11/2013 2:00	1392/08/20	1435/01/07	November	Fall	Monday	1	3	8	20	1	7	3	2	0	Night	0	0	0	0	0	2	1	0	19	0	0	0	0	6	6	1	0	0	0	0	1	1	0	1	0	0	0	0	0	0	0	0
1021	183104	11/11/2013 3:00	1392/08/20	1435/01/07	November	Fall	Monday	1	3	8	20	1	7	3	3	0	Night	0	0	0	0	0	2	1	0	19	0	0	0	0	6	6	1	0	0	0	0	1	1	0	1	0	0	0	0	0	0	0	0
1022	183104	11/11/2013 4:00	1392/08/20	1435/01/07	November	Fall	Monday	1	3	8	20	1	7	3	4	0	Night	0	0	0	0	0	2	1	0	19	0	0	0	0	6	6	1	0	0	0	0	1	1	0	1	0	0	0	0	0	0	0	0
1023	183104	11/11/2013 5:00	1392/08/20	1435/01/07	November	Fall	Monday	1	3	8	20	1	7	3	5	0	Night	0	0	0	0	0	2	1	0	19	0	0	0	0	6	6	1	0	0	0	0	1	1	0	1	0	0	0	0	0	0	0	0
1024	183104	11/11/2013 6:00	1392/08/20	1435/01/07	November	Fall	Monday	1	3	8	20	1	7	3	6	0	Night	0	0	0	0	0	2	1	0	19	0	0	0	0	6	6	1	0	0	0	0	1	1	0	1	0	0	0	0	0	0	0	0
1025	183104	11/11/2013 7:00	1392/08/20	1435/01/07	November	Fall	Monday	1	3	8	20	1	7	3	7	1	Day	0	1	0	0	0	2	1	0	19	0	0	0	0	6	6	1	0	0	0	0	1	1	0	1	0	0	0	0	0	0	0	0
1026	183104	11/11/2013 8:00	1392/08/20	1435/01/07	November	Fall	Monday	1	3	8	20	1	7	3	8	1	Day	0	1	0	0	0	2	1	0	19	0	0	0	0	6	6	1	0	0	0	0	1	1	0	1	0	0	0	0	0	0	0	0
1027	183104	11/11/2013 9:00	1392/08/20	1435/01/07	November	Fall	Monday	1	3	8	20	1	7	3	9	1	Day	0	1	0	0	0	2	1	0	19	0	0	0	0	6	6	1	0	0	0	0	1	1	0	1	0	0	0	0	0	0	0	0
1028	183104	11/11/2013 10:00	1392/08/20	1435/01/07	November	Fall	Monday	1	3	8	20	1	7	3	10	1	Day	0	1	0	0	0	2	1	0	19	0	0	0	0	6	6	1	0	0	0	0	1	1	0	1	0	0	0	0	0	0	0	0
1029	183104	11/11/2013 11:00	1392/08/20	1435/01/07	November	Fall	Monday	1	3	8	20	1	7	3	11	1	Day	0	1	0	0	0	2	1	0	19	0	0	0	0	6	6	1	0	0	0	0	1	1	0	1	0	0	0	0	0	0	0	0
1030	183104	11/11/2013 12:00	1392/08/20	1435/01/07	November	Fall	Monday	1	3	8	20	1	7	3	12	1	Day	0	1	0	0	0	2	1	0	19	0	0	0	0	6	6	1	0	0	0	0	1	1	0	1	0	0	0	0	0	0	0	0
1031	183104	11/11/2013 13:00	1392/08/20	1435/01/07	November	Fall	Monday	1	3	8	20	1	7	3	13	1	Day	0	1	0	0	0	2	1	0	19	0	0	0	0	6	6	1	0	0	0	0	1	1	0	1	0	0	0	0	0	0	0	0
1032	183104	11/11/2013 14:00	1392/08/20	1435/01/07	November	Fall	Monday	1	3	8	20	1	7	3	14	1	Day	0	1	0	0	0	2	1	0	19	0	0	0	0	6	6	1	0	0	0	0	1	1	0	1	0	0	0	0	0	0	0	0
1033	183104	11/11/2013 15:00	1392/08/20	1435/01/07	November	Fall	Monday	1	3	8	20	1	7	3	15	1	Day	0	1	0	0	0	2	1	0	19	0	0	0	0	6	6	1	0	0	0	0	1	1	0	1	0	0	0	0	0	0	0	0
1034	183104	11/11/2013 16:00	1392/08/20	1435/01/07	November	Fall	Monday	1	3	8	20	1	7	3	16	1	Day	0	1	0	0	0	2	1	0	19	0	0	0	0	6	6	1	0	0	0	0	1	1	0	1	0	0	0	0	0	0	0	0
1035	183104	11/11/2013 17:00	1392/08/20	1435/01/07	November	Fall	Monday	1	3	8	20	1	7	3	17	0	Night	0	1	0	0	0	2	1	0	19	0	0	0	0	6	6	1	0	0	0	0	1	1	0	1	0	0	0	0	0	0	0	0
1036	183104	11/11/2013 18:00	1392/08/20	1435/01/07	November	Fall	Monday	1	3	8	20	1	7	3	18	0	Night	0	1	0	0	0	2	1	0	19	0	0	0	0	6	6	1	0	0	0	0	1	1	0	1	0	0	0	0	0	0	0	0
1037	183104	11/11/2013 19:00	1392/08/20	1435/01/07	November	Fall	Monday	1	3	8	20	1	7	3	19	0	Night	0	1	0	0	0	2	1	0	19	0	0	0	0	6	6	1	0	0	0	0	1	1	0	1	0	0	0	0	0	0	0	0
1038	183104	11/11/2013 20:00	1392/08/20	1435/01/07	November	Fall	Monday	1	3	8	20	1	7	3	20	0	Night	0	1	0	0	0	2	1	0	19	0	0	0	0	6	6	1	0	0	0	0	1	1	0	1	0	0	0	0	0	0	0	0
1039	183104	11/11/2013 21:00	1392/08/20	1435/01/07	November	Fall	Monday	1	3	8	20	1	7	3	21	0	Night	0	1	0	0	0	2	1	0	19	0	0	0	0	6	6	1	0	0	0	0	1	1	0	1	0	0	0	0	0	0	0	0
1040	183104	11/11/2013 22:00	1392/08/20	1435/01/07	November	Fall	Monday	1	3	8	20	1	7	3	22	0	Night	0	0	0	0	0	2	1	0	19	0	0	0	0	6	6	1	0	0	0	0	1	1	0	1	0	0	0	0	0	0	0	0
1041	183104	11/11/2013 23:00	1392/08/20	1435/01/07	November	Fall	Monday	1	3	8	20	1	7	3	23	0	Night	0	0	0	0	0	2	1	0	19	0	0	0	0	6	6	1	0	0	0	0	1	1	0	1	0	0	0	0	0	0	0	0
1042	183104	11/12/2013 0:00	1392/08/21	1435/01/08	November	Fall	Tuesday	1	3	8	21	1	8	4	0	0	Night	0	0	0	0	0	3	0	0	0	0	0	0	6	6	19	0	0	0	0	1	1	1	0	1	0	0	0	0	0	0	0	0
1043	183104	11/12/2013 1:00	1392/08/21	1435/01/08	November	Fall	Tuesday	1	3	8	21	1	8	4	1	0	Night	0	0	0	0	0	3	0	0	0	0	0	0	6	6	19	0	0	0	0	1	1	1	0	1	0	0	0	0	0	0	0	0
1044	183104	11/12/2013 2:00	1392/08/21	1435/01/08	November	Fall	Tuesday	1	3	8	21	1	8	4	2	0	Night	0	0	0	0	0	3	0	0	0	0	0	0	6	6	19	0	0	0	0	1	1	1	0	1	0	0	0	0	0	0	0	0
1045	183104	11/12/2013 3:00	1392/08/21	1435/01/08	November	Fall	Tuesday	1	3	8	21	1	8	4	3	0	Night	0	0	0	0	0	3	0	0	0	0	0	0	6	6	19	0	0	0	0	1	1	1	0	1	0	0	0	0	0	0	0	0
1046	183104	11/12/2013 4:00	1392/08/21	1435/01/08	November	Fall	Tuesday	1	3	8	21	1	8	4	4	0	Night	0	0	0	0	0	3	0	0	0	0	0	0	6	6	19	0	0	0	0	1	1	1	0	1	0	0	0	0	0	0	0	0
1047	183104	11/12/2013 5:00	1392/08/21	1435/01/08	November	Fall	Tuesday	1	3	8	21	1	8	4	5	0	Night	0	0	0	0	0	3	0	0	0	0	0	0	6	6	19	0	0	0	0	1	1	1	0	1	0	0	0	0	0	0	0	0
1048	183104	11/12/2013 6:00	1392/08/21	1435/01/08	November	Fall	Tuesday	1	3	8	21	1	8	4	6	0	Night	0	0	0	0	0	3	0	0	0	0	0	0	6	6	19	0	0	0	0	1	1	1	0	1	0	0	0	0	0	0	0	0
1049	183104	11/12/2013 7:00	1392/08/21	1435/01/08	November	Fall	Tuesday	1	3	8	21	1	8	4	7	1	Day	0	1	0	0	0	3	0	0	0	0	0	0	6	6	19	0	0	0	0	1	1	1	0	1	0	0	0	0	0	0	0	0
1050	183104	11/12/2013 8:00	1392/08/21	1435/01/08	November	Fall	Tuesday	1	3	8	21	1	8	4	8	1	Day	0	1	0	0	0	3	0	0	0	0	0	0	6	6	19	0	0	0	0	1	1	1	0	1	0	0	0	0	0	0	0	0
1051	183104	11/12/2013 9:00	1392/08/21	1435/01/08	November	Fall	Tuesday	1	3	8	21	1	8	4	9	1	Day	0	1	0	0	0	3	0	0	0	0	0	0	6	6	19	0	0	0	0	1	1	1	0	1	0	0	0	0	0	0	0	0
1052	183104	11/12/2013 10:00	1392/08/21	1435/01/08	November	Fall	Tuesday	1	3	8	21	1	8	4	10	1	Day	0	1	0	0	0	3	0	0	0	0	0	0	6	6	19	0	0	0	0	1	1	1	0	1	0	0	0	0	0	0	0	0
1053	183104	11/12/2013 11:00	1392/08/21	1435/01/08	November	Fall	Tuesday	1	3	8	21	1	8	4	11	1	Day	0	1	0	0	0	3	0	0	0	0	0	0	6	6	19	0	0	0	0	1	1	1	0	1	0	0	0	0	0	0	0	0
1054	183104	11/12/2013 12:00	1392/08/21	1435/01/08	November	Fall	Tuesday	1	3	8	21	1	8	4	12	1	Day	0	1	0	0	0	3	0	0	0	0	0	0	6	6	19	0	0	0	0	1	1	1	0	1	0	0	0	0	0	0	0	0
1055	183104	11/12/2013 13:00	1392/08/21	1435/01/08	November	Fall	Tuesday	1	3	8	21	1	8	4	13	1	Day	0	1	0	0	0	3	0	0	0	0	0	0	6	6	19	0	0	0	0	1	1	1	0	1	0	0	0	0	0	0	0	0
1056	183104	11/12/2013 14:00	1392/08/21	1435/01/08	November	Fall	Tuesday	1	3	8	21	1	8	4	14	1	Day	0	1	0	0	0	3	0	0	0	0	0	0	6	6	19	0	0	0	0	1	1	1	0	1	0	0	0	0	0	0	0	0
1057	183104	11/12/2013 15:00	1392/08/21	1435/01/08	November	Fall	Tuesday	1	3	8	21	1	8	4	15	1	Day	0	1	0	0	0	3	0	0	0	0	0	0	6	6	19	0	0	0	0	1	1	1	0	1	0	0	0	0	0	0	0	0
1058	183104	11/12/2013 16:00	1392/08/21	1435/01/08	November	Fall	Tuesday	1	3	8	21	1	8	4	16	1	Day	0	1	0	1	0	3	0	0	0	0	0	0	6	6	19	0	0	0	0	1	1	1	0	1	0	0	0	0	0	0	0	0
1059	183104	11/12/2013 17:00	1392/08/21	1435/01/08	November	Fall	Tuesday	1	3	8	21	1	8	4	17	0	Night	0	1	0	1	0	3	0	0	0	0	0	0	6	6	19	0	0	0	0	1	1	1	0	1	0	0	0	0	0	0	0	0
1060	183104	11/12/2013 18:00	1392/08/21	1435/01/08	November	Fall	Tuesday	1	3	8	21	1	8	4	18	0	Night	0	1	0	1	0	3	0	0	0	0	0	0	6	6	19	0	0	0	0	1	1	1	0	1	0	0	0	0	0	0	0	0
1061	183104	11/12/2013 19:00	1392/08/21	1435/01/08	November	Fall	Tuesday	1	3	8	21	1	8	4	19	0	Night	0	1	0	1	0	3	0	0	0	0	0	0	6	6	19	0	0	0	0	1	1	1	0	1	0	0	0	0	0	0	0	0
1062	183104	11/12/2013 20:00	1392/08/21	1435/01/08	November	Fall	Tuesday	1	3	8	21	1	8	4	20	0	Night	0	1	0	1	0	3	0	0	0	0	0	0	6	6	19	0	0	0	0	1	1	1	0	1	0	0	0	0	0	0	0	0
1063	183104	11/12/2013 21:00	1392/08/21	1435/01/08	November	Fall	Tuesday	1	3	8	21	1	8	4	21	0	Night	0	1	0	1	0	3	0	0	0	0	0	0	6	6	19	0	0	0	0	1	1	1	0	1	0	0	0	0	0	0	0	0
1064	183104	11/12/2013 22:00	1392/08/21	1435/01/08	November	Fall	Tuesday	1	3	8	21	1	8	4	22	0	Night	0	0	0	1	0	3	0	0	0	0	0	0	6	6	19	0	0	0	0	1	1	1	0	1	0	0	0	0	0	0	0	0
1065	183104	11/12/2013 23:00	1392/08/21	1435/01/08	November	Fall	Tuesday	1	3	8	21	1	8	4	23	0	Night	0	0	0	1	0	3	0	0	0	0	0	0	6	6	19	0	0	0	0	1	1	1	0	1	0	0	0	0	0	0	0	0
1066	183104	11/13/2013 0:00	1392/08/22	1435/01/09	November	Fall	Wednesday	1	3	8	22	1	9	5	0	0	Night	1	0	0	0	0	2	0	1	0	0	0	6	6	19	0	0	0	0	1	1	1	0	0	1	0	0	0	0	0	0	0	0
1067	183104	11/13/2013 1:00	1392/08/22	1435/01/09	November	Fall	Wednesday	1	3	8	22	1	9	5	1	0	Night	1	0	0	0	0	2	0	1	0	0	0	6	6	19	0	0	0	0	1	1	1	0	0	1	0	0	0	0	0	0	0	0
1068	183104	11/13/2013 2:00	1392/08/22	1435/01/09	November	Fall	Wednesday	1	3	8	22	1	9	5	2	0	Night	1	0	0	0	0	2	0	1	0	0	0	6	6	19	0	0	0	0	1	1	1	0	0	1	0	0	0	0	0	0	0	0
1069	183104	11/13/2013 3:00	1392/08/22	1435/01/09	November	Fall	Wednesday	1	3	8	22	1	9	5	3	0	Night	1	0	0	0	0	2	0	1	0	0	0	6	6	19	0	0	0	0	1	1	1	0	0	1	0	0	0	0	0	0	0	0
1070	183104	11/13/2013 4:00	1392/08/22	1435/01/09	November	Fall	Wednesday	1	3	8	22	1	9	5	4	0	Night	1	0	0	0	0	2	0	1	0	0	0	6	6	19	0	0	0	0	1	1	1	0	0	1	0	0	0	0	0	0	0	0
1071	183104	11/13/2013 5:00	1392/08/22	1435/01/09	November	Fall	Wednesday	1	3	8	22	1	9	5	5	0	Night	1	0	0	0	0	2	0	1	0	0	0	6	6	19	0	0	0	0	1	1	1	0	0	1	0	0	0	0	0	0	0	0
1072	183104	11/13/2013 6:00	1392/08/22	1435/01/09	November	Fall	Wednesday	1	3	8	22	1	9	5	6	0	Night	1	0	0	0	0	2	0	1	0	0	0	6	6	19	0	0	0	0	1	1	1	0	0	1	0	0	0	0	0	0	0	0
1073	183104	11/13/2013 7:00	1392/08/22	1435/01/09	November	Fall	Wednesday	1	3	8	22	1	9	5	7	1	Day	1	1	0	0	0	2	0	1	0	0	0	6	6	19	0	0	0	0	1	1	1	0	0	1	0	0	0	0	0	0	0	0
1074	183104	11/13/2013 8:00	1392/08/22	1435/01/09	November	Fall	Wednesday	1	3	8	22	1	9	5	8	1	Day	1	1	0	0	0	2	0	1	0	0	0	6	6	19	0	0	0	0	1	1	1	0	0	1	0	0	0	0	0	0	0	0
1075	183104	11/13/2013 9:00	1392/08/22	1435/01/09	November	Fall	Wednesday	1	3	8	22	1	9	5	9	1	Day	1	1	0	0	0	2	0	1	0	0	0	6	6	19	0	0	0	0	1	1	1	0	0	1	0	0	0	0	0	0	0	0
1076	183104	11/13/2013 10:00	1392/08/22	1435/01/09	November	Fall	Wednesday	1	3	8	22	1	9	5	10	1	Day	1	1	0	0	0	2	0	1	0	0	0	6	6	19	0	0	0	0	1	1	1	0	0	1	0	0	0	0	0	0	0	0
1077	183104	11/13/2013 11:00	1392/08/22	1435/01/09	November	Fall	Wednesday	1	3	8	22	1	9	5	11	1	Day	1	1	0	0	0	2	0	1	0	0	0	6	6	19	0	0	0	0	1	1	1	0	0	1	0	0	0	0	0	0	0	0
1078	183104	11/13/2013 12:00	1392/08/22	1435/01/09	November	Fall	Wednesday	1	3	8	22	1	9	5	12	1	Day	1	1	0	0	0	2	0	1	0	0	0	6	6	19	0	0	0	0	1	1	1	0	0	1	0	0	0	0	0	0	0	0
1079	183104	11/13/2013 13:00	1392/08/22	1435/01/09	November	Fall	Wednesday	1	3	8	22	1	9	5	13	1	Day	1	1	0	0	0	2	0	1	0	0	0	6	6	19	0	0	0	0	1	1	1	0	0	1	0	0	0	0	0	0	0	0
1080	183104	11/13/2013 14:00	1392/08/22	1435/01/09	November	Fall	Wednesday	1	3	8	22	1	9	5	14	1	Day	1	1	0	0	0	2	0	1	0	0	0	6	6	19	0	0	0	0	1	1	1	0	0	1	0	0	0	0	0	0	0	0
1081	183104	11/13/2013 15:00	1392/08/22	1435/01/09	November	Fall	Wednesday	1	3	8	22	1	9	5	15	1	Day	1	1	0	0	0	2	0	1	0	0	0	6	6	19	0	0	0	0	1	1	1	0	0	1	0	0	0	0	0	0	0	0
1082	183104	11/13/2013 16:00	1392/08/22	1435/01/09	November	Fall	Wednesday	1	3	8	22	1	9	5	16	1	Day	1	1	0	0	0	2	0	1	0	0	0	6	6	19	0	0	0	0	1	1	1	0	0	1	0	0	0	0	0	0	0	0
1083	183104	11/13/2013 17:00	1392/08/22	1435/01/09	November	Fall	Wednesday	1	3	8	22	1	9	5	17	0	Night	1	1	0	0	0	2	0	1	0	0	0	6	6	19	0	0	0	0	1	1	1	0	0	1	0	0	0	0	0	0	0	0
1084	183104	11/13/2013 18:00	1392/08/22	1435/01/09	November	Fall	Wednesday	1	3	8	22	1	9	5	18	0	Night	1	1	0	0	0	2	0	1	0	0	0	6	6	19	0	0	0	0	1	1	1	0	0	1	0	0	0	0	0	0	0	0
1085	183104	11/13/2013 19:00	1392/08/22	1435/01/09	November	Fall	Wednesday	1	3	8	22	1	9	5	19	0	Night	1	1	0	0	0	2	0	1	0	0	0	6	6	19	0	0	0	0	1	1	1	0	0	1	0	0	0	0	0	0	0	0
1086	183104	11/13/2013 20:00	1392/08/22	1435/01/09	November	Fall	Wednesday	1	3	8	22	1	9	5	20	0	Night	1	1	0	0	0	2	0	1	0	0	0	6	6	19	0	0	0	0	1	1	1	0	0	1	0	0	0	0	0	0	0	0
1087	183104	11/13/2013 21:00	1392/08/22	1435/01/09	November	Fall	Wednesday	1	3	8	22	1	9	5	21	0	Night	1	1	0	0	0	2	0	1	0	0	0	6	6	19	0	0	0	0	1	1	1	0	0	1	0	0	0	0	0	0	0	0
1088	183104	11/13/2013 22:00	1392/08/22	1435/01/09	November	Fall	Wednesday	1	3	8	22	1	9	5	22	0	Night	1	0	0	0	0	2	0	1	0	0	0	6	6	19	0	0	0	0	1	1	1	0	0	1	0	0	0	0	0	0	0	0
1089	183104	11/13/2013 23:00	1392/08/22	1435/01/09	November	Fall	Wednesday	1	3	8	22	1	9	5	23	0	Night	1	0	0	0	0	2	0	1	0	0	0	6	6	19	0	0	0	0	1	1	1	0	0	1	0	0	0	0	0	0	0	0
1090	183104	11/14/2013 0:00	1392/08/23	1435/01/10	November	Fall	Thursday	1	3	8	23	1	10	6	0	0	Night	1	0	0	0	1	1	1	1	0	0	6	6	19	0	0	0	0	1	1	1	0	0	0	1	0	0	0	0	0	0	0	0
1091	183104	11/14/2013 1:00	1392/08/23	1435/01/10	November	Fall	Thursday	1	3	8	23	1	10	6	1	0	Night	1	0	0	0	1	1	1	1	0	0	6	6	19	0	0	0	0	1	1	1	0	0	0	1	0	0	0	0	0	0	0	0
1092	183104	11/14/2013 2:00	1392/08/23	1435/01/10	November	Fall	Thursday	1	3	8	23	1	10	6	2	0	Night	1	0	0	0	1	1	1	1	0	0	6	6	19	0	0	0	0	1	1	1	0	0	0	1	0	0	0	0	0	0	0	0
1093	183104	11/14/2013 3:00	1392/08/23	1435/01/10	November	Fall	Thursday	1	3	8	23	1	10	6	3	0	Night	1	0	0	0	1	1	1	1	0	0	6	6	19	0	0	0	0	1	1	1	0	0	0	1	0	0	0	0	0	0	0	0
1094	183104	11/14/2013 4:00	1392/08/23	1435/01/10	November	Fall	Thursday	1	3	8	23	1	10	6	4	0	Night	1	0	0	0	1	1	1	1	0	0	6	6	19	0	0	0	0	1	1	1	0	0	0	1	0	0	0	0	0	0	0	0
1095	183104	11/14/2013 5:00	1392/08/23	1435/01/10	November	Fall	Thursday	1	3	8	23	1	10	6	5	0	Night	1	0	0	0	1	1	1	1	0	0	6	6	19	0	0	0	0	1	1	1	0	0	0	1	0	0	0	0	0	0	0	0
1096	183104	11/14/2013 6:00	1392/08/23	1435/01/10	November	Fall	Thursday	1	3	8	23	1	10	6	6	0	Night	1	0	0	0	1	1	1	1	0	0	6	6	19	0	0	0	0	1	1	1	0	0	0	1	0	0	0	0	0	0	0	0
1097	183104	11/14/2013 7:00	1392/08/23	1435/01/10	November	Fall	Thursday	1	3	8	23	1	10	6	7	1	Day	1	1	0	0	1	1	1	1	0	0	6	6	19	0	0	0	0	1	1	1	0	0	0	1	0	0	0	0	0	0	0	0
1098	183104	11/14/2013 8:00	1392/08/23	1435/01/10	November	Fall	Thursday	1	3	8	23	1	10	6	8	1	Day	1	1	0	0	1	1	1	1	0	0	6	6	19	0	0	0	0	1	1	1	0	0	0	1	0	0	0	0	0	0	0	0
1099	183104	11/14/2013 9:00	1392/08/23	1435/01/10	November	Fall	Thursday	1	3	8	23	1	10	6	9	1	Day	1	1	0	0	1	1	1	1	0	0	6	6	19	0	0	0	0	1	1	1	0	0	0	1	0	0	0	0	0	0	0	0
1100	183104	11/14/2013 10:00	1392/08/23	1435/01/10	November	Fall	Thursday	1	3	8	23	1	10	6	10	1	Day	1	1	0	0	1	1	1	1	0	0	6	6	19	0	0	0	0	1	1	1	0	0	0	1	0	0	0	0	0	0	0	0
1101	183104	11/14/2013 11:00	1392/08/23	1435/01/10	November	Fall	Thursday	1	3	8	23	1	10	6	11	1	Day	1	1	0	0	1	1	1	1	0	0	6	6	19	0	0	0	0	1	1	1	0	0	0	1	0	0	0	0	0	0	0	0
1102	183104	11/14/2013 12:00	1392/08/23	1435/01/10	November	Fall	Thursday	1	3	8	23	1	10	6	12	1	Day	1	1	0	0	1	1	1	1	0	0	6	6	19	0	0	0	0	1	1	1	0	0	0	1	0	0	0	0	0	0	0	0
1103	183104	11/14/2013 13:00	1392/08/23	1435/01/10	November	Fall	Thursday	1	3	8	23	1	10	6	13	1	Day	1	1	0	0	1	1	1	1	0	0	6	6	19	0	0	0	0	1	1	1	0	0	0	1	0	0	0	0	0	0	0	0
1104	183104	11/14/2013 14:00	1392/08/23	1435/01/10	November	Fall	Thursday	1	3	8	23	1	10	6	14	1	Day	1	1	0	0	1	1	1	1	0	0	6	6	19	0	0	0	0	1	1	1	0	0	0	1	0	0	0	0	0	0	0	0
1105	183104	11/14/2013 15:00	1392/08/23	1435/01/10	November	Fall	Thursday	1	3	8	23	1	10	6	15	1	Day	1	1	0	0	1	1	1	1	0	0	6	6	19	0	0	0	0	1	1	1	0	0	0	1	0	0	0	0	0	0	0	0
1106	183104	11/14/2013 16:00	1392/08/23	1435/01/10	November	Fall	Thursday	1	3	8	23	1	10	6	16	1	Day	1	1	0	0	1	1	1	1	0	0	6	6	19	0	0	0	0	1	1	1	0	0	0	1	0	0	0	0	0	0	0	0
1107	183104	11/14/2013 17:00	1392/08/23	1435/01/10	November	Fall	Thursday	1	3	8	23	1	10	6	17	0	Night	1	1	0	0	1	1	1	1	0	0	6	6	19	0	0	0	0	1	1	1	0	0	0	1	0	0	0	0	0	0	0	0
1108	183104	11/14/2013 18:00	1392/08/23	1435/01/10	November	Fall	Thursday	1	3	8	23	1	10	6	18	0	Night	1	1	0	0	1	1	1	1	0	0	6	6	19	0	0	0	0	1	1	1	0	0	0	1	0	0	0	0	0	0	0	0
1109	183104	11/14/2013 19:00	1392/08/23	1435/01/10	November	Fall	Thursday	1	3	8	23	1	10	6	19	0	Night	1	1	0	0	1	1	1	1	0	0	6	6	19	0	0	0	0	1	1	1	0	0	0	1	0	0	0	0	0	0	0	0
1110	183104	11/14/2013 20:00	1392/08/23	1435/01/10	November	Fall	Thursday	1	3	8	23	1	10	6	20	0	Night	1	1	0	0	1	1	1	1	0	0	6	6	19	0	0	0	0	1	1	1	0	0	0	1	0	0	0	0	0	0	0	0
1111	183104	11/14/2013 21:00	1392/08/23	1435/01/10	November	Fall	Thursday	1	3	8	23	1	10	6	21	0	Night	1	1	0	0	1	1	1	1	0	0	6	6	19	0	0	0	0	1	1	1	0	0	0	1	0	0	0	0	0	0	0	0
1112	183104	11/14/2013 22:00	1392/08/23	1435/01/10	November	Fall	Thursday	1	3	8	23	1	10	6	22	0	Night	1	0	0	0	1	1	1	1	0	0	6	6	19	0	0	0	0	1	1	1	0	0	0	1	0	0	0	0	0	0	0	0
1113	183104	11/14/2013 23:00	1392/08/23	1435/01/10	November	Fall	Thursday	1	3	8	23	1	10	6	23	0	Night	1	0	0	0	1	1	1	1	0	0	6	6	19	0	0	0	0	1	1	1	0	0	0	1	0	0	0	0	0	0	0	0
1114	183104	11/15/2013 0:00	1392/08/24	1435/01/11	November	Fall	Friday	1	3	8	24	1	11	7	0	0	Night	1	0	0	0	2	0	2	1	0	6	6	19	0	0	0	0	1	1	1	0	0	0	0	1	0	0	0	0	0	0	0	0
1115	183104	11/15/2013 1:00	1392/08/24	1435/01/11	November	Fall	Friday	1	3	8	24	1	11	7	1	0	Night	1	0	0	0	2	0	2	1	0	6	6	19	0	0	0	0	1	1	1	0	0	0	0	1	0	0	0	0	0	0	0	0
1116	183104	11/15/2013 2:00	1392/08/24	1435/01/11	November	Fall	Friday	1	3	8	24	1	11	7	2	0	Night	1	0	0	0	2	0	2	1	0	6	6	19	0	0	0	0	1	1	1	0	0	0	0	1	0	0	0	0	0	0	0	0
1117	183104	11/15/2013 3:00	1392/08/24	1435/01/11	November	Fall	Friday	1	3	8	24	1	11	7	3	0	Night	1	0	0	0	2	0	2	1	0	6	6	19	0	0	0	0	1	1	1	0	0	0	0	1	0	0	0	0	0	0	0	0
1118	183104	11/15/2013 4:00	1392/08/24	1435/01/11	November	Fall	Friday	1	3	8	24	1	11	7	4	0	Night	1	0	0	0	2	0	2	1	0	6	6	19	0	0	0	0	1	1	1	0	0	0	0	1	0	0	0	0	0	0	0	0
1119	183104	11/15/2013 5:00	1392/08/24	1435/01/11	November	Fall	Friday	1	3	8	24	1	11	7	5	0	Night	1	0	0	0	2	0	2	1	0	6	6	19	0	0	0	0	1	1	1	0	0	0	0	1	0	0	0	0	0	0	0	0
1120	183104	11/15/2013 6:00	1392/08/24	1435/01/11	November	Fall	Friday	1	3	8	24	1	11	7	6	0	Night	1	0	0	0	2	0	2	1	0	6	6	19	0	0	0	0	1	1	1	0	0	0	0	1	0	0	0	0	0	0	0	0
1121	183104	11/15/2013 7:00	1392/08/24	1435/01/11	November	Fall	Friday	1	3	8	24	1	11	7	7	1	Day	1	1	0	0	2	0	2	1	0	6	6	19	0	0	0	0	1	1	1	0	0	0	0	1	0	0	0	0	0	0	0	0
1122	183104	11/15/2013 8:00	1392/08/24	1435/01/11	November	Fall	Friday	1	3	8	24	1	11	7	8	1	Day	1	1	0	0	2	0	2	1	0	6	6	19	0	0	0	0	1	1	1	0	0	0	0	1	0	0	0	0	0	0	0	0
1123	183104	11/15/2013 9:00	1392/08/24	1435/01/11	November	Fall	Friday	1	3	8	24	1	11	7	9	1	Day	1	1	0	0	2	0	2	1	0	6	6	19	0	0	0	0	1	1	1	0	0	0	0	1	0	0	0	0	0	0	0	0
1124	183104	11/15/2013 10:00	1392/08/24	1435/01/11	November	Fall	Friday	1	3	8	24	1	11	7	10	1	Day	1	1	0	0	2	0	2	1	0	6	6	19	0	0	0	0	1	1	1	0	0	0	0	1	0	0	0	0	0	0	0	0
1125	183104	11/15/2013 11:00	1392/08/24	1435/01/11	November	Fall	Friday	1	3	8	24	1	11	7	11	1	Day	1	1	0	0	2	0	2	1	0	6	6	19	0	0	0	0	1	1	1	0	0	0	0	1	0	0	0	0	0	0	0	0
1126	183104	11/15/2013 12:00	1392/08/24	1435/01/11	November	Fall	Friday	1	3	8	24	1	11	7	12	1	Day	1	1	0	0	2	0	2	1	0	6	6	19	0	0	0	0	1	1	1	0	0	0	0	1	0	0	0	0	0	0	0	0
1127	183104	11/15/2013 13:00	1392/08/24	1435/01/11	November	Fall	Friday	1	3	8	24	1	11	7	13	1	Day	1	1	0	0	2	0	2	1	0	6	6	19	0	0	0	0	1	1	1	0	0	0	0	1	0	0	0	0	0	0	0	0
1128	183104	11/15/2013 14:00	1392/08/24	1435/01/11	November	Fall	Friday	1	3	8	24	1	11	7	14	1	Day	1	1	0	0	2	0	2	1	0	6	6	19	0	0	0	0	1	1	1	0	0	0	0	1	0	0	0	0	0	0	0	0
1129	183104	11/15/2013 15:00	1392/08/24	1435/01/11	November	Fall	Friday	1	3	8	24	1	11	7	15	1	Day	1	1	0	0	2	0	2	1	0	6	6	19	0	0	0	0	1	1	1	0	0	0	0	1	0	0	0	0	0	0	0	0
1130	183104	11/15/2013 16:00	1392/08/24	1435/01/11	November	Fall	Friday	1	3	8	24	1	11	7	16	1	Day	1	1	0	0	2	0	2	1	0	6	6	19	0	0	0	0	1	1	1	0	0	0	0	1	0	0	0	0	0	0	0	0
1131	183104	11/15/2013 17:00	1392/08/24	1435/01/11	November	Fall	Friday	1	3	8	24	1	11	7	17	0	Night	1	1	0	0	2	0	2	1	0	6	6	19	0	0	0	0	1	1	1	0	0	0	0	1	0	0	0	0	0	0	0	0
1132	183104	11/15/2013 18:00	1392/08/24	1435/01/11	November	Fall	Friday	1	3	8	24	1	11	7	18	0	Night	1	1	0	0	2	0	2	1	0	6	6	19	0	0	0	0	1	1	1	0	0	0	0	1	0	0	0	0	0	0	0	0
1133	183104	11/15/2013 19:00	1392/08/24	1435/01/11	November	Fall	Friday	1	3	8	24	1	11	7	19	0	Night	1	1	0	0	2	0	2	1	0	6	6	19	0	0	0	0	1	1	1	0	0	0	0	1	0	0	0	0	0	0	0	0
1134	183104	11/15/2013 20:00	1392/08/24	1435/01/11	November	Fall	Friday	1	3	8	24	1	11	7	20	0	Night	1	1	0	0	2	0	2	1	0	6	6	19	0	0	0	0	1	1	1	0	0	0	0	1	0	0	0	0	0	0	0	0
1135	183104	11/15/2013 21:00	1392/08/24	1435/01/11	November	Fall	Friday	1	3	8	24	1	11	7	21	0	Night	1	1	0	0	2	0	2	1	0	6	6	19	0	0	0	0	1	1	1	0	0	0	0	1	0	0	0	0	0	0	0	0
1136	183104	11/15/2013 22:00	1392/08/24	1435/01/11	November	Fall	Friday	1	3	8	24	1	11	7	22	0	Night	1	0	0	0	2	0	2	1	0	6	6	19	0	0	0	0	1	1	1	0	0	0	0	1	0	0	0	0	0	0	0	0
1137	183104	11/15/2013 23:00	1392/08/24	1435/01/11	November	Fall	Friday	1	3	8	24	1	11	7	23	0	Night	1	0	0	0	2	0	2	1	0	6	6	19	0	0	0	0	1	1	1	0	0	0	0	1	0	0	0	0	0	0	0	0
1138	183104	11/16/2013 0:00	1392/08/25	1435/01/12	November	Fall	Saturday	1	3	8	25	1	12	1	0	0	Night	0	0	1	0	3	0	3	0	6	6	19	0	0	0	0	1	1	1	0	0	0	0	0	1	0	0	0	0	0	0	0	0
1139	183104	11/16/2013 1:00	1392/08/25	1435/01/12	November	Fall	Saturday	1	3	8	25	1	12	1	1	0	Night	0	0	1	0	3	0	3	0	6	6	19	0	0	0	0	1	1	1	0	0	0	0	0	1	0	0	0	0	0	0	0	0
1140	183104	11/16/2013 2:00	1392/08/25	1435/01/12	November	Fall	Saturday	1	3	8	25	1	12	1	2	0	Night	0	0	1	0	3	0	3	0	6	6	19	0	0	0	0	1	1	1	0	0	0	0	0	1	0	0	0	0	0	0	0	0
1141	183104	11/16/2013 3:00	1392/08/25	1435/01/12	November	Fall	Saturday	1	3	8	25	1	12	1	3	0	Night	0	0	1	0	3	0	3	0	6	6	19	0	0	0	0	1	1	1	0	0	0	0	0	1	0	0	0	0	0	0	0	0
1142	183104	11/16/2013 4:00	1392/08/25	1435/01/12	November	Fall	Saturday	1	3	8	25	1	12	1	4	0	Night	0	0	1	0	3	0	3	0	6	6	19	0	0	0	0	1	1	1	0	0	0	0	0	1	0	0	0	0	0	0	0	0
1143	183104	11/16/2013 5:00	1392/08/25	1435/01/12	November	Fall	Saturday	1	3	8	25	1	12	1	5	0	Night	0	0	1	0	3	0	3	0	6	6	19	0	0	0	0	1	1	1	0	0	0	0	0	1	0	0	0	0	0	0	0	0
1144	183104	11/16/2013 6:00	1392/08/25	1435/01/12	November	Fall	Saturday	1	3	8	25	1	12	1	6	0	Night	0	0	1	0	3	0	3	0	6	6	19	0	0	0	0	1	1	1	0	0	0	0	0	1	0	0	0	0	0	0	0	0
1145	183104	11/16/2013 7:00	1392/08/25	1435/01/12	November	Fall	Saturday	1	3	8	25	1	12	1	7	1	Day	0	1	0	0	3	0	3	0	6	6	19	0	0	0	0	1	1	1	0	0	0	0	0	1	0	0	0	0	0	0	0	0
1146	183104	11/16/2013 8:00	1392/08/25	1435/01/12	November	Fall	Saturday	1	3	8	25	1	12	1	8	1	Day	0	1	0	0	3	0	3	0	6	6	19	0	0	0	0	1	1	1	0	0	0	0	0	1	0	0	0	0	0	0	0	0
1147	183104	11/16/2013 9:00	1392/08/25	1435/01/12	November	Fall	Saturday	1	3	8	25	1	12	1	9	1	Day	0	1	0	0	3	0	3	0	6	6	19	0	0	0	0	1	1	1	0	0	0	0	0	1	0	0	0	0	0	0	0	0
1148	183104	11/16/2013 10:00	1392/08/25	1435/01/12	November	Fall	Saturday	1	3	8	25	1	12	1	10	1	Day	0	1	0	0	3	0	3	0	6	6	19	0	0	0	0	1	1	1	0	0	0	0	0	1	0	0	0	0	0	0	0	0
1149	183104	11/16/2013 11:00	1392/08/25	1435/01/12	November	Fall	Saturday	1	3	8	25	1	12	1	11	1	Day	0	1	0	0	3	0	3	0	6	6	19	0	0	0	0	1	1	1	0	0	0	0	0	1	0	0	0	0	0	0	0	0
1150	183104	11/16/2013 12:00	1392/08/25	1435/01/12	November	Fall	Saturday	1	3	8	25	1	12	1	12	1	Day	0	1	0	0	3	0	3	0	6	6	19	0	0	0	0	1	1	1	0	0	0	0	0	1	0	0	0	0	0	0	0	0
1151	183104	11/16/2013 13:00	1392/08/25	1435/01/12	November	Fall	Saturday	1	3	8	25	1	12	1	13	1	Day	0	1	0	0	3	0	3	0	6	6	19	0	0	0	0	1	1	1	0	0	0	0	0	1	0	0	0	0	0	0	0	0
1152	183104	11/16/2013 14:00	1392/08/25	1435/01/12	November	Fall	Saturday	1	3	8	25	1	12	1	14	1	Day	0	1	0	0	3	0	3	0	6	6	19	0	0	0	0	1	1	1	0	0	0	0	0	1	0	0	0	0	0	0	0	0
1153	183104	11/16/2013 15:00	1392/08/25	1435/01/12	November	Fall	Saturday	1	3	8	25	1	12	1	15	1	Day	0	1	0	0	3	0	3	0	6	6	19	0	0	0	0	1	1	1	0	0	0	0	0	1	0	0	0	0	0	0	0	0
1154	183104	11/16/2013 16:00	1392/08/25	1435/01/12	November	Fall	Saturday	1	3	8	25	1	12	1	16	1	Day	0	1	0	0	3	0	3	0	6	6	19	0	0	0	0	1	1	1	0	0	0	0	0	1	0	0	0	0	0	0	0	0
1155	183104	11/16/2013 17:00	1392/08/25	1435/01/12	November	Fall	Saturday	1	3	8	25	1	12	1	17	0	Night	0	1	0	0	3	0	3	0	6	6	19	0	0	0	0	1	1	1	0	0	0	0	0	1	0	0	0	0	0	0	0	0
1156	183104	11/16/2013 18:00	1392/08/25	1435/01/12	November	Fall	Saturday	1	3	8	25	1	12	1	18	0	Night	0	1	0	0	3	0	3	0	6	6	19	0	0	0	0	1	1	1	0	0	0	0	0	1	0	0	0	0	0	0	0	0
1157	183104	11/16/2013 19:00	1392/08/25	1435/01/12	November	Fall	Saturday	1	3	8	25	1	12	1	19	0	Night	0	1	0	0	3	0	3	0	6	6	19	0	0	0	0	1	1	1	0	0	0	0	0	1	0	0	0	0	0	0	0	0
1158	183104	11/16/2013 20:00	1392/08/25	1435/01/12	November	Fall	Saturday	1	3	8	25	1	12	1	20	0	Night	0	1	0	0	3	0	3	0	6	6	19	0	0	0	0	1	1	1	0	0	0	0	0	1	0	0	0	0	0	0	0	0
1159	183104	11/16/2013 21:00	1392/08/25	1435/01/12	November	Fall	Saturday	1	3	8	25	1	12	1	21	0	Night	0	1	0	0	3	0	3	0	6	6	19	0	0	0	0	1	1	1	0	0	0	0	0	1	0	0	0	0	0	0	0	0
1160	183104	11/16/2013 22:00	1392/08/25	1435/01/12	November	Fall	Saturday	1	3	8	25	1	12	1	22	0	Night	0	0	0	0	3	0	3	0	6	6	19	0	0	0	0	1	1	1	0	0	0	0	0	1	0	0	0	0	0	0	0	0
1161	183104	11/16/2013 23:00	1392/08/25	1435/01/12	November	Fall	Saturday	1	3	8	25	1	12	1	23	0	Night	0	0	0	0	3	0	3	0	6	6	19	0	0	0	0	1	1	1	0	0	0	0	0	1	0	0	0	0	0	0	0	0
1162	183104	11/17/2013 0:00	1392/08/26	1435/01/13	November	Fall	Sunday	1	3	8	26	1	13	2	0	0	Night	0	0	0	0	0	0	2	0	6	19	0	0	0	0	0	1	1	0	0	0	0	0	0	1	0	0	0	0	0	0	0	0
1163	183104	11/17/2013 1:00	1392/08/26	1435/01/13	November	Fall	Sunday	1	3	8	26	1	13	2	1	0	Night	0	0	0	0	0	0	2	0	6	19	0	0	0	0	0	1	1	0	0	0	0	0	0	1	0	0	0	0	0	0	0	0
1164	183104	11/17/2013 2:00	1392/08/26	1435/01/13	November	Fall	Sunday	1	3	8	26	1	13	2	2	0	Night	0	0	0	0	0	0	2	0	6	19	0	0	0	0	0	1	1	0	0	0	0	0	0	1	0	0	0	0	0	0	0	0
1165	183104	11/17/2013 3:00	1392/08/26	1435/01/13	November	Fall	Sunday	1	3	8	26	1	13	2	3	0	Night	0	0	0	0	0	0	2	0	6	19	0	0	0	0	0	1	1	0	0	0	0	0	0	1	0	0	0	0	0	0	0	0
1166	183104	11/17/2013 4:00	1392/08/26	1435/01/13	November	Fall	Sunday	1	3	8	26	1	13	2	4	0	Night	0	0	0	0	0	0	2	0	6	19	0	0	0	0	0	1	1	0	0	0	0	0	0	1	0	0	0	0	0	0	0	0
1167	183104	11/17/2013 5:00	1392/08/26	1435/01/13	November	Fall	Sunday	1	3	8	26	1	13	2	5	0	Night	0	0	0	0	0	0	2	0	6	19	0	0	0	0	0	1	1	0	0	0	0	0	0	1	0	0	0	0	0	0	0	0
1168	183104	11/17/2013 6:00	1392/08/26	1435/01/13	November	Fall	Sunday	1	3	8	26	1	13	2	6	0	Night	0	0	0	0	0	0	2	0	6	19	0	0	0	0	0	1	1	0	0	0	0	0	0	1	0	0	0	0	0	0	0	0
1169	183104	11/17/2013 7:00	1392/08/26	1435/01/13	November	Fall	Sunday	1	3	8	26	1	13	2	7	1	Day	0	1	0	0	0	0	2	0	6	19	0	0	0	0	0	1	1	0	0	0	0	0	0	1	0	0	0	0	0	0	0	0
1170	183104	11/17/2013 8:00	1392/08/26	1435/01/13	November	Fall	Sunday	1	3	8	26	1	13	2	8	1	Day	0	1	0	0	0	0	2	0	6	19	0	0	0	0	0	1	1	0	0	0	0	0	0	1	0	0	0	0	0	0	0	0
1171	183104	11/17/2013 9:00	1392/08/26	1435/01/13	November	Fall	Sunday	1	3	8	26	1	13	2	9	1	Day	0	1	0	0	0	0	2	0	6	19	0	0	0	0	0	1	1	0	0	0	0	0	0	1	0	0	0	0	0	0	0	0
1172	183104	11/17/2013 10:00	1392/08/26	1435/01/13	November	Fall	Sunday	1	3	8	26	1	13	2	10	1	Day	0	1	0	0	0	0	2	0	6	19	0	0	0	0	0	1	1	0	0	0	0	0	0	1	0	0	0	0	0	0	0	0
1173	183104	11/17/2013 11:00	1392/08/26	1435/01/13	November	Fall	Sunday	1	3	8	26	1	13	2	11	1	Day	0	1	0	0	0	0	2	0	6	19	0	0	0	0	0	1	1	0	0	0	0	0	0	1	0	0	0	0	0	0	0	0
1174	183104	11/17/2013 12:00	1392/08/26	1435/01/13	November	Fall	Sunday	1	3	8	26	1	13	2	12	1	Day	0	1	0	0	0	0	2	0	6	19	0	0	0	0	0	1	1	0	0	0	0	0	0	1	0	0	0	0	0	0	0	0
1175	183104	11/17/2013 13:00	1392/08/26	1435/01/13	November	Fall	Sunday	1	3	8	26	1	13	2	13	1	Day	0	1	0	0	0	0	2	0	6	19	0	0	0	0	0	1	1	0	0	0	0	0	0	1	0	0	0	0	0	0	0	0
1176	183104	11/17/2013 14:00	1392/08/26	1435/01/13	November	Fall	Sunday	1	3	8	26	1	13	2	14	1	Day	0	1	0	0	0	0	2	0	6	19	0	0	0	0	0	1	1	0	0	0	0	0	0	1	0	0	0	0	0	0	0	0
1177	183104	11/17/2013 15:00	1392/08/26	1435/01/13	November	Fall	Sunday	1	3	8	26	1	13	2	15	1	Day	0	1	0	0	0	0	2	0	6	19	0	0	0	0	0	1	1	0	0	0	0	0	0	1	0	0	0	0	0	0	0	0
1178	183104	11/17/2013 16:00	1392/08/26	1435/01/13	November	Fall	Sunday	1	3	8	26	1	13	2	16	1	Day	0	1	0	0	0	0	2	0	6	19	0	0	0	0	0	1	1	0	0	0	0	0	0	1	0	0	0	0	0	0	0	0
1179	183104	11/17/2013 17:00	1392/08/26	1435/01/13	November	Fall	Sunday	1	3	8	26	1	13	2	17	0	Night	0	1	0	0	0	0	2	0	6	19	0	0	0	0	0	1	1	0	0	0	0	0	0	1	0	0	0	0	0	0	0	0
1180	183104	11/17/2013 18:00	1392/08/26	1435/01/13	November	Fall	Sunday	1	3	8	26	1	13	2	18	0	Night	0	1	0	0	0	0	2	0	6	19	0	0	0	0	0	1	1	0	0	0	0	0	0	1	0	0	0	0	0	0	0	0
1181	183104	11/17/2013 19:00	1392/08/26	1435/01/13	November	Fall	Sunday	1	3	8	26	1	13	2	19	0	Night	0	1	0	0	0	0	2	0	6	19	0	0	0	0	0	1	1	0	0	0	0	0	0	1	0	0	0	0	0	0	0	0
1182	183104	11/17/2013 20:00	1392/08/26	1435/01/13	November	Fall	Sunday	1	3	8	26	1	13	2	20	0	Night	0	1	0	0	0	0	2	0	6	19	0	0	0	0	0	1	1	0	0	0	0	0	0	1	0	0	0	0	0	0	0	0
1183	183104	11/17/2013 21:00	1392/08/26	1435/01/13	November	Fall	Sunday	1	3	8	26	1	13	2	21	0	Night	0	1	0	0	0	0	2	0	6	19	0	0	0	0	0	1	1	0	0	0	0	0	0	1	0	0	0	0	0	0	0	0
1184	183104	11/17/2013 22:00	1392/08/26	1435/01/13	November	Fall	Sunday	1	3	8	26	1	13	2	22	0	Night	0	0	0	0	0	0	2	0	6	19	0	0	0	0	0	1	1	0	0	0	0	0	0	1	0	0	0	0	0	0	0	0
1185	183104	11/17/2013 23:00	1392/08/26	1435/01/13	November	Fall	Sunday	1	3	8	26	1	13	2	23	0	Night	0	0	0	0	0	0	2	0	6	19	0	0	0	0	0	1	1	0	0	0	0	0	0	1	0	0	0	0	0	0	0	0
1186	183104	11/18/2013 0:00	1392/08/27	1435/01/14	November	Fall	Monday	1	3	8	27	1	14	3	0	0	Night	0	0	0	0	0	1	1	0	19	0	0	0	0	0	19	1	0	0	0	0	0	1	0	1	0	0	0	0	0	0	0	0
1187	183104	11/18/2013 1:00	1392/08/27	1435/01/14	November	Fall	Monday	1	3	8	27	1	14	3	1	0	Night	0	0	0	0	0	1	1	0	19	0	0	0	0	0	19	1	0	0	0	0	0	1	0	1	0	0	0	0	0	0	0	0
1188	183104	11/18/2013 2:00	1392/08/27	1435/01/14	November	Fall	Monday	1	3	8	27	1	14	3	2	0	Night	0	0	0	0	0	1	1	0	19	0	0	0	0	0	19	1	0	0	0	0	0	1	0	1	0	0	0	0	0	0	0	0
1189	183104	11/18/2013 3:00	1392/08/27	1435/01/14	November	Fall	Monday	1	3	8	27	1	14	3	3	0	Night	0	0	0	0	0	1	1	0	19	0	0	0	0	0	19	1	0	0	0	0	0	1	0	1	0	0	0	0	0	0	0	0
1190	183104	11/18/2013 4:00	1392/08/27	1435/01/14	November	Fall	Monday	1	3	8	27	1	14	3	4	0	Night	0	0	0	0	0	1	1	0	19	0	0	0	0	0	19	1	0	0	0	0	0	1	0	1	0	0	0	0	0	0	0	0
1191	183104	11/18/2013 5:00	1392/08/27	1435/01/14	November	Fall	Monday	1	3	8	27	1	14	3	5	0	Night	0	0	0	0	0	1	1	0	19	0	0	0	0	0	19	1	0	0	0	0	0	1	0	1	0	0	0	0	0	0	0	0
1192	183104	11/18/2013 6:00	1392/08/27	1435/01/14	November	Fall	Monday	1	3	8	27	1	14	3	6	0	Night	0	0	0	0	0	1	1	0	19	0	0	0	0	0	19	1	0	0	0	0	0	1	0	1	0	0	0	0	0	0	0	0
1193	183104	11/18/2013 7:00	1392/08/27	1435/01/14	November	Fall	Monday	1	3	8	27	1	14	3	7	1	Day	0	1	0	0	0	1	1	0	19	0	0	0	0	0	19	1	0	0	0	0	0	1	0	1	0	0	0	0	0	0	0	0
1194	183104	11/18/2013 8:00	1392/08/27	1435/01/14	November	Fall	Monday	1	3	8	27	1	14	3	8	1	Day	0	1	0	0	0	1	1	0	19	0	0	0	0	0	19	1	0	0	0	0	0	1	0	1	0	0	0	0	0	0	0	0
1195	183104	11/18/2013 9:00	1392/08/27	1435/01/14	November	Fall	Monday	1	3	8	27	1	14	3	9	1	Day	0	1	0	0	0	1	1	0	19	0	0	0	0	0	19	1	0	0	0	0	0	1	0	1	0	0	0	0	0	0	0	0
1196	183104	11/18/2013 10:00	1392/08/27	1435/01/14	November	Fall	Monday	1	3	8	27	1	14	3	10	1	Day	0	1	0	0	0	1	1	0	19	0	0	0	0	0	19	1	0	0	0	0	0	1	0	1	0	0	0	0	0	0	0	0
1197	183104	11/18/2013 11:00	1392/08/27	1435/01/14	November	Fall	Monday	1	3	8	27	1	14	3	11	1	Day	0	1	0	0	0	1	1	0	19	0	0	0	0	0	19	1	0	0	0	0	0	1	0	1	0	0	0	0	0	0	0	0
1198	183104	11/18/2013 12:00	1392/08/27	1435/01/14	November	Fall	Monday	1	3	8	27	1	14	3	12	1	Day	0	1	0	0	0	1	1	0	19	0	0	0	0	0	19	1	0	0	0	0	0	1	0	1	0	0	0	0	0	0	0	0
1199	183104	11/18/2013 13:00	1392/08/27	1435/01/14	November	Fall	Monday	1	3	8	27	1	14	3	13	1	Day	0	1	0	0	0	1	1	0	19	0	0	0	0	0	19	1	0	0	0	0	0	1	0	1	0	0	0	0	0	0	0	0
1200	183104	11/18/2013 14:00	1392/08/27	1435/01/14	November	Fall	Monday	1	3	8	27	1	14	3	14	1	Day	0	1	0	0	0	1	1	0	19	0	0	0	0	0	19	1	0	0	0	0	0	1	0	1	0	0	0	0	0	0	0	0
1201	183104	11/18/2013 15:00	1392/08/27	1435/01/14	November	Fall	Monday	1	3	8	27	1	14	3	15	1	Day	0	1	0	0	0	1	1	0	19	0	0	0	0	0	19	1	0	0	0	0	0	1	0	1	0	0	0	0	0	0	0	0
1202	183104	11/18/2013 16:00	1392/08/27	1435/01/14	November	Fall	Monday	1	3	8	27	1	14	3	16	1	Day	0	1	0	0	0	1	1	0	19	0	0	0	0	0	19	1	0	0	0	0	0	1	0	1	0	0	0	0	0	0	0	0
1203	183104	11/18/2013 17:00	1392/08/27	1435/01/14	November	Fall	Monday	1	3	8	27	1	14	3	17	0	Night	0	1	0	0	0	1	1	0	19	0	0	0	0	0	19	1	0	0	0	0	0	1	0	1	0	0	0	0	0	0	0	0
1204	183104	11/18/2013 18:00	1392/08/27	1435/01/14	November	Fall	Monday	1	3	8	27	1	14	3	18	0	Night	0	1	0	0	0	1	1	0	19	0	0	0	0	0	19	1	0	0	0	0	0	1	0	1	0	0	0	0	0	0	0	0
1205	183104	11/18/2013 19:00	1392/08/27	1435/01/14	November	Fall	Monday	1	3	8	27	1	14	3	19	0	Night	0	1	0	0	0	1	1	0	19	0	0	0	0	0	19	1	0	0	0	0	0	1	0	1	0	0	0	0	0	0	0	0
1206	183104	11/18/2013 20:00	1392/08/27	1435/01/14	November	Fall	Monday	1	3	8	27	1	14	3	20	0	Night	0	1	0	0	0	1	1	0	19	0	0	0	0	0	19	1	0	0	0	0	0	1	0	1	0	0	0	0	0	0	0	0
1207	183104	11/18/2013 21:00	1392/08/27	1435/01/14	November	Fall	Monday	1	3	8	27	1	14	3	21	0	Night	0	1	0	0	0	1	1	0	19	0	0	0	0	0	19	1	0	0	0	0	0	1	0	1	0	0	0	0	0	0	0	0
1208	183104	11/18/2013 22:00	1392/08/27	1435/01/14	November	Fall	Monday	1	3	8	27	1	14	3	22	0	Night	0	0	0	0	0	1	1	0	19	0	0	0	0	0	19	1	0	0	0	0	0	1	0	1	0	0	0	0	0	0	0	0
1209	183104	11/18/2013 23:00	1392/08/27	1435/01/14	November	Fall	Monday	1	3	8	27	1	14	3	23	0	Night	0	0	0	0	0	1	1	0	19	0	0	0	0	0	19	1	0	0	0	0	0	1	0	1	0	0	0	0	0	0	0	0
1210	183104	11/19/2013 0:00	1392/08/28	1435/01/15	November	Fall	Tuesday	1	3	8	28	1	15	4	0	0	Night	0	0	0	0	0	2	0	0	0	0	0	0	0	19	19	0	0	0	0	0	1	1	0	1	0	0	0	0	0	0	0	0
1211	183104	11/19/2013 1:00	1392/08/28	1435/01/15	November	Fall	Tuesday	1	3	8	28	1	15	4	1	0	Night	0	0	0	0	0	2	0	0	0	0	0	0	0	19	19	0	0	0	0	0	1	1	0	1	0	0	0	0	0	0	0	0
1212	183104	11/19/2013 2:00	1392/08/28	1435/01/15	November	Fall	Tuesday	1	3	8	28	1	15	4	2	0	Night	0	0	0	0	0	2	0	0	0	0	0	0	0	19	19	0	0	0	0	0	1	1	0	1	0	0	0	0	0	0	0	0
1213	183104	11/19/2013 3:00	1392/08/28	1435/01/15	November	Fall	Tuesday	1	3	8	28	1	15	4	3	0	Night	0	0	0	0	0	2	0	0	0	0	0	0	0	19	19	0	0	0	0	0	1	1	0	1	0	0	0	0	0	0	0	0
1214	183104	11/19/2013 4:00	1392/08/28	1435/01/15	November	Fall	Tuesday	1	3	8	28	1	15	4	4	0	Night	0	0	0	0	0	2	0	0	0	0	0	0	0	19	19	0	0	0	0	0	1	1	0	1	0	0	0	0	0	0	0	0
1215	183104	11/19/2013 5:00	1392/08/28	1435/01/15	November	Fall	Tuesday	1	3	8	28	1	15	4	5	0	Night	0	0	0	0	0	2	0	0	0	0	0	0	0	19	19	0	0	0	0	0	1	1	0	1	0	0	0	0	0	0	0	0
1216	183104	11/19/2013 6:00	1392/08/28	1435/01/15	November	Fall	Tuesday	1	3	8	28	1	15	4	6	0	Night	0	0	0	0	0	2	0	0	0	0	0	0	0	19	19	0	0	0	0	0	1	1	0	1	0	0	0	0	0	0	0	0
1217	183104	11/19/2013 7:00	1392/08/28	1435/01/15	November	Fall	Tuesday	1	3	8	28	1	15	4	7	1	Day	0	1	0	0	0	2	0	0	0	0	0	0	0	19	19	0	0	0	0	0	1	1	0	1	0	0	0	0	0	0	0	0
1218	183104	11/19/2013 8:00	1392/08/28	1435/01/15	November	Fall	Tuesday	1	3	8	28	1	15	4	8	1	Day	0	1	0	0	0	2	0	0	0	0	0	0	0	19	19	0	0	0	0	0	1	1	0	1	0	0	0	0	0	0	0	0
1219	183104	11/19/2013 9:00	1392/08/28	1435/01/15	November	Fall	Tuesday	1	3	8	28	1	15	4	9	1	Day	0	1	0	0	0	2	0	0	0	0	0	0	0	19	19	0	0	0	0	0	1	1	0	1	0	0	0	0	0	0	0	0
1220	183104	11/19/2013 10:00	1392/08/28	1435/01/15	November	Fall	Tuesday	1	3	8	28	1	15	4	10	1	Day	0	1	0	0	0	2	0	0	0	0	0	0	0	19	19	0	0	0	0	0	1	1	0	1	0	0	0	0	0	0	0	0
1221	183104	11/19/2013 11:00	1392/08/28	1435/01/15	November	Fall	Tuesday	1	3	8	28	1	15	4	11	1	Day	0	1	0	0	0	2	0	0	0	0	0	0	0	19	19	0	0	0	0	0	1	1	0	1	0	0	0	0	0	0	0	0
1222	183104	11/19/2013 12:00	1392/08/28	1435/01/15	November	Fall	Tuesday	1	3	8	28	1	15	4	12	1	Day	0	1	0	0	0	2	0	0	0	0	0	0	0	19	19	0	0	0	0	0	1	1	0	1	0	0	0	0	0	0	0	0
1223	183104	11/19/2013 13:00	1392/08/28	1435/01/15	November	Fall	Tuesday	1	3	8	28	1	15	4	13	1	Day	0	1	0	0	0	2	0	0	0	0	0	0	0	19	19	0	0	0	0	0	1	1	0	1	0	0	0	0	0	0	0	0
1224	183104	11/19/2013 14:00	1392/08/28	1435/01/15	November	Fall	Tuesday	1	3	8	28	1	15	4	14	1	Day	0	1	0	0	0	2	0	0	0	0	0	0	0	19	19	0	0	0	0	0	1	1	0	1	0	0	0	0	0	0	0	0
1225	183104	11/19/2013 15:00	1392/08/28	1435/01/15	November	Fall	Tuesday	1	3	8	28	1	15	4	15	1	Day	0	1	0	0	0	2	0	0	0	0	0	0	0	19	19	0	0	0	0	0	1	1	0	1	0	0	0	0	0	0	0	0
1226	183104	11/19/2013 16:00	1392/08/28	1435/01/15	November	Fall	Tuesday	1	3	8	28	1	15	4	16	1	Day	0	1	0	0	0	2	0	0	0	0	0	0	0	19	19	0	0	0	0	0	1	1	0	1	0	0	0	0	0	0	0	0
1227	183104	11/19/2013 17:00	1392/08/28	1435/01/15	November	Fall	Tuesday	1	3	8	28	1	15	4	17	0	Night	0	1	0	0	0	2	0	0	0	0	0	0	0	19	19	0	0	0	0	0	1	1	0	1	0	0	0	0	0	0	0	0
1228	183104	11/19/2013 18:00	1392/08/28	1435/01/15	November	Fall	Tuesday	1	3	8	28	1	15	4	18	0	Night	0	1	0	0	0	2	0	0	0	0	0	0	0	19	19	0	0	0	0	0	1	1	0	1	0	0	0	0	0	0	0	0
1229	183104	11/19/2013 19:00	1392/08/28	1435/01/15	November	Fall	Tuesday	1	3	8	28	1	15	4	19	0	Night	0	1	0	0	0	2	0	0	0	0	0	0	0	19	19	0	0	0	0	0	1	1	0	1	0	0	0	0	0	0	0	0
1230	183104	11/19/2013 20:00	1392/08/28	1435/01/15	November	Fall	Tuesday	1	3	8	28	1	15	4	20	0	Night	0	1	0	0	0	2	0	0	0	0	0	0	0	19	19	0	0	0	0	0	1	1	0	1	0	0	0	0	0	0	0	0
1231	183104	11/19/2013 21:00	1392/08/28	1435/01/15	November	Fall	Tuesday	1	3	8	28	1	15	4	21	0	Night	0	1	0	0	0	2	0	0	0	0	0	0	0	19	19	0	0	0	0	0	1	1	0	1	0	0	0	0	0	0	0	0
1232	183104	11/19/2013 22:00	1392/08/28	1435/01/15	November	Fall	Tuesday	1	3	8	28	1	15	4	22	0	Night	0	0	0	0	0	2	0	0	0	0	0	0	0	19	19	0	0	0	0	0	1	1	0	1	0	0	0	0	0	0	0	0
1233	183104	11/19/2013 23:00	1392/08/28	1435/01/15	November	Fall	Tuesday	1	3	8	28	1	15	4	23	0	Night	0	0	0	0	0	2	0	0	0	0	0	0	0	19	19	0	0	0	0	0	1	1	0	1	0	0	0	0	0	0	0	0
1234	183104	11/20/2013 0:00	1392/08/29	1435/01/16	November	Fall	Wednesday	1	3	8	29	1	16	5	0	0	Night	0	0	0	0	0	2	0	0	0	0	0	0	19	19	0	0	0	0	0	1	1	0	0	1	0	0	0	0	0	0	0	0
1235	183104	11/20/2013 1:00	1392/08/29	1435/01/16	November	Fall	Wednesday	1	3	8	29	1	16	5	1	0	Night	0	0	0	0	0	2	0	0	0	0	0	0	19	19	0	0	0	0	0	1	1	0	0	1	0	0	0	0	0	0	0	0
1236	183104	11/20/2013 2:00	1392/08/29	1435/01/16	November	Fall	Wednesday	1	3	8	29	1	16	5	2	0	Night	0	0	0	0	0	2	0	0	0	0	0	0	19	19	0	0	0	0	0	1	1	0	0	1	0	0	0	0	0	0	0	0
1237	183104	11/20/2013 3:00	1392/08/29	1435/01/16	November	Fall	Wednesday	1	3	8	29	1	16	5	3	0	Night	0	0	0	0	0	2	0	0	0	0	0	0	19	19	0	0	0	0	0	1	1	0	0	1	0	0	0	0	0	0	0	0
1238	183104	11/20/2013 4:00	1392/08/29	1435/01/16	November	Fall	Wednesday	1	3	8	29	1	16	5	4	0	Night	0	0	0	0	0	2	0	0	0	0	0	0	19	19	0	0	0	0	0	1	1	0	0	1	0	0	0	0	0	0	0	0
1239	183104	11/20/2013 5:00	1392/08/29	1435/01/16	November	Fall	Wednesday	1	3	8	29	1	16	5	5	0	Night	0	0	0	0	0	2	0	0	0	0	0	0	19	19	0	0	0	0	0	1	1	0	0	1	0	0	0	0	0	0	0	0
1240	183104	11/20/2013 6:00	1392/08/29	1435/01/16	November	Fall	Wednesday	1	3	8	29	1	16	5	6	0	Night	0	0	0	0	0	2	0	0	0	0	0	0	19	19	0	0	0	0	0	1	1	0	0	1	0	0	0	0	0	0	0	0
1241	183104	11/20/2013 7:00	1392/08/29	1435/01/16	November	Fall	Wednesday	1	3	8	29	1	16	5	7	1	Day	0	1	0	0	0	2	0	0	0	0	0	0	19	19	0	0	0	0	0	1	1	0	0	1	0	0	0	0	0	0	0	0
1242	183104	11/20/2013 8:00	1392/08/29	1435/01/16	November	Fall	Wednesday	1	3	8	29	1	16	5	8	1	Day	0	1	0	0	0	2	0	0	0	0	0	0	19	19	0	0	0	0	0	1	1	0	0	1	0	0	0	0	0	0	0	0
1243	183104	11/20/2013 9:00	1392/08/29	1435/01/16	November	Fall	Wednesday	1	3	8	29	1	16	5	9	1	Day	0	1	0	0	0	2	0	0	0	0	0	0	19	19	0	0	0	0	0	1	1	0	0	1	0	0	0	0	0	0	0	0
1244	183104	11/20/2013 10:00	1392/08/29	1435/01/16	November	Fall	Wednesday	1	3	8	29	1	16	5	10	1	Day	0	1	0	0	0	2	0	0	0	0	0	0	19	19	0	0	0	0	0	1	1	0	0	1	0	0	0	0	0	0	0	0
1245	183104	11/20/2013 11:00	1392/08/29	1435/01/16	November	Fall	Wednesday	1	3	8	29	1	16	5	11	1	Day	0	1	0	0	0	2	0	0	0	0	0	0	19	19	0	0	0	0	0	1	1	0	0	1	0	0	0	0	0	0	0	0
1246	183104	11/20/2013 12:00	1392/08/29	1435/01/16	November	Fall	Wednesday	1	3	8	29	1	16	5	12	1	Day	0	1	0	0	0	2	0	0	0	0	0	0	19	19	0	0	0	0	0	1	1	0	0	1	0	0	0	0	0	0	0	0
1247	183104	11/20/2013 13:00	1392/08/29	1435/01/16	November	Fall	Wednesday	1	3	8	29	1	16	5	13	1	Day	0	1	0	0	0	2	0	0	0	0	0	0	19	19	0	0	0	0	0	1	1	0	0	1	0	0	0	0	0	0	0	0
1248	183104	11/20/2013 14:00	1392/08/29	1435/01/16	November	Fall	Wednesday	1	3	8	29	1	16	5	14	1	Day	0	1	0	0	0	2	0	0	0	0	0	0	19	19	0	0	0	0	0	1	1	0	0	1	0	0	0	0	0	0	0	0
1249	183104	11/20/2013 15:00	1392/08/29	1435/01/16	November	Fall	Wednesday	1	3	8	29	1	16	5	15	1	Day	0	1	0	0	0	2	0	0	0	0	0	0	19	19	0	0	0	0	0	1	1	0	0	1	0	0	0	0	0	0	0	0
1250	183104	11/20/2013 16:00	1392/08/29	1435/01/16	November	Fall	Wednesday	1	3	8	29	1	16	5	16	1	Day	0	1	0	1	0	2	0	0	0	0	0	0	19	19	0	0	0	0	0	1	1	0	0	1	0	0	0	0	0	0	0	0
1251	183104	11/20/2013 17:00	1392/08/29	1435/01/16	November	Fall	Wednesday	1	3	8	29	1	16	5	17	0	Night	0	1	0	1	0	2	0	0	0	0	0	0	19	19	0	0	0	0	0	1	1	0	0	1	0	0	0	0	0	0	0	0
1252	183104	11/20/2013 18:00	1392/08/29	1435/01/16	November	Fall	Wednesday	1	3	8	29	1	16	5	18	0	Night	0	1	0	1	0	2	0	0	0	0	0	0	19	19	0	0	0	0	0	1	1	0	0	1	0	0	0	0	0	0	0	0
1253	183104	11/20/2013 19:00	1392/08/29	1435/01/16	November	Fall	Wednesday	1	3	8	29	1	16	5	19	0	Night	0	1	0	1	0	2	0	0	0	0	0	0	19	19	0	0	0	0	0	1	1	0	0	1	0	0	0	0	0	0	0	0
1254	183104	11/20/2013 20:00	1392/08/29	1435/01/16	November	Fall	Wednesday	1	3	8	29	1	16	5	20	0	Night	0	1	0	1	0	2	0	0	0	0	0	0	19	19	0	0	0	0	0	1	1	0	0	1	0	0	0	0	0	0	0	0
1255	183104	11/20/2013 21:00	1392/08/29	1435/01/16	November	Fall	Wednesday	1	3	8	29	1	16	5	21	0	Night	0	1	0	1	0	2	0	0	0	0	0	0	19	19	0	0	0	0	0	1	1	0	0	1	0	0	0	0	0	0	0	0
1256	183104	11/20/2013 22:00	1392/08/29	1435/01/16	November	Fall	Wednesday	1	3	8	29	1	16	5	22	0	Night	0	0	0	1	0	2	0	0	0	0	0	0	19	19	0	0	0	0	0	1	1	0	0	1	0	0	0	0	0	0	0	0
1257	183104	11/20/2013 23:00	1392/08/29	1435/01/16	November	Fall	Wednesday	1	3	8	29	1	16	5	23	0	Night	0	0	0	1	0	2	0	0	0	0	0	0	19	19	0	0	0	0	0	1	1	0	0	1	0	0	0	0	0	0	0	0
1258	183104	11/21/2013 0:00	1392/08/30	1435/01/17	November	Fall	Thursday	1	3	8	30	1	17	6	0	0	Night	1	0	0	0	0	1	0	1	0	0	0	19	19	0	0	0	0	0	1	1	0	0	0	1	0	0	0	0	0	0	0	0
1259	183104	11/21/2013 1:00	1392/08/30	1435/01/17	November	Fall	Thursday	1	3	8	30	1	17	6	1	0	Night	1	0	0	0	0	1	0	1	0	0	0	19	19	0	0	0	0	0	1	1	0	0	0	1	0	0	0	0	0	0	0	0
1260	183104	11/21/2013 2:00	1392/08/30	1435/01/17	November	Fall	Thursday	1	3	8	30	1	17	6	2	0	Night	1	0	0	0	0	1	0	1	0	0	0	19	19	0	0	0	0	0	1	1	0	0	0	1	0	0	0	0	0	0	0	0
1261	183104	11/21/2013 3:00	1392/08/30	1435/01/17	November	Fall	Thursday	1	3	8	30	1	17	6	3	0	Night	1	0	0	0	0	1	0	1	0	0	0	19	19	0	0	0	0	0	1	1	0	0	0	1	0	0	0	0	0	0	0	0
1262	183104	11/21/2013 4:00	1392/08/30	1435/01/17	November	Fall	Thursday	1	3	8	30	1	17	6	4	0	Night	1	0	0	0	0	1	0	1	0	0	0	19	19	0	0	0	0	0	1	1	0	0	0	1	0	0	0	0	0	0	0	0
1263	183104	11/21/2013 5:00	1392/08/30	1435/01/17	November	Fall	Thursday	1	3	8	30	1	17	6	5	0	Night	1	0	0	0	0	1	0	1	0	0	0	19	19	0	0	0	0	0	1	1	0	0	0	1	0	0	0	0	0	0	0	0
1264	183104	11/21/2013 6:00	1392/08/30	1435/01/17	November	Fall	Thursday	1	3	8	30	1	17	6	6	0	Night	1	0	0	0	0	1	0	1	0	0	0	19	19	0	0	0	0	0	1	1	0	0	0	1	0	0	0	0	0	0	0	0
1265	183104	11/21/2013 7:00	1392/08/30	1435/01/17	November	Fall	Thursday	1	3	8	30	1	17	6	7	1	Day	1	1	0	0	0	1	0	1	0	0	0	19	19	0	0	0	0	0	1	1	0	0	0	1	0	0	0	0	0	0	0	0
1266	183104	11/21/2013 8:00	1392/08/30	1435/01/17	November	Fall	Thursday	1	3	8	30	1	17	6	8	1	Day	1	1	0	0	0	1	0	1	0	0	0	19	19	0	0	0	0	0	1	1	0	0	0	1	0	0	0	0	0	0	0	0
1267	183104	11/21/2013 9:00	1392/08/30	1435/01/17	November	Fall	Thursday	1	3	8	30	1	17	6	9	1	Day	1	1	0	0	0	1	0	1	0	0	0	19	19	0	0	0	0	0	1	1	0	0	0	1	0	0	0	0	0	0	0	0
1268	183104	11/21/2013 10:00	1392/08/30	1435/01/17	November	Fall	Thursday	1	3	8	30	1	17	6	10	1	Day	1	1	0	0	0	1	0	1	0	0	0	19	19	0	0	0	0	0	1	1	0	0	0	1	0	0	0	0	0	0	0	0
1269	183104	11/21/2013 11:00	1392/08/30	1435/01/17	November	Fall	Thursday	1	3	8	30	1	17	6	11	1	Day	1	1	0	0	0	1	0	1	0	0	0	19	19	0	0	0	0	0	1	1	0	0	0	1	0	0	0	0	0	0	0	0
1270	183104	11/21/2013 12:00	1392/08/30	1435/01/17	November	Fall	Thursday	1	3	8	30	1	17	6	12	1	Day	1	1	0	0	0	1	0	1	0	0	0	19	19	0	0	0	0	0	1	1	0	0	0	1	0	0	0	0	0	0	0	0
1271	183104	11/21/2013 13:00	1392/08/30	1435/01/17	November	Fall	Thursday	1	3	8	30	1	17	6	13	1	Day	1	1	0	0	0	1	0	1	0	0	0	19	19	0	0	0	0	0	1	1	0	0	0	1	0	0	0	0	0	0	0	0
1272	183104	11/21/2013 14:00	1392/08/30	1435/01/17	November	Fall	Thursday	1	3	8	30	1	17	6	14	1	Day	1	1	0	0	0	1	0	1	0	0	0	19	19	0	0	0	0	0	1	1	0	0	0	1	0	0	0	0	0	0	0	0
1273	183104	11/21/2013 15:00	1392/08/30	1435/01/17	November	Fall	Thursday	1	3	8	30	1	17	6	15	1	Day	1	1	0	0	0	1	0	1	0	0	0	19	19	0	0	0	0	0	1	1	0	0	0	1	0	0	0	0	0	0	0	0
1274	183104	11/21/2013 16:00	1392/08/30	1435/01/17	November	Fall	Thursday	1	3	8	30	1	17	6	16	1	Day	1	1	0	0	0	1	0	1	0	0	0	19	19	0	0	0	0	0	1	1	0	0	0	1	0	0	0	0	0	0	0	0
1275	183104	11/21/2013 17:00	1392/08/30	1435/01/17	November	Fall	Thursday	1	3	8	30	1	17	6	17	0	Night	1	1	0	0	0	1	0	1	0	0	0	19	19	0	0	0	0	0	1	1	0	0	0	1	0	0	0	0	0	0	0	0
1276	183104	11/21/2013 18:00	1392/08/30	1435/01/17	November	Fall	Thursday	1	3	8	30	1	17	6	18	0	Night	1	1	0	0	0	1	0	1	0	0	0	19	19	0	0	0	0	0	1	1	0	0	0	1	0	0	0	0	0	0	0	0
1277	183104	11/21/2013 19:00	1392/08/30	1435/01/17	November	Fall	Thursday	1	3	8	30	1	17	6	19	0	Night	1	1	0	0	0	1	0	1	0	0	0	19	19	0	0	0	0	0	1	1	0	0	0	1	0	0	0	0	0	0	0	0
1278	183104	11/21/2013 20:00	1392/08/30	1435/01/17	November	Fall	Thursday	1	3	8	30	1	17	6	20	0	Night	1	1	0	0	0	1	0	1	0	0	0	19	19	0	0	0	0	0	1	1	0	0	0	1	0	0	0	0	0	0	0	0
1279	183104	11/21/2013 21:00	1392/08/30	1435/01/17	November	Fall	Thursday	1	3	8	30	1	17	6	21	0	Night	1	1	0	0	0	1	0	1	0	0	0	19	19	0	0	0	0	0	1	1	0	0	0	1	0	0	0	0	0	0	0	0
1280	183104	11/21/2013 22:00	1392/08/30	1435/01/17	November	Fall	Thursday	1	3	8	30	1	17	6	22	0	Night	1	0	0	0	0	1	0	1	0	0	0	19	19	0	0	0	0	0	1	1	0	0	0	1	0	0	0	0	0	0	0	0
1281	183104	11/21/2013 23:00	1392/08/30	1435/01/17	November	Fall	Thursday	1	3	8	30	1	17	6	23	0	Night	1	0	0	0	0	1	0	1	0	0	0	19	19	0	0	0	0	0	1	1	0	0	0	1	0	0	0	0	0	0	0	0
1282	183104	11/22/2013 0:00	1392/09/01	1435/01/18	November	Fall	Friday	1	3	9	1	1	18	7	0	0	Night	1	0	0	0	1	0	1	1	0	0	19	19	0	0	0	0	0	1	1	0	0	0	0	1	0	0	0	0	0	0	0	0
1283	183104	11/22/2013 1:00	1392/09/01	1435/01/18	November	Fall	Friday	1	3	9	1	1	18	7	1	0	Night	1	0	0	0	1	0	1	1	0	0	19	19	0	0	0	0	0	1	1	0	0	0	0	1	0	0	0	0	0	0	0	0
1284	183104	11/22/2013 2:00	1392/09/01	1435/01/18	November	Fall	Friday	1	3	9	1	1	18	7	2	0	Night	1	0	0	0	1	0	1	1	0	0	19	19	0	0	0	0	0	1	1	0	0	0	0	1	0	0	0	0	0	0	0	0
1285	183104	11/22/2013 3:00	1392/09/01	1435/01/18	November	Fall	Friday	1	3	9	1	1	18	7	3	0	Night	1	0	0	0	1	0	1	1	0	0	19	19	0	0	0	0	0	1	1	0	0	0	0	1	0	0	0	0	0	0	0	0
1286	183104	11/22/2013 4:00	1392/09/01	1435/01/18	November	Fall	Friday	1	3	9	1	1	18	7	4	0	Night	1	0	0	0	1	0	1	1	0	0	19	19	0	0	0	0	0	1	1	0	0	0	0	1	0	0	0	0	0	0	0	0
1287	183104	11/22/2013 5:00	1392/09/01	1435/01/18	November	Fall	Friday	1	3	9	1	1	18	7	5	0	Night	1	0	0	0	1	0	1	1	0	0	19	19	0	0	0	0	0	1	1	0	0	0	0	1	0	0	0	0	0	0	0	0
1288	183104	11/22/2013 6:00	1392/09/01	1435/01/18	November	Fall	Friday	1	3	9	1	1	18	7	6	0	Night	1	0	0	0	1	0	1	1	0	0	19	19	0	0	0	0	0	1	1	0	0	0	0	1	0	0	0	0	0	0	0	0
1289	183104	11/22/2013 7:00	1392/09/01	1435/01/18	November	Fall	Friday	1	3	9	1	1	18	7	7	1	Day	1	1	0	0	1	0	1	1	0	0	19	19	0	0	0	0	0	1	1	0	0	0	0	1	0	0	0	0	0	0	0	0
1290	183104	11/22/2013 8:00	1392/09/01	1435/01/18	November	Fall	Friday	1	3	9	1	1	18	7	8	1	Day	1	1	0	0	1	0	1	1	0	0	19	19	0	0	0	0	0	1	1	0	0	0	0	1	0	0	0	0	0	0	0	0
1291	183104	11/22/2013 9:00	1392/09/01	1435/01/18	November	Fall	Friday	1	3	9	1	1	18	7	9	1	Day	1	1	0	0	1	0	1	1	0	0	19	19	0	0	0	0	0	1	1	0	0	0	0	1	0	0	0	0	0	0	0	0
1292	183104	11/22/2013 10:00	1392/09/01	1435/01/18	November	Fall	Friday	1	3	9	1	1	18	7	10	1	Day	1	1	0	0	1	0	1	1	0	0	19	19	0	0	0	0	0	1	1	0	0	0	0	1	0	0	0	0	0	0	0	0
1293	183104	11/22/2013 11:00	1392/09/01	1435/01/18	November	Fall	Friday	1	3	9	1	1	18	7	11	1	Day	1	1	0	0	1	0	1	1	0	0	19	19	0	0	0	0	0	1	1	0	0	0	0	1	0	0	0	0	0	0	0	0
1294	183104	11/22/2013 12:00	1392/09/01	1435/01/18	November	Fall	Friday	1	3	9	1	1	18	7	12	1	Day	1	1	0	0	1	0	1	1	0	0	19	19	0	0	0	0	0	1	1	0	0	0	0	1	0	0	0	0	0	0	0	0
1295	183104	11/22/2013 13:00	1392/09/01	1435/01/18	November	Fall	Friday	1	3	9	1	1	18	7	13	1	Day	1	1	0	0	1	0	1	1	0	0	19	19	0	0	0	0	0	1	1	0	0	0	0	1	0	0	0	0	0	0	0	0
1296	183104	11/22/2013 14:00	1392/09/01	1435/01/18	November	Fall	Friday	1	3	9	1	1	18	7	14	1	Day	1	1	0	0	1	0	1	1	0	0	19	19	0	0	0	0	0	1	1	0	0	0	0	1	0	0	0	0	0	0	0	0
1297	183104	11/22/2013 15:00	1392/09/01	1435/01/18	November	Fall	Friday	1	3	9	1	1	18	7	15	1	Day	1	1	0	0	1	0	1	1	0	0	19	19	0	0	0	0	0	1	1	0	0	0	0	1	0	0	0	0	0	0	0	0
1298	183104	11/22/2013 16:00	1392/09/01	1435/01/18	November	Fall	Friday	1	3	9	1	1	18	7	16	1	Day	1	1	0	0	1	0	1	1	0	0	19	19	0	0	0	0	0	1	1	0	0	0	0	1	0	0	0	0	0	0	0	0
1299	183104	11/22/2013 17:00	1392/09/01	1435/01/18	November	Fall	Friday	1	3	9	1	1	18	7	17	0	Night	1	1	0	0	1	0	1	1	0	0	19	19	0	0	0	0	0	1	1	0	0	0	0	1	0	0	0	0	0	0	0	0
1300	183104	11/22/2013 18:00	1392/09/01	1435/01/18	November	Fall	Friday	1	3	9	1	1	18	7	18	0	Night	1	1	0	0	1	0	1	1	0	0	19	19	0	0	0	0	0	1	1	0	0	0	0	1	0	0	0	0	0	0	0	0
1301	183104	11/22/2013 19:00	1392/09/01	1435/01/18	November	Fall	Friday	1	3	9	1	1	18	7	19	0	Night	1	1	0	0	1	0	1	1	0	0	19	19	0	0	0	0	0	1	1	0	0	0	0	1	0	0	0	0	0	0	0	0
1302	183104	11/22/2013 20:00	1392/09/01	1435/01/18	November	Fall	Friday	1	3	9	1	1	18	7	20	0	Night	1	1	0	0	1	0	1	1	0	0	19	19	0	0	0	0	0	1	1	0	0	0	0	1	0	0	0	0	0	0	0	0
1303	183104	11/22/2013 21:00	1392/09/01	1435/01/18	November	Fall	Friday	1	3	9	1	1	18	7	21	0	Night	1	1	0	0	1	0	1	1	0	0	19	19	0	0	0	0	0	1	1	0	0	0	0	1	0	0	0	0	0	0	0	0
1304	183104	11/22/2013 22:00	1392/09/01	1435/01/18	November	Fall	Friday	1	3	9	1	1	18	7	22	0	Night	1	0	0	0	1	0	1	1	0	0	19	19	0	0	0	0	0	1	1	0	0	0	0	1	0	0	0	0	0	0	0	0
1305	183104	11/22/2013 23:00	1392/09/01	1435/01/18	November	Fall	Friday	1	3	9	1	1	18	7	23	0	Night	1	0	0	0	1	0	1	1	0	0	19	19	0	0	0	0	0	1	1	0	0	0	0	1	0	0	0	0	0	0	0	0
1306	183104	11/23/2013 0:00	1392/09/02	1435/01/19	November	Fall	Saturday	1	3	9	2	1	19	1	0	0	Night	0	0	1	0	2	0	2	0	0	19	19	0	0	0	0	0	1	1	0	0	0	0	0	1	0	0	0	0	0	0	0	0
1307	183104	11/23/2013 1:00	1392/09/02	1435/01/19	November	Fall	Saturday	1	3	9	2	1	19	1	1	0	Night	0	0	1	0	2	0	2	0	0	19	19	0	0	0	0	0	1	1	0	0	0	0	0	1	0	0	0	0	0	0	0	0
1308	183104	11/23/2013 2:00	1392/09/02	1435/01/19	November	Fall	Saturday	1	3	9	2	1	19	1	2	0	Night	0	0	1	0	2	0	2	0	0	19	19	0	0	0	0	0	1	1	0	0	0	0	0	1	0	0	0	0	0	0	0	0
1309	183104	11/23/2013 3:00	1392/09/02	1435/01/19	November	Fall	Saturday	1	3	9	2	1	19	1	3	0	Night	0	0	1	0	2	0	2	0	0	19	19	0	0	0	0	0	1	1	0	0	0	0	0	1	0	0	0	0	0	0	0	0
1310	183104	11/23/2013 4:00	1392/09/02	1435/01/19	November	Fall	Saturday	1	3	9	2	1	19	1	4	0	Night	0	0	1	0	2	0	2	0	0	19	19	0	0	0	0	0	1	1	0	0	0	0	0	1	0	0	0	0	0	0	0	0
1311	183104	11/23/2013 5:00	1392/09/02	1435/01/19	November	Fall	Saturday	1	3	9	2	1	19	1	5	0	Night	0	0	1	0	2	0	2	0	0	19	19	0	0	0	0	0	1	1	0	0	0	0	0	1	0	0	0	0	0	0	0	0
1312	183104	11/23/2013 6:00	1392/09/02	1435/01/19	November	Fall	Saturday	1	3	9	2	1	19	1	6	0	Night	0	0	1	0	2	0	2	0	0	19	19	0	0	0	0	0	1	1	0	0	0	0	0	1	0	0	0	0	0	0	0	0
1313	183104	11/23/2013 7:00	1392/09/02	1435/01/19	November	Fall	Saturday	1	3	9	2	1	19	1	7	1	Day	0	1	0	0	2	0	2	0	0	19	19	0	0	0	0	0	1	1	0	0	0	0	0	1	0	0	0	0	0	0	0	0
1314	183104	11/23/2013 8:00	1392/09/02	1435/01/19	November	Fall	Saturday	1	3	9	2	1	19	1	8	1	Day	0	1	0	0	2	0	2	0	0	19	19	0	0	0	0	0	1	1	0	0	0	0	0	1	0	0	0	0	0	0	0	0
1315	183104	11/23/2013 9:00	1392/09/02	1435/01/19	November	Fall	Saturday	1	3	9	2	1	19	1	9	1	Day	0	1	0	0	2	0	2	0	0	19	19	0	0	0	0	0	1	1	0	0	0	0	0	1	0	0	0	0	0	0	0	0
1316	183104	11/23/2013 10:00	1392/09/02	1435/01/19	November	Fall	Saturday	1	3	9	2	1	19	1	10	1	Day	0	1	0	0	2	0	2	0	0	19	19	0	0	0	0	0	1	1	0	0	0	0	0	1	0	0	0	0	0	0	0	0
1317	183104	11/23/2013 11:00	1392/09/02	1435/01/19	November	Fall	Saturday	1	3	9	2	1	19	1	11	1	Day	0	1	0	0	2	0	2	0	0	19	19	0	0	0	0	0	1	1	0	0	0	0	0	1	0	0	0	0	0	0	0	0
1318	183104	11/23/2013 12:00	1392/09/02	1435/01/19	November	Fall	Saturday	1	3	9	2	1	19	1	12	1	Day	0	1	0	0	2	0	2	0	0	19	19	0	0	0	0	0	1	1	0	0	0	0	0	1	0	0	0	0	0	0	0	0
1319	183104	11/23/2013 13:00	1392/09/02	1435/01/19	November	Fall	Saturday	1	3	9	2	1	19	1	13	1	Day	0	1	0	0	2	0	2	0	0	19	19	0	0	0	0	0	1	1	0	0	0	0	0	1	0	0	0	0	0	0	0	0
1320	183104	11/23/2013 14:00	1392/09/02	1435/01/19	November	Fall	Saturday	1	3	9	2	1	19	1	14	1	Day	0	1	0	0	2	0	2	0	0	19	19	0	0	0	0	0	1	1	0	0	0	0	0	1	0	0	0	0	0	0	0	0
1321	183104	11/23/2013 15:00	1392/09/02	1435/01/19	November	Fall	Saturday	1	3	9	2	1	19	1	15	1	Day	0	1	0	0	2	0	2	0	0	19	19	0	0	0	0	0	1	1	0	0	0	0	0	1	0	0	0	0	0	0	0	0
1322	183104	11/23/2013 16:00	1392/09/02	1435/01/19	November	Fall	Saturday	1	3	9	2	1	19	1	16	1	Day	0	1	0	0	2	0	2	0	0	19	19	0	0	0	0	0	1	1	0	0	0	0	0	1	0	0	0	0	0	0	0	0
1323	183104	11/23/2013 17:00	1392/09/02	1435/01/19	November	Fall	Saturday	1	3	9	2	1	19	1	17	0	Night	0	1	0	0	2	0	2	0	0	19	19	0	0	0	0	0	1	1	0	0	0	0	0	1	0	0	0	0	0	0	0	0
1324	183104	11/23/2013 18:00	1392/09/02	1435/01/19	November	Fall	Saturday	1	3	9	2	1	19	1	18	0	Night	0	1	0	0	2	0	2	0	0	19	19	0	0	0	0	0	1	1	0	0	0	0	0	1	0	0	0	0	0	0	0	0
1325	183104	11/23/2013 19:00	1392/09/02	1435/01/19	November	Fall	Saturday	1	3	9	2	1	19	1	19	0	Night	0	1	0	0	2	0	2	0	0	19	19	0	0	0	0	0	1	1	0	0	0	0	0	1	0	0	0	0	0	0	0	0
1326	183104	11/23/2013 20:00	1392/09/02	1435/01/19	November	Fall	Saturday	1	3	9	2	1	19	1	20	0	Night	0	1	0	0	2	0	2	0	0	19	19	0	0	0	0	0	1	1	0	0	0	0	0	1	0	0	0	0	0	0	0	0
1327	183104	11/23/2013 21:00	1392/09/02	1435/01/19	November	Fall	Saturday	1	3	9	2	1	19	1	21	0	Night	0	1	0	0	2	0	2	0	0	19	19	0	0	0	0	0	1	1	0	0	0	0	0	1	0	0	0	0	0	0	0	0
1328	183104	11/23/2013 22:00	1392/09/02	1435/01/19	November	Fall	Saturday	1	3	9	2	1	19	1	22	0	Night	0	0	0	0	2	0	2	0	0	19	19	0	0	0	0	0	1	1	0	0	0	0	0	1	0	0	0	0	0	0	0	0
1329	183104	11/23/2013 23:00	1392/09/02	1435/01/19	November	Fall	Saturday	1	3	9	2	1	19	1	23	0	Night	0	0	0	0	2	0	2	0	0	19	19	0	0	0	0	0	1	1	0	0	0	0	0	1	0	0	0	0	0	0	0	0
1330	183104	11/24/2013 0:00	1392/09/03	1435/01/20	November	Fall	Sunday	1	3	9	3	1	20	2	0	0	Night	0	0	0	0	0	0	2	0	19	19	0	0	0	0	0	1	1	0	0	0	0	0	0	1	0	0	0	0	0	0	0	0
1331	183104	11/24/2013 1:00	1392/09/03	1435/01/20	November	Fall	Sunday	1	3	9	3	1	20	2	1	0	Night	0	0	0	0	0	0	2	0	19	19	0	0	0	0	0	1	1	0	0	0	0	0	0	1	0	0	0	0	0	0	0	0
1332	183104	11/24/2013 2:00	1392/09/03	1435/01/20	November	Fall	Sunday	1	3	9	3	1	20	2	2	0	Night	0	0	0	0	0	0	2	0	19	19	0	0	0	0	0	1	1	0	0	0	0	0	0	1	0	0	0	0	0	0	0	0
1333	183104	11/24/2013 3:00	1392/09/03	1435/01/20	November	Fall	Sunday	1	3	9	3	1	20	2	3	0	Night	0	0	0	0	0	0	2	0	19	19	0	0	0	0	0	1	1	0	0	0	0	0	0	1	0	0	0	0	0	0	0	0
1334	183104	11/24/2013 4:00	1392/09/03	1435/01/20	November	Fall	Sunday	1	3	9	3	1	20	2	4	0	Night	0	0	0	0	0	0	2	0	19	19	0	0	0	0	0	1	1	0	0	0	0	0	0	1	0	0	0	0	0	0	0	0
1335	183104	11/24/2013 11:30	1392/09/03	1435/01/20	November	Fall	Sunday	1	3	9	3	1	20	2	11	1	Day	0	1	0	0	0	0	2	0	19	19	0	0	0	0	0	1	1	0	0	0	0	0	0	1	0	0	0	0	0	0	0	0
1336	183104	11/24/2013 12:00	1392/09/03	1435/01/20	November	Fall	Sunday	1	3	9	3	1	20	2	12	1	Day	0	1	0	0	0	0	2	0	19	19	0	0	0	0	0	1	1	0	0	0	0	0	0	1	0	0	0	0	0	0	0	0
1337	183104	11/24/2013 13:00	1392/09/03	1435/01/20	November	Fall	Sunday	1	3	9	3	1	20	2	13	1	Day	0	1	0	0	0	0	2	0	19	19	0	0	0	0	0	1	1	0	0	0	0	0	0	1	0	0	0	0	0	0	0	0
1338	183104	11/24/2013 14:00	1392/09/03	1435/01/20	November	Fall	Sunday	1	3	9	3	1	20	2	14	1	Day	0	1	0	0	0	0	2	0	19	19	0	0	0	0	0	1	1	0	0	0	0	0	0	1	0	0	0	0	0	0	0	0
1339	183104	11/24/2013 15:00	1392/09/03	1435/01/20	November	Fall	Sunday	1	3	9	3	1	20	2	15	1	Day	0	1	0	0	0	0	2	0	19	19	0	0	0	0	0	1	1	0	0	0	0	0	0	1	0	0	0	0	0	0	0	0
1340	183104	11/24/2013 16:00	1392/09/03	1435/01/20	November	Fall	Sunday	1	3	9	3	1	20	2	16	1	Day	0	1	0	0	0	0	2	0	19	19	0	0	0	0	0	1	1	0	0	0	0	0	0	1	0	0	0	0	0	0	0	0
1341	183104	11/24/2013 17:00	1392/09/03	1435/01/20	November	Fall	Sunday	1	3	9	3	1	20	2	17	0	Night	0	1	0	0	0	0	2	0	19	19	0	0	0	0	0	1	1	0	0	0	0	0	0	1	0	0	0	0	0	0	0	0
1342	183104	11/24/2013 18:00	1392/09/03	1435/01/20	November	Fall	Sunday	1	3	9	3	1	20	2	18	0	Night	0	1	0	0	0	0	2	0	19	19	0	0	0	0	0	1	1	0	0	0	0	0	0	1	0	0	0	0	0	0	0	0
1343	183104	11/24/2013 19:00	1392/09/03	1435/01/20	November	Fall	Sunday	1	3	9	3	1	20	2	19	0	Night	0	1	0	0	0	0	2	0	19	19	0	0	0	0	0	1	1	0	0	0	0	0	0	1	0	0	0	0	0	0	0	0
1344	183104	11/24/2013 20:00	1392/09/03	1435/01/20	November	Fall	Sunday	1	3	9	3	1	20	2	20	0	Night	0	1	0	0	0	0	2	0	19	19	0	0	0	0	0	1	1	0	0	0	0	0	0	1	0	0	0	0	0	0	0	0
1345	183104	11/24/2013 21:00	1392/09/03	1435/01/20	November	Fall	Sunday	1	3	9	3	1	20	2	21	0	Night	0	1	0	0	0	0	2	0	19	19	0	0	0	0	0	1	1	0	0	0	0	0	0	1	0	0	0	0	0	0	0	0
1346	183104	11/24/2013 22:00	1392/09/03	1435/01/20	November	Fall	Sunday	1	3	9	3	1	20	2	22	0	Night	0	0	0	0	0	0	2	0	19	19	0	0	0	0	0	1	1	0	0	0	0	0	0	1	0	0	0	0	0	0	0	0
1347	183104	11/24/2013 23:00	1392/09/03	1435/01/20	November	Fall	Sunday	1	3	9	3	1	20	2	23	0	Night	0	0	0	0	0	0	2	0	19	19	0	0	0	0	0	1	1	0	0	0	0	0	0	1	0	0	0	0	0	0	0	0
1348	183104	11/25/2013 0:00	1392/09/04	1435/01/21	November	Fall	Monday	1	3	9	4	1	21	3	0	0	Night	0	0	0	0	0	1	1	0	19	0	0	0	0	0	19	1	0	0	0	0	0	1	0	1	0	0	0	0	0	0	0	0
1349	183104	11/25/2013 1:00	1392/09/04	1435/01/21	November	Fall	Monday	1	3	9	4	1	21	3	1	0	Night	0	0	0	0	0	1	1	0	19	0	0	0	0	0	19	1	0	0	0	0	0	1	0	1	0	0	0	0	0	0	0	0
1350	183104	11/25/2013 2:00	1392/09/04	1435/01/21	November	Fall	Monday	1	3	9	4	1	21	3	2	0	Night	0	0	0	0	0	1	1	0	19	0	0	0	0	0	19	1	0	0	0	0	0	1	0	1	0	0	0	0	0	0	0	0
1351	183104	11/25/2013 6:00	1392/09/04	1435/01/21	November	Fall	Monday	1	3	9	4	1	21	3	6	0	Night	0	0	0	0	0	1	1	0	19	0	0	0	0	0	19	1	0	0	0	0	0	1	0	1	0	0	0	0	0	0	0	0
1352	183104	11/25/2013 7:00	1392/09/04	1435/01/21	November	Fall	Monday	1	3	9	4	1	21	3	7	1	Day	0	1	0	0	0	1	1	0	19	0	0	0	0	0	19	1	0	0	0	0	0	1	0	1	0	0	0	0	0	0	0	0
1353	183104	11/25/2013 8:00	1392/09/04	1435/01/21	November	Fall	Monday	1	3	9	4	1	21	3	8	1	Day	0	1	0	0	0	1	1	0	19	0	0	0	0	0	19	1	0	0	0	0	0	1	0	1	0	0	0	0	0	0	0	0
1354	183104	11/25/2013 9:00	1392/09/04	1435/01/21	November	Fall	Monday	1	3	9	4	1	21	3	9	1	Day	0	1	0	0	0	1	1	0	19	0	0	0	0	0	19	1	0	0	0	0	0	1	0	1	0	0	0	0	0	0	0	0
1355	183104	11/25/2013 10:00	1392/09/04	1435/01/21	November	Fall	Monday	1	3	9	4	1	21	3	10	1	Day	0	1	0	0	0	1	1	0	19	0	0	0	0	0	19	1	0	0	0	0	0	1	0	1	0	0	0	0	0	0	0	0
1356	183104	11/25/2013 11:00	1392/09/04	1435/01/21	November	Fall	Monday	1	3	9	4	1	21	3	11	1	Day	0	1	0	0	0	1	1	0	19	0	0	0	0	0	19	1	0	0	0	0	0	1	0	1	0	0	0	0	0	0	0	0
1357	183104	11/25/2013 12:00	1392/09/04	1435/01/21	November	Fall	Monday	1	3	9	4	1	21	3	12	1	Day	0	1	0	0	0	1	1	0	19	0	0	0	0	0	19	1	0	0	0	0	0	1	0	1	0	0	0	0	0	0	0	0
1358	183104	11/25/2013 13:00	1392/09/04	1435/01/21	November	Fall	Monday	1	3	9	4	1	21	3	13	1	Day	0	1	0	0	0	1	1	0	19	0	0	0	0	0	19	1	0	0	0	0	0	1	0	1	0	0	0	0	0	0	0	0
1359	183104	11/25/2013 14:00	1392/09/04	1435/01/21	November	Fall	Monday	1	3	9	4	1	21	3	14	1	Day	0	1	0	0	0	1	1	0	19	0	0	0	0	0	19	1	0	0	0	0	0	1	0	1	0	0	0	0	0	0	0	0
1360	183104	11/25/2013 15:00	1392/09/04	1435/01/21	November	Fall	Monday	1	3	9	4	1	21	3	15	1	Day	0	1	0	0	0	1	1	0	19	0	0	0	0	0	19	1	0	0	0	0	0	1	0	1	0	0	0	0	0	0	0	0
1361	183104	11/25/2013 16:00	1392/09/04	1435/01/21	November	Fall	Monday	1	3	9	4	1	21	3	16	1	Day	0	1	0	0	0	1	1	0	19	0	0	0	0	0	19	1	0	0	0	0	0	1	0	1	0	0	0	0	0	0	0	0
1362	183104	11/25/2013 17:00	1392/09/04	1435/01/21	November	Fall	Monday	1	3	9	4	1	21	3	17	0	Night	0	1	0	0	0	1	1	0	19	0	0	0	0	0	19	1	0	0	0	0	0	1	0	1	0	0	0	0	0	0	0	0
1363	183104	11/25/2013 18:00	1392/09/04	1435/01/21	November	Fall	Monday	1	3	9	4	1	21	3	18	0	Night	0	1	0	0	0	1	1	0	19	0	0	0	0	0	19	1	0	0	0	0	0	1	0	1	0	0	0	0	0	0	0	0
1364	183104	11/25/2013 19:00	1392/09/04	1435/01/21	November	Fall	Monday	1	3	9	4	1	21	3	19	0	Night	0	1	0	0	0	1	1	0	19	0	0	0	0	0	19	1	0	0	0	0	0	1	0	1	0	0	0	0	0	0	0	0
1365	183104	11/25/2013 20:00	1392/09/04	1435/01/21	November	Fall	Monday	1	3	9	4	1	21	3	20	0	Night	0	1	0	0	0	1	1	0	19	0	0	0	0	0	19	1	0	0	0	0	0	1	0	1	0	0	0	0	0	0	0	0
1366	183104	11/25/2013 21:00	1392/09/04	1435/01/21	November	Fall	Monday	1	3	9	4	1	21	3	21	0	Night	0	1	0	0	0	1	1	0	19	0	0	0	0	0	19	1	0	0	0	0	0	1	0	1	0	0	0	0	0	0	0	0
1367	183104	11/25/2013 22:00	1392/09/04	1435/01/21	November	Fall	Monday	1	3	9	4	1	21	3	22	0	Night	0	0	0	0	0	1	1	0	19	0	0	0	0	0	19	1	0	0	0	0	0	1	0	1	0	0	0	0	0	0	0	0
1368	183104	11/25/2013 23:00	1392/09/04	1435/01/21	November	Fall	Monday	1	3	9	4	1	21	3	23	0	Night	0	0	0	0	0	1	1	0	19	0	0	0	0	0	19	1	0	0	0	0	0	1	0	1	0	0	0	0	0	0	0	0
1369	183104	11/26/2013 0:00	1392/09/05	1435/01/22	November	Fall	Tuesday	1	3	9	5	1	22	4	0	0	Night	0	0	0	0	0	2	0	0	0	0	0	0	0	19	19	0	0	0	0	0	1	1	0	1	0	0	0	0	0	0	0	0
1370	183104	11/26/2013 1:00	1392/09/05	1435/01/22	November	Fall	Tuesday	1	3	9	5	1	22	4	1	0	Night	0	0	0	0	0	2	0	0	0	0	0	0	0	19	19	0	0	0	0	0	1	1	0	1	0	0	0	0	0	0	0	0
1371	183104	11/26/2013 2:00	1392/09/05	1435/01/22	November	Fall	Tuesday	1	3	9	5	1	22	4	2	0	Night	0	0	0	0	0	2	0	0	0	0	0	0	0	19	19	0	0	0	0	0	1	1	0	1	0	0	0	0	0	0	0	0
1372	183104	11/26/2013 6:00	1392/09/05	1435/01/22	November	Fall	Tuesday	1	3	9	5	1	22	4	6	0	Night	0	0	0	0	0	2	0	0	0	0	0	0	0	19	19	0	0	0	0	0	1	1	0	1	0	0	0	0	0	0	0	0
1373	183104	11/26/2013 7:00	1392/09/05	1435/01/22	November	Fall	Tuesday	1	3	9	5	1	22	4	7	1	Day	0	1	0	0	0	2	0	0	0	0	0	0	0	19	19	0	0	0	0	0	1	1	0	1	0	0	0	0	0	0	0	0
1374	183104	11/26/2013 8:00	1392/09/05	1435/01/22	November	Fall	Tuesday	1	3	9	5	1	22	4	8	1	Day	0	1	0	0	0	2	0	0	0	0	0	0	0	19	19	0	0	0	0	0	1	1	0	1	0	0	0	0	0	0	0	0
1375	183104	11/26/2013 9:00	1392/09/05	1435/01/22	November	Fall	Tuesday	1	3	9	5	1	22	4	9	1	Day	0	1	0	0	0	2	0	0	0	0	0	0	0	19	19	0	0	0	0	0	1	1	0	1	0	0	0	0	0	0	0	0
1376	183104	11/26/2013 10:00	1392/09/05	1435/01/22	November	Fall	Tuesday	1	3	9	5	1	22	4	10	1	Day	0	1	0	0	0	2	0	0	0	0	0	0	0	19	19	0	0	0	0	0	1	1	0	1	0	0	0	0	0	0	0	0
1377	183104	11/26/2013 11:00	1392/09/05	1435/01/22	November	Fall	Tuesday	1	3	9	5	1	22	4	11	1	Day	0	1	0	0	0	2	0	0	0	0	0	0	0	19	19	0	0	0	0	0	1	1	0	1	0	0	0	0	0	0	0	0
1378	183104	11/26/2013 12:00	1392/09/05	1435/01/22	November	Fall	Tuesday	1	3	9	5	1	22	4	12	1	Day	0	1	0	0	0	2	0	0	0	0	0	0	0	19	19	0	0	0	0	0	1	1	0	1	0	0	0	0	0	0	0	0
1379	183104	11/26/2013 13:00	1392/09/05	1435/01/22	November	Fall	Tuesday	1	3	9	5	1	22	4	13	1	Day	0	1	0	0	0	2	0	0	0	0	0	0	0	19	19	0	0	0	0	0	1	1	0	1	0	0	0	0	0	0	0	0
1380	183104	11/26/2013 14:00	1392/09/05	1435/01/22	November	Fall	Tuesday	1	3	9	5	1	22	4	14	1	Day	0	1	0	0	0	2	0	0	0	0	0	0	0	19	19	0	0	0	0	0	1	1	0	1	0	0	0	0	0	0	0	0
1381	183104	11/26/2013 15:00	1392/09/05	1435/01/22	November	Fall	Tuesday	1	3	9	5	1	22	4	15	1	Day	0	1	0	0	0	2	0	0	0	0	0	0	0	19	19	0	0	0	0	0	1	1	0	1	0	0	0	0	0	0	0	0
1382	183104	11/26/2013 16:00	1392/09/05	1435/01/22	November	Fall	Tuesday	1	3	9	5	1	22	4	16	1	Day	0	1	0	0	0	2	0	0	0	0	0	0	0	19	19	0	0	0	0	0	1	1	0	1	0	0	0	0	0	0	0	0
1383	183104	11/26/2013 17:00	1392/09/05	1435/01/22	November	Fall	Tuesday	1	3	9	5	1	22	4	17	0	Night	0	1	0	0	0	2	0	0	0	0	0	0	0	19	19	0	0	0	0	0	1	1	0	1	0	0	0	0	0	0	0	0
1384	183104	11/26/2013 18:00	1392/09/05	1435/01/22	November	Fall	Tuesday	1	3	9	5	1	22	4	18	0	Night	0	1	0	0	0	2	0	0	0	0	0	0	0	19	19	0	0	0	0	0	1	1	0	1	0	0	0	0	0	0	0	0
1385	183104	11/26/2013 19:00	1392/09/05	1435/01/22	November	Fall	Tuesday	1	3	9	5	1	22	4	19	0	Night	0	1	0	0	0	2	0	0	0	0	0	0	0	19	19	0	0	0	0	0	1	1	0	1	0	0	0	0	0	0	0	0
1386	183104	11/26/2013 20:00	1392/09/05	1435/01/22	November	Fall	Tuesday	1	3	9	5	1	22	4	20	0	Night	0	1	0	0	0	2	0	0	0	0	0	0	0	19	19	0	0	0	0	0	1	1	0	1	0	0	0	0	0	0	0	0
1387	183104	11/26/2013 21:00	1392/09/05	1435/01/22	November	Fall	Tuesday	1	3	9	5	1	22	4	21	0	Night	0	1	0	0	0	2	0	0	0	0	0	0	0	19	19	0	0	0	0	0	1	1	0	1	0	0	0	0	0	0	0	0
1388	183104	11/26/2013 22:00	1392/09/05	1435/01/22	November	Fall	Tuesday	1	3	9	5	1	22	4	22	0	Night	0	0	0	0	0	2	0	0	0	0	0	0	0	19	19	0	0	0	0	0	1	1	0	1	0	0	0	0	0	0	0	0
1389	183104	11/26/2013 23:00	1392/09/05	1435/01/22	November	Fall	Tuesday	1	3	9	5	1	22	4	23	0	Night	0	0	0	0	0	2	0	0	0	0	0	0	0	19	19	0	0	0	0	0	1	1	0	1	0	0	0	0	0	0	0	0
1390	183104	11/27/2013 0:00	1392/09/06	1435/01/23	November	Fall	Wednesday	1	3	9	6	1	23	5	0	0	Night	0	0	0	0	0	2	0	0	0	0	0	0	19	19	0	0	0	0	0	1	1	0	0	1	0	0	0	0	0	0	0	0
1391	183104	11/27/2013 1:00	1392/09/06	1435/01/23	November	Fall	Wednesday	1	3	9	6	1	23	5	1	0	Night	0	0	0	0	0	2	0	0	0	0	0	0	19	19	0	0	0	0	0	1	1	0	0	1	0	0	0	0	0	0	0	0
1392	183104	11/27/2013 2:00	1392/09/06	1435/01/23	November	Fall	Wednesday	1	3	9	6	1	23	5	2	0	Night	0	0	0	0	0	2	0	0	0	0	0	0	19	19	0	0	0	0	0	1	1	0	0	1	0	0	0	0	0	0	0	0
1393	183104	11/27/2013 3:00	1392/09/06	1435/01/23	November	Fall	Wednesday	1	3	9	6	1	23	5	3	0	Night	0	0	0	0	0	2	0	0	0	0	0	0	19	19	0	0	0	0	0	1	1	0	0	1	0	0	0	0	0	0	0	0
1394	183104	11/27/2013 6:00	1392/09/06	1435/01/23	November	Fall	Wednesday	1	3	9	6	1	23	5	6	0	Night	0	0	0	0	0	2	0	0	0	0	0	0	19	19	0	0	0	0	0	1	1	0	0	1	0	0	0	0	0	0	0	0
1395	183104	11/27/2013 7:00	1392/09/06	1435/01/23	November	Fall	Wednesday	1	3	9	6	1	23	5	7	1	Day	0	1	0	0	0	2	0	0	0	0	0	0	19	19	0	0	0	0	0	1	1	0	0	1	0	0	0	0	0	0	0	0
1396	183104	11/27/2013 8:00	1392/09/06	1435/01/23	November	Fall	Wednesday	1	3	9	6	1	23	5	8	1	Day	0	1	0	0	0	2	0	0	0	0	0	0	19	19	0	0	0	0	0	1	1	0	0	1	0	0	0	0	0	0	0	0
1397	183104	11/27/2013 9:00	1392/09/06	1435/01/23	November	Fall	Wednesday	1	3	9	6	1	23	5	9	1	Day	0	1	0	0	0	2	0	0	0	0	0	0	19	19	0	0	0	0	0	1	1	0	0	1	0	0	0	0	0	0	0	0
1398	183104	11/27/2013 10:00	1392/09/06	1435/01/23	November	Fall	Wednesday	1	3	9	6	1	23	5	10	1	Day	0	1	0	0	0	2	0	0	0	0	0	0	19	19	0	0	0	0	0	1	1	0	0	1	0	0	0	0	0	0	0	0
1399	183104	11/27/2013 11:00	1392/09/06	1435/01/23	November	Fall	Wednesday	1	3	9	6	1	23	5	11	1	Day	0	1	0	0	0	2	0	0	0	0	0	0	19	19	0	0	0	0	0	1	1	0	0	1	0	0	0	0	0	0	0	0
1400	183104	11/27/2013 12:00	1392/09/06	1435/01/23	November	Fall	Wednesday	1	3	9	6	1	23	5	12	1	Day	0	1	0	0	0	2	0	0	0	0	0	0	19	19	0	0	0	0	0	1	1	0	0	1	0	0	0	0	0	0	0	0
1401	183104	11/27/2013 13:00	1392/09/06	1435/01/23	November	Fall	Wednesday	1	3	9	6	1	23	5	13	1	Day	0	1	0	0	0	2	0	0	0	0	0	0	19	19	0	0	0	0	0	1	1	0	0	1	0	0	0	0	0	0	0	0
1402	183104	11/27/2013 14:00	1392/09/06	1435/01/23	November	Fall	Wednesday	1	3	9	6	1	23	5	14	1	Day	0	1	0	0	0	2	0	0	0	0	0	0	19	19	0	0	0	0	0	1	1	0	0	1	0	0	0	0	0	0	0	0
1403	183104	11/27/2013 15:00	1392/09/06	1435/01/23	November	Fall	Wednesday	1	3	9	6	1	23	5	15	1	Day	0	1	0	0	0	2	0	0	0	0	0	0	19	19	0	0	0	0	0	1	1	0	0	1	0	0	0	0	0	0	0	0
1404	183104	11/27/2013 16:00	1392/09/06	1435/01/23	November	Fall	Wednesday	1	3	9	6	1	23	5	16	1	Day	0	1	0	1	0	2	0	0	0	0	0	0	19	19	0	0	0	0	0	1	1	0	0	1	0	0	0	0	0	0	0	0
1405	183104	11/27/2013 17:00	1392/09/06	1435/01/23	November	Fall	Wednesday	1	3	9	6	1	23	5	17	0	Night	0	1	0	1	0	2	0	0	0	0	0	0	19	19	0	0	0	0	0	1	1	0	0	1	0	0	0	0	0	0	0	0
1406	183104	11/27/2013 18:00	1392/09/06	1435/01/23	November	Fall	Wednesday	1	3	9	6	1	23	5	18	0	Night	0	1	0	1	0	2	0	0	0	0	0	0	19	19	0	0	0	0	0	1	1	0	0	1	0	0	0	0	0	0	0	0
1407	183104	11/27/2013 19:00	1392/09/06	1435/01/23	November	Fall	Wednesday	1	3	9	6	1	23	5	19	0	Night	0	1	0	1	0	2	0	0	0	0	0	0	19	19	0	0	0	0	0	1	1	0	0	1	0	0	0	0	0	0	0	0
1408	183104	11/27/2013 20:00	1392/09/06	1435/01/23	November	Fall	Wednesday	1	3	9	6	1	23	5	20	0	Night	0	1	0	1	0	2	0	0	0	0	0	0	19	19	0	0	0	0	0	1	1	0	0	1	0	0	0	0	0	0	0	0
1409	183104	11/27/2013 21:00	1392/09/06	1435/01/23	November	Fall	Wednesday	1	3	9	6	1	23	5	21	0	Night	0	1	0	1	0	2	0	0	0	0	0	0	19	19	0	0	0	0	0	1	1	0	0	1	0	0	0	0	0	0	0	0
1410	183104	11/27/2013 22:00	1392/09/06	1435/01/23	November	Fall	Wednesday	1	3	9	6	1	23	5	22	0	Night	0	0	0	1	0	2	0	0	0	0	0	0	19	19	0	0	0	0	0	1	1	0	0	1	0	0	0	0	0	0	0	0
1411	183104	11/27/2013 23:00	1392/09/06	1435/01/23	November	Fall	Wednesday	1	3	9	6	1	23	5	23	0	Night	0	0	0	1	0	2	0	0	0	0	0	0	19	19	0	0	0	0	0	1	1	0	0	1	0	0	0	0	0	0	0	0
1412	183104	11/28/2013 0:00	1392/09/07	1435/01/24	November	Fall	Thursday	1	3	9	7	1	24	6	0	0	Night	1	0	0	0	0	1	0	1	0	0	0	19	19	0	0	0	0	0	1	1	0	0	0	1	0	0	0	0	0	0	0	0
1413	183104	11/28/2013 1:00	1392/09/07	1435/01/24	November	Fall	Thursday	1	3	9	7	1	24	6	1	0	Night	1	0	0	0	0	1	0	1	0	0	0	19	19	0	0	0	0	0	1	1	0	0	0	1	0	0	0	0	0	0	0	0
1414	183104	11/28/2013 2:00	1392/09/07	1435/01/24	November	Fall	Thursday	1	3	9	7	1	24	6	2	0	Night	1	0	0	0	0	1	0	1	0	0	0	19	19	0	0	0	0	0	1	1	0	0	0	1	0	0	0	0	0	0	0	0
1415	183104	11/28/2013 3:00	1392/09/07	1435/01/24	November	Fall	Thursday	1	3	9	7	1	24	6	3	0	Night	1	0	0	0	0	1	0	1	0	0	0	19	19	0	0	0	0	0	1	1	0	0	0	1	0	0	0	0	0	0	0	0
1416	183104	11/28/2013 4:00	1392/09/07	1435/01/24	November	Fall	Thursday	1	3	9	7	1	24	6	4	0	Night	1	0	0	0	0	1	0	1	0	0	0	19	19	0	0	0	0	0	1	1	0	0	0	1	0	0	0	0	0	0	0	0
1417	183104	11/28/2013 5:00	1392/09/07	1435/01/24	November	Fall	Thursday	1	3	9	7	1	24	6	5	0	Night	1	0	0	0	0	1	0	1	0	0	0	19	19	0	0	0	0	0	1	1	0	0	0	1	0	0	0	0	0	0	0	0
1418	183104	11/28/2013 6:00	1392/09/07	1435/01/24	November	Fall	Thursday	1	3	9	7	1	24	6	6	0	Night	1	0	0	0	0	1	0	1	0	0	0	19	19	0	0	0	0	0	1	1	0	0	0	1	0	0	0	0	0	0	0	0
1419	183104	11/28/2013 7:00	1392/09/07	1435/01/24	November	Fall	Thursday	1	3	9	7	1	24	6	7	1	Day	1	1	0	0	0	1	0	1	0	0	0	19	19	0	0	0	0	0	1	1	0	0	0	1	0	0	0	0	0	0	0	0
1420	183104	11/28/2013 8:00	1392/09/07	1435/01/24	November	Fall	Thursday	1	3	9	7	1	24	6	8	1	Day	1	1	0	0	0	1	0	1	0	0	0	19	19	0	0	0	0	0	1	1	0	0	0	1	0	0	0	0	0	0	0	0
1421	183104	11/28/2013 9:00	1392/09/07	1435/01/24	November	Fall	Thursday	1	3	9	7	1	24	6	9	1	Day	1	1	0	0	0	1	0	1	0	0	0	19	19	0	0	0	0	0	1	1	0	0	0	1	0	0	0	0	0	0	0	0
1422	183104	11/28/2013 10:00	1392/09/07	1435/01/24	November	Fall	Thursday	1	3	9	7	1	24	6	10	1	Day	1	1	0	0	0	1	0	1	0	0	0	19	19	0	0	0	0	0	1	1	0	0	0	1	0	0	0	0	0	0	0	0
1423	183104	11/28/2013 11:00	1392/09/07	1435/01/24	November	Fall	Thursday	1	3	9	7	1	24	6	11	1	Day	1	1	0	0	0	1	0	1	0	0	0	19	19	0	0	0	0	0	1	1	0	0	0	1	0	0	0	0	0	0	0	0
1424	183104	11/28/2013 12:00	1392/09/07	1435/01/24	November	Fall	Thursday	1	3	9	7	1	24	6	12	1	Day	1	1	0	0	0	1	0	1	0	0	0	19	19	0	0	0	0	0	1	1	0	0	0	1	0	0	0	0	0	0	0	0
1425	183104	11/28/2013 13:00	1392/09/07	1435/01/24	November	Fall	Thursday	1	3	9	7	1	24	6	13	1	Day	1	1	0	0	0	1	0	1	0	0	0	19	19	0	0	0	0	0	1	1	0	0	0	1	0	0	0	0	0	0	0	0
1426	183104	11/28/2013 14:00	1392/09/07	1435/01/24	November	Fall	Thursday	1	3	9	7	1	24	6	14	1	Day	1	1	0	0	0	1	0	1	0	0	0	19	19	0	0	0	0	0	1	1	0	0	0	1	0	0	0	0	0	0	0	0
1427	183104	11/28/2013 15:00	1392/09/07	1435/01/24	November	Fall	Thursday	1	3	9	7	1	24	6	15	1	Day	1	1	0	0	0	1	0	1	0	0	0	19	19	0	0	0	0	0	1	1	0	0	0	1	0	0	0	0	0	0	0	0
1428	183104	11/28/2013 16:00	1392/09/07	1435/01/24	November	Fall	Thursday	1	3	9	7	1	24	6	16	1	Day	1	1	0	0	0	1	0	1	0	0	0	19	19	0	0	0	0	0	1	1	0	0	0	1	0	0	0	0	0	0	0	0
1429	183104	11/28/2013 17:00	1392/09/07	1435/01/24	November	Fall	Thursday	1	3	9	7	1	24	6	17	0	Night	1	1	0	0	0	1	0	1	0	0	0	19	19	0	0	0	0	0	1	1	0	0	0	1	0	0	0	0	0	0	0	0
1430	183104	11/28/2013 18:00	1392/09/07	1435/01/24	November	Fall	Thursday	1	3	9	7	1	24	6	18	0	Night	1	1	0	0	0	1	0	1	0	0	0	19	19	0	0	0	0	0	1	1	0	0	0	1	0	0	0	0	0	0	0	0
1431	183104	11/28/2013 19:00	1392/09/07	1435/01/24	November	Fall	Thursday	1	3	9	7	1	24	6	19	0	Night	1	1	0	0	0	1	0	1	0	0	0	19	19	0	0	0	0	0	1	1	0	0	0	1	0	0	0	0	0	0	0	0
1432	183104	11/28/2013 20:00	1392/09/07	1435/01/24	November	Fall	Thursday	1	3	9	7	1	24	6	20	0	Night	1	1	0	0	0	1	0	1	0	0	0	19	19	0	0	0	0	0	1	1	0	0	0	1	0	0	0	0	0	0	0	0
1433	183104	11/28/2013 21:00	1392/09/07	1435/01/24	November	Fall	Thursday	1	3	9	7	1	24	6	21	0	Night	1	1	0	0	0	1	0	1	0	0	0	19	19	0	0	0	0	0	1	1	0	0	0	1	0	0	0	0	0	0	0	0
1434	183104	11/28/2013 22:00	1392/09/07	1435/01/24	November	Fall	Thursday	1	3	9	7	1	24	6	22	0	Night	1	0	0	0	0	1	0	1	0	0	0	19	19	0	0	0	0	0	1	1	0	0	0	1	0	0	0	0	0	0	0	0
1435	183104	11/28/2013 23:00	1392/09/07	1435/01/24	November	Fall	Thursday	1	3	9	7	1	24	6	23	0	Night	1	0	0	0	0	1	0	1	0	0	0	19	19	0	0	0	0	0	1	1	0	0	0	1	0	0	0	0	0	0	0	0
1436	183104	11/29/2013 0:00	1392/09/08	1435/01/25	November	Fall	Friday	1	3	9	8	1	25	7	0	0	Night	1	0	0	0	1	0	1	1	0	0	19	19	0	0	0	0	0	1	1	0	0	0	0	1	0	0	0	0	0	0	0	0
1437	183104	11/29/2013 1:00	1392/09/08	1435/01/25	November	Fall	Friday	1	3	9	8	1	25	7	1	0	Night	1	0	0	0	1	0	1	1	0	0	19	19	0	0	0	0	0	1	1	0	0	0	0	1	0	0	0	0	0	0	0	0
1438	183104	11/29/2013 2:00	1392/09/08	1435/01/25	November	Fall	Friday	1	3	9	8	1	25	7	2	0	Night	1	0	0	0	1	0	1	1	0	0	19	19	0	0	0	0	0	1	1	0	0	0	0	1	0	0	0	0	0	0	0	0
1439	183104	11/29/2013 3:00	1392/09/08	1435/01/25	November	Fall	Friday	1	3	9	8	1	25	7	3	0	Night	1	0	0	0	1	0	1	1	0	0	19	19	0	0	0	0	0	1	1	0	0	0	0	1	0	0	0	0	0	0	0	0
1440	183104	11/29/2013 4:00	1392/09/08	1435/01/25	November	Fall	Friday	1	3	9	8	1	25	7	4	0	Night	1	0	0	0	1	0	1	1	0	0	19	19	0	0	0	0	0	1	1	0	0	0	0	1	0	0	0	0	0	0	0	0
1441	183104	11/29/2013 5:00	1392/09/08	1435/01/25	November	Fall	Friday	1	3	9	8	1	25	7	5	0	Night	1	0	0	0	1	0	1	1	0	0	19	19	0	0	0	0	0	1	1	0	0	0	0	1	0	0	0	0	0	0	0	0
1442	183104	11/29/2013 6:00	1392/09/08	1435/01/25	November	Fall	Friday	1	3	9	8	1	25	7	6	0	Night	1	0	0	0	1	0	1	1	0	0	19	19	0	0	0	0	0	1	1	0	0	0	0	1	0	0	0	0	0	0	0	0
1443	183104	11/29/2013 7:00	1392/09/08	1435/01/25	November	Fall	Friday	1	3	9	8	1	25	7	7	1	Day	1	1	0	0	1	0	1	1	0	0	19	19	0	0	0	0	0	1	1	0	0	0	0	1	0	0	0	0	0	0	0	0
1444	183104	11/29/2013 8:00	1392/09/08	1435/01/25	November	Fall	Friday	1	3	9	8	1	25	7	8	1	Day	1	1	0	0	1	0	1	1	0	0	19	19	0	0	0	0	0	1	1	0	0	0	0	1	0	0	0	0	0	0	0	0
1445	183104	11/29/2013 9:00	1392/09/08	1435/01/25	November	Fall	Friday	1	3	9	8	1	25	7	9	1	Day	1	1	0	0	1	0	1	1	0	0	19	19	0	0	0	0	0	1	1	0	0	0	0	1	0	0	0	0	0	0	0	0
1446	183104	11/29/2013 10:00	1392/09/08	1435/01/25	November	Fall	Friday	1	3	9	8	1	25	7	10	1	Day	1	1	0	0	1	0	1	1	0	0	19	19	0	0	0	0	0	1	1	0	0	0	0	1	0	0	0	0	0	0	0	0
1447	183104	11/29/2013 11:00	1392/09/08	1435/01/25	November	Fall	Friday	1	3	9	8	1	25	7	11	1	Day	1	1	0	0	1	0	1	1	0	0	19	19	0	0	0	0	0	1	1	0	0	0	0	1	0	0	0	0	0	0	0	0
1448	183104	11/29/2013 12:00	1392/09/08	1435/01/25	November	Fall	Friday	1	3	9	8	1	25	7	12	1	Day	1	1	0	0	1	0	1	1	0	0	19	19	0	0	0	0	0	1	1	0	0	0	0	1	0	0	0	0	0	0	0	0
1449	183104	11/29/2013 13:00	1392/09/08	1435/01/25	November	Fall	Friday	1	3	9	8	1	25	7	13	1	Day	1	1	0	0	1	0	1	1	0	0	19	19	0	0	0	0	0	1	1	0	0	0	0	1	0	0	0	0	0	0	0	0
1450	183104	11/29/2013 14:00	1392/09/08	1435/01/25	November	Fall	Friday	1	3	9	8	1	25	7	14	1	Day	1	1	0	0	1	0	1	1	0	0	19	19	0	0	0	0	0	1	1	0	0	0	0	1	0	0	0	0	0	0	0	0
1451	183104	11/29/2013 15:00	1392/09/08	1435/01/25	November	Fall	Friday	1	3	9	8	1	25	7	15	1	Day	1	1	0	0	1	0	1	1	0	0	19	19	0	0	0	0	0	1	1	0	0	0	0	1	0	0	0	0	0	0	0	0
1452	183104	11/29/2013 16:00	1392/09/08	1435/01/25	November	Fall	Friday	1	3	9	8	1	25	7	16	1	Day	1	1	0	0	1	0	1	1	0	0	19	19	0	0	0	0	0	1	1	0	0	0	0	1	0	0	0	0	0	0	0	0
1453	183104	11/29/2013 17:00	1392/09/08	1435/01/25	November	Fall	Friday	1	3	9	8	1	25	7	17	0	Night	1	1	0	0	1	0	1	1	0	0	19	19	0	0	0	0	0	1	1	0	0	0	0	1	0	0	0	0	0	0	0	0
1454	183104	11/29/2013 18:00	1392/09/08	1435/01/25	November	Fall	Friday	1	3	9	8	1	25	7	18	0	Night	1	1	0	0	1	0	1	1	0	0	19	19	0	0	0	0	0	1	1	0	0	0	0	1	0	0	0	0	0	0	0	0
1455	183104	11/29/2013 19:00	1392/09/08	1435/01/25	November	Fall	Friday	1	3	9	8	1	25	7	19	0	Night	1	1	0	0	1	0	1	1	0	0	19	19	0	0	0	0	0	1	1	0	0	0	0	1	0	0	0	0	0	0	0	0
1456	183104	11/29/2013 20:00	1392/09/08	1435/01/25	November	Fall	Friday	1	3	9	8	1	25	7	20	0	Night	1	1	0	0	1	0	1	1	0	0	19	19	0	0	0	0	0	1	1	0	0	0	0	1	0	0	0	0	0	0	0	0
1457	183104	11/29/2013 21:00	1392/09/08	1435/01/25	November	Fall	Friday	1	3	9	8	1	25	7	21	0	Night	1	1	0	0	1	0	1	1	0	0	19	19	0	0	0	0	0	1	1	0	0	0	0	1	0	0	0	0	0	0	0	0
1458	183104	11/29/2013 22:00	1392/09/08	1435/01/25	November	Fall	Friday	1	3	9	8	1	25	7	22	0	Night	1	0	0	0	1	0	1	1	0	0	19	19	0	0	0	0	0	1	1	0	0	0	0	1	0	0	0	0	0	0	0	0
1459	183104	11/29/2013 23:00	1392/09/08	1435/01/25	November	Fall	Friday	1	3	9	8	1	25	7	23	0	Night	1	0	0	0	1	0	1	1	0	0	19	19	0	0	0	0	0	1	1	0	0	0	0	1	0	0	0	0	0	0	0	0
1460	183104	11/30/2013 0:00	1392/09/09	1435/01/26	November	Fall	Saturday	1	3	9	9	1	26	1	0	0	Night	0	0	1	0	2	0	2	0	0	19	19	0	0	0	0	0	1	1	0	0	0	0	0	1	0	0	0	0	0	0	0	0
1461	183104	11/30/2013 1:00	1392/09/09	1435/01/26	November	Fall	Saturday	1	3	9	9	1	26	1	1	0	Night	0	0	1	0	2	0	2	0	0	19	19	0	0	0	0	0	1	1	0	0	0	0	0	1	0	0	0	0	0	0	0	0
1462	183104	11/30/2013 2:00	1392/09/09	1435/01/26	November	Fall	Saturday	1	3	9	9	1	26	1	2	0	Night	0	0	1	0	2	0	2	0	0	19	19	0	0	0	0	0	1	1	0	0	0	0	0	1	0	0	0	0	0	0	0	0
1463	183104	11/30/2013 3:00	1392/09/09	1435/01/26	November	Fall	Saturday	1	3	9	9	1	26	1	3	0	Night	0	0	1	0	2	0	2	0	0	19	19	0	0	0	0	0	1	1	0	0	0	0	0	1	0	0	0	0	0	0	0	0
1464	183104	11/30/2013 4:00	1392/09/09	1435/01/26	November	Fall	Saturday	1	3	9	9	1	26	1	4	0	Night	0	0	1	0	2	0	2	0	0	19	19	0	0	0	0	0	1	1	0	0	0	0	0	1	0	0	0	0	0	0	0	0
1465	183104	11/30/2013 5:00	1392/09/09	1435/01/26	November	Fall	Saturday	1	3	9	9	1	26	1	5	0	Night	0	0	1	0	2	0	2	0	0	19	19	0	0	0	0	0	1	1	0	0	0	0	0	1	0	0	0	0	0	0	0	0
1466	183104	11/30/2013 6:00	1392/09/09	1435/01/26	November	Fall	Saturday	1	3	9	9	1	26	1	6	0	Night	0	0	1	0	2	0	2	0	0	19	19	0	0	0	0	0	1	1	0	0	0	0	0	1	0	0	0	0	0	0	0	0
1467	183104	11/30/2013 7:00	1392/09/09	1435/01/26	November	Fall	Saturday	1	3	9	9	1	26	1	7	1	Day	0	1	0	0	2	0	2	0	0	19	19	0	0	0	0	0	1	1	0	0	0	0	0	1	0	0	0	0	0	0	0	0
1468	183104	11/30/2013 8:00	1392/09/09	1435/01/26	November	Fall	Saturday	1	3	9	9	1	26	1	8	1	Day	0	1	0	0	2	0	2	0	0	19	19	0	0	0	0	0	1	1	0	0	0	0	0	1	0	0	0	0	0	0	0	0
1469	183104	11/30/2013 9:00	1392/09/09	1435/01/26	November	Fall	Saturday	1	3	9	9	1	26	1	9	1	Day	0	1	0	0	2	0	2	0	0	19	19	0	0	0	0	0	1	1	0	0	0	0	0	1	0	0	0	0	0	0	0	0
1470	183104	11/30/2013 10:00	1392/09/09	1435/01/26	November	Fall	Saturday	1	3	9	9	1	26	1	10	1	Day	0	1	0	0	2	0	2	0	0	19	19	0	0	0	0	0	1	1	0	0	0	0	0	1	0	0	0	0	0	0	0	0
1471	183104	11/30/2013 11:00	1392/09/09	1435/01/26	November	Fall	Saturday	1	3	9	9	1	26	1	11	1	Day	0	1	0	0	2	0	2	0	0	19	19	0	0	0	0	0	1	1	0	0	0	0	0	1	0	0	0	0	0	0	0	0
1472	183104	11/30/2013 12:00	1392/09/09	1435/01/26	November	Fall	Saturday	1	3	9	9	1	26	1	12	1	Day	0	1	0	0	2	0	2	0	0	19	19	0	0	0	0	0	1	1	0	0	0	0	0	1	0	0	0	0	0	0	0	0
1473	183104	11/30/2013 13:00	1392/09/09	1435/01/26	November	Fall	Saturday	1	3	9	9	1	26	1	13	1	Day	0	1	0	0	2	0	2	0	0	19	19	0	0	0	0	0	1	1	0	0	0	0	0	1	0	0	0	0	0	0	0	0
1474	183104	11/30/2013 14:00	1392/09/09	1435/01/26	November	Fall	Saturday	1	3	9	9	1	26	1	14	1	Day	0	1	0	0	2	0	2	0	0	19	19	0	0	0	0	0	1	1	0	0	0	0	0	1	0	0	0	0	0	0	0	0
1475	183104	11/30/2013 15:00	1392/09/09	1435/01/26	November	Fall	Saturday	1	3	9	9	1	26	1	15	1	Day	0	1	0	0	2	0	2	0	0	19	19	0	0	0	0	0	1	1	0	0	0	0	0	1	0	0	0	0	0	0	0	0
1476	183104	11/30/2013 16:00	1392/09/09	1435/01/26	November	Fall	Saturday	1	3	9	9	1	26	1	16	1	Day	0	1	0	0	2	0	2	0	0	19	19	0	0	0	0	0	1	1	0	0	0	0	0	1	0	0	0	0	0	0	0	0
1477	183104	11/30/2013 17:00	1392/09/09	1435/01/26	November	Fall	Saturday	1	3	9	9	1	26	1	17	0	Night	0	1	0	0	2	0	2	0	0	19	19	0	0	0	0	0	1	1	0	0	0	0	0	1	0	0	0	0	0	0	0	0
1478	183104	11/30/2013 18:00	1392/09/09	1435/01/26	November	Fall	Saturday	1	3	9	9	1	26	1	18	0	Night	0	1	0	0	2	0	2	0	0	19	19	0	0	0	0	0	1	1	0	0	0	0	0	1	0	0	0	0	0	0	0	0
1479	183104	11/30/2013 19:00	1392/09/09	1435/01/26	November	Fall	Saturday	1	3	9	9	1	26	1	19	0	Night	0	1	0	0	2	0	2	0	0	19	19	0	0	0	0	0	1	1	0	0	0	0	0	1	0	0	0	0	0	0	0	0
1480	183104	11/30/2013 20:00	1392/09/09	1435/01/26	November	Fall	Saturday	1	3	9	9	1	26	1	20	0	Night	0	1	0	0	2	0	2	0	0	19	19	0	0	0	0	0	1	1	0	0	0	0	0	1	0	0	0	0	0	0	0	0
1481	183104	11/30/2013 21:00	1392/09/09	1435/01/26	November	Fall	Saturday	1	3	9	9	1	26	1	21	0	Night	0	1	0	0	2	0	2	0	0	19	19	0	0	0	0	0	1	1	0	0	0	0	0	1	0	0	0	0	0	0	0	0
1482	183104	11/30/2013 22:00	1392/09/09	1435/01/26	November	Fall	Saturday	1	3	9	9	1	26	1	22	0	Night	0	0	0	0	2	0	2	0	0	19	19	0	0	0	0	0	1	1	0	0	0	0	0	1	0	0	0	0	0	0	0	0
1483	183104	11/30/2013 23:00	1392/09/09	1435/01/26	November	Fall	Saturday	1	3	9	9	1	26	1	23	0	Night	0	0	0	0	2	0	2	0	0	19	19	0	0	0	0	0	1	1	0	0	0	0	0	1	0	0	0	0	0	0	0	0
1484	183104	12/1/2013 0:00	1392/09/10	1435/01/27	December	Fall	Sunday	1	3	9	10	1	27	2	0	0	Night	0	0	0	0	0	0	2	0	19	19	0	0	0	0	0	1	1	0	0	0	0	0	0	1	0	0	0	0	0	0	0	0
1485	183104	12/1/2013 1:00	1392/09/10	1435/01/27	December	Fall	Sunday	1	3	9	10	1	27	2	1	0	Night	0	0	0	0	0	0	2	0	19	19	0	0	0	0	0	1	1	0	0	0	0	0	0	1	0	0	0	0	0	0	0	0
1486	183104	12/1/2013 2:00	1392/09/10	1435/01/27	December	Fall	Sunday	1	3	9	10	1	27	2	2	0	Night	0	0	0	0	0	0	2	0	19	19	0	0	0	0	0	1	1	0	0	0	0	0	0	1	0	0	0	0	0	0	0	0
1487	183104	12/1/2013 3:00	1392/09/10	1435/01/27	December	Fall	Sunday	1	3	9	10	1	27	2	3	0	Night	0	0	0	0	0	0	2	0	19	19	0	0	0	0	0	1	1	0	0	0	0	0	0	1	0	0	0	0	0	0	0	0
1488	183104	12/1/2013 4:00	1392/09/10	1435/01/27	December	Fall	Sunday	1	3	9	10	1	27	2	4	0	Night	0	0	0	0	0	0	2	0	19	19	0	0	0	0	0	1	1	0	0	0	0	0	0	1	0	0	0	0	0	0	0	0
1489	183104	12/1/2013 5:00	1392/09/10	1435/01/27	December	Fall	Sunday	1	3	9	10	1	27	2	5	0	Night	0	0	0	0	0	0	2	0	19	19	0	0	0	0	0	1	1	0	0	0	0	0	0	1	0	0	0	0	0	0	0	0
1490	183104	12/1/2013 6:00	1392/09/10	1435/01/27	December	Fall	Sunday	1	3	9	10	1	27	2	6	0	Night	0	0	0	0	0	0	2	0	19	19	0	0	0	0	0	1	1	0	0	0	0	0	0	1	0	0	0	0	0	0	0	0
1491	183104	12/1/2013 7:00	1392/09/10	1435/01/27	December	Fall	Sunday	1	3	9	10	1	27	2	7	1	Day	0	1	0	0	0	0	2	0	19	19	0	0	0	0	0	1	1	0	0	0	0	0	0	1	0	0	0	0	0	0	0	0
1492	183104	12/1/2013 8:00	1392/09/10	1435/01/27	December	Fall	Sunday	1	3	9	10	1	27	2	8	1	Day	0	1	0	0	0	0	2	0	19	19	0	0	0	0	0	1	1	0	0	0	0	0	0	1	0	0	0	0	0	0	0	0
1493	183104	12/1/2013 9:00	1392/09/10	1435/01/27	December	Fall	Sunday	1	3	9	10	1	27	2	9	1	Day	0	1	0	0	0	0	2	0	19	19	0	0	0	0	0	1	1	0	0	0	0	0	0	1	0	0	0	0	0	0	0	0
1494	183104	12/1/2013 10:00	1392/09/10	1435/01/27	December	Fall	Sunday	1	3	9	10	1	27	2	10	1	Day	0	1	0	0	0	0	2	0	19	19	0	0	0	0	0	1	1	0	0	0	0	0	0	1	0	0	0	0	0	0	0	0
1495	183104	12/1/2013 11:00	1392/09/10	1435/01/27	December	Fall	Sunday	1	3	9	10	1	27	2	11	1	Day	0	1	0	0	0	0	2	0	19	19	0	0	0	0	0	1	1	0	0	0	0	0	0	1	0	0	0	0	0	0	0	0
1496	183104	12/1/2013 12:00	1392/09/10	1435/01/27	December	Fall	Sunday	1	3	9	10	1	27	2	12	1	Day	0	1	0	0	0	0	2	0	19	19	0	0	0	0	0	1	1	0	0	0	0	0	0	1	0	0	0	0	0	0	0	0
1497	183104	12/1/2013 13:00	1392/09/10	1435/01/27	December	Fall	Sunday	1	3	9	10	1	27	2	13	1	Day	0	1	0	0	0	0	2	0	19	19	0	0	0	0	0	1	1	0	0	0	0	0	0	1	0	0	0	0	0	0	0	0
1498	183104	12/1/2013 14:00	1392/09/10	1435/01/27	December	Fall	Sunday	1	3	9	10	1	27	2	14	1	Day	0	1	0	0	0	0	2	0	19	19	0	0	0	0	0	1	1	0	0	0	0	0	0	1	0	0	0	0	0	0	0	0
1499	183104	12/1/2013 15:00	1392/09/10	1435/01/27	December	Fall	Sunday	1	3	9	10	1	27	2	15	1	Day	0	1	0	0	0	0	2	0	19	19	0	0	0	0	0	1	1	0	0	0	0	0	0	1	0	0	0	0	0	0	0	0
1500	183104	12/1/2013 16:00	1392/09/10	1435/01/27	December	Fall	Sunday	1	3	9	10	1	27	2	16	1	Day	0	1	0	0	0	0	2	0	19	19	0	0	0	0	0	1	1	0	0	0	0	0	0	1	0	0	0	0	0	0	0	0
1501	183104	12/1/2013 17:00	1392/09/10	1435/01/27	December	Fall	Sunday	1	3	9	10	1	27	2	17	0	Night	0	1	0	0	0	0	2	0	19	19	0	0	0	0	0	1	1	0	0	0	0	0	0	1	0	0	0	0	0	0	0	0
1502	183104	12/1/2013 18:00	1392/09/10	1435/01/27	December	Fall	Sunday	1	3	9	10	1	27	2	18	0	Night	0	1	0	0	0	0	2	0	19	19	0	0	0	0	0	1	1	0	0	0	0	0	0	1	0	0	0	0	0	0	0	0
1503	183104	12/1/2013 19:00	1392/09/10	1435/01/27	December	Fall	Sunday	1	3	9	10	1	27	2	19	0	Night	0	1	0	0	0	0	2	0	19	19	0	0	0	0	0	1	1	0	0	0	0	0	0	1	0	0	0	0	0	0	0	0
1504	183104	12/1/2013 20:00	1392/09/10	1435/01/27	December	Fall	Sunday	1	3	9	10	1	27	2	20	0	Night	0	1	0	0	0	0	2	0	19	19	0	0	0	0	0	1	1	0	0	0	0	0	0	1	0	0	0	0	0	0	0	0
1505	183104	12/1/2013 21:00	1392/09/10	1435/01/27	December	Fall	Sunday	1	3	9	10	1	27	2	21	0	Night	0	1	0	0	0	0	2	0	19	19	0	0	0	0	0	1	1	0	0	0	0	0	0	1	0	0	0	0	0	0	0	0
1506	183104	12/1/2013 22:00	1392/09/10	1435/01/27	December	Fall	Sunday	1	3	9	10	1	27	2	22	0	Night	0	0	0	0	0	0	2	0	19	19	0	0	0	0	0	1	1	0	0	0	0	0	0	1	0	0	0	0	0	0	0	0
1507	183104	12/1/2013 23:00	1392/09/10	1435/01/27	December	Fall	Sunday	1	3	9	10	1	27	2	23	0	Night	0	0	0	0	0	0	2	0	19	19	0	0	0	0	0	1	1	0	0	0	0	0	0	1	0	0	0	0	0	0	0	0
1508	183104	12/2/2013 0:00	1392/09/11	1435/01/28	December	Fall	Monday	1	3	9	11	1	28	3	0	0	Night	0	0	0	0	0	1	1	0	19	0	0	0	0	0	19	1	0	0	0	0	0	1	0	1	0	0	0	0	0	0	0	0
1509	183104	12/2/2013 1:00	1392/09/11	1435/01/28	December	Fall	Monday	1	3	9	11	1	28	3	1	0	Night	0	0	0	0	0	1	1	0	19	0	0	0	0	0	19	1	0	0	0	0	0	1	0	1	0	0	0	0	0	0	0	0
1510	183104	12/2/2013 2:00	1392/09/11	1435/01/28	December	Fall	Monday	1	3	9	11	1	28	3	2	0	Night	0	0	0	0	0	1	1	0	19	0	0	0	0	0	19	1	0	0	0	0	0	1	0	1	0	0	0	0	0	0	0	0
1511	183104	12/2/2013 6:00	1392/09/11	1435/01/28	December	Fall	Monday	1	3	9	11	1	28	3	6	0	Night	0	0	0	0	0	1	1	0	19	0	0	0	0	0	19	1	0	0	0	0	0	1	0	1	0	0	0	0	0	0	0	0
1512	183104	12/2/2013 7:00	1392/09/11	1435/01/28	December	Fall	Monday	1	3	9	11	1	28	3	7	1	Day	0	1	0	0	0	1	1	0	19	0	0	0	0	0	19	1	0	0	0	0	0	1	0	1	0	0	0	0	0	0	0	0
1513	183104	12/2/2013 8:00	1392/09/11	1435/01/28	December	Fall	Monday	1	3	9	11	1	28	3	8	1	Day	0	1	0	0	0	1	1	0	19	0	0	0	0	0	19	1	0	0	0	0	0	1	0	1	0	0	0	0	0	0	0	0
1514	183104	12/2/2013 9:00	1392/09/11	1435/01/28	December	Fall	Monday	1	3	9	11	1	28	3	9	1	Day	0	1	0	0	0	1	1	0	19	0	0	0	0	0	19	1	0	0	0	0	0	1	0	1	0	0	0	0	0	0	0	0
1515	183104	12/2/2013 10:00	1392/09/11	1435/01/28	December	Fall	Monday	1	3	9	11	1	28	3	10	1	Day	0	1	0	0	0	1	1	0	19	0	0	0	0	0	19	1	0	0	0	0	0	1	0	1	0	0	0	0	0	0	0	0
1516	183104	12/2/2013 11:00	1392/09/11	1435/01/28	December	Fall	Monday	1	3	9	11	1	28	3	11	1	Day	0	1	0	0	0	1	1	0	19	0	0	0	0	0	19	1	0	0	0	0	0	1	0	1	0	0	0	0	0	0	0	0
1517	183104	12/2/2013 12:00	1392/09/11	1435/01/28	December	Fall	Monday	1	3	9	11	1	28	3	12	1	Day	0	1	0	0	0	1	1	0	19	0	0	0	0	0	19	1	0	0	0	0	0	1	0	1	0	0	0	0	0	0	0	0
1518	183104	12/2/2013 13:00	1392/09/11	1435/01/28	December	Fall	Monday	1	3	9	11	1	28	3	13	1	Day	0	1	0	0	0	1	1	0	19	0	0	0	0	0	19	1	0	0	0	0	0	1	0	1	0	0	0	0	0	0	0	0
1519	183104	12/2/2013 14:00	1392/09/11	1435/01/28	December	Fall	Monday	1	3	9	11	1	28	3	14	1	Day	0	1	0	0	0	1	1	0	19	0	0	0	0	0	19	1	0	0	0	0	0	1	0	1	0	0	0	0	0	0	0	0
1520	183104	12/2/2013 15:00	1392/09/11	1435/01/28	December	Fall	Monday	1	3	9	11	1	28	3	15	1	Day	0	1	0	0	0	1	1	0	19	0	0	0	0	0	19	1	0	0	0	0	0	1	0	1	0	0	0	0	0	0	0	0
1521	183104	12/2/2013 16:00	1392/09/11	1435/01/28	December	Fall	Monday	1	3	9	11	1	28	3	16	1	Day	0	1	0	0	0	1	1	0	19	0	0	0	0	0	19	1	0	0	0	0	0	1	0	1	0	0	0	0	0	0	0	0
1522	183104	12/2/2013 17:00	1392/09/11	1435/01/28	December	Fall	Monday	1	3	9	11	1	28	3	17	0	Night	0	1	0	0	0	1	1	0	19	0	0	0	0	0	19	1	0	0	0	0	0	1	0	1	0	0	0	0	0	0	0	0
1523	183104	12/2/2013 18:00	1392/09/11	1435/01/28	December	Fall	Monday	1	3	9	11	1	28	3	18	0	Night	0	1	0	0	0	1	1	0	19	0	0	0	0	0	19	1	0	0	0	0	0	1	0	1	0	0	0	0	0	0	0	0
1524	183104	12/2/2013 19:00	1392/09/11	1435/01/28	December	Fall	Monday	1	3	9	11	1	28	3	19	0	Night	0	1	0	0	0	1	1	0	19	0	0	0	0	0	19	1	0	0	0	0	0	1	0	1	0	0	0	0	0	0	0	0
1525	183104	12/2/2013 20:00	1392/09/11	1435/01/28	December	Fall	Monday	1	3	9	11	1	28	3	20	0	Night	0	1	0	0	0	1	1	0	19	0	0	0	0	0	19	1	0	0	0	0	0	1	0	1	0	0	0	0	0	0	0	0
1526	183104	12/2/2013 21:00	1392/09/11	1435/01/28	December	Fall	Monday	1	3	9	11	1	28	3	21	0	Night	0	1	0	0	0	1	1	0	19	0	0	0	0	0	19	1	0	0	0	0	0	1	0	1	0	0	0	0	0	0	0	0
1527	183104	12/2/2013 22:00	1392/09/11	1435/01/28	December	Fall	Monday	1	3	9	11	1	28	3	22	0	Night	0	0	0	0	0	1	1	0	19	0	0	0	0	0	19	1	0	0	0	0	0	1	0	1	0	0	0	0	0	0	0	0
1528	183104	12/2/2013 23:00	1392/09/11	1435/01/28	December	Fall	Monday	1	3	9	11	1	28	3	23	0	Night	0	0	0	0	0	1	1	0	19	0	0	0	0	0	19	1	0	0	0	0	0	1	0	1	0	0	0	0	0	0	0	0
1529	183104	12/3/2013 0:00	1392/09/12	1435/01/29	December	Fall	Tuesday	1	3	9	12	1	29	4	0	0	Night	0	0	0	0	0	2	0	0	0	0	0	0	0	19	19	0	0	0	0	0	1	1	0	1	0	0	0	0	0	0	0	0
1530	183104	12/3/2013 1:00	1392/09/12	1435/01/29	December	Fall	Tuesday	1	3	9	12	1	29	4	1	0	Night	0	0	0	0	0	2	0	0	0	0	0	0	0	19	19	0	0	0	0	0	1	1	0	1	0	0	0	0	0	0	0	0
1531	183104	12/3/2013 2:00	1392/09/12	1435/01/29	December	Fall	Tuesday	1	3	9	12	1	29	4	2	0	Night	0	0	0	0	0	2	0	0	0	0	0	0	0	19	19	0	0	0	0	0	1	1	0	1	0	0	0	0	0	0	0	0
1532	183104	12/3/2013 4:00	1392/09/12	1435/01/29	December	Fall	Tuesday	1	3	9	12	1	29	4	4	0	Night	0	0	0	0	0	2	0	0	0	0	0	0	0	19	19	0	0	0	0	0	1	1	0	1	0	0	0	0	0	0	0	0
1533	183104	12/3/2013 6:00	1392/09/12	1435/01/29	December	Fall	Tuesday	1	3	9	12	1	29	4	6	0	Night	0	0	0	0	0	2	0	0	0	0	0	0	0	19	19	0	0	0	0	0	1	1	0	1	0	0	0	0	0	0	0	0
1534	183104	12/3/2013 7:00	1392/09/12	1435/01/29	December	Fall	Tuesday	1	3	9	12	1	29	4	7	1	Day	0	1	0	0	0	2	0	0	0	0	0	0	0	19	19	0	0	0	0	0	1	1	0	1	0	0	0	0	0	0	0	0
1535	183104	12/3/2013 8:00	1392/09/12	1435/01/29	December	Fall	Tuesday	1	3	9	12	1	29	4	8	1	Day	0	1	0	0	0	2	0	0	0	0	0	0	0	19	19	0	0	0	0	0	1	1	0	1	0	0	0	0	0	0	0	0
1536	183104	12/3/2013 9:00	1392/09/12	1435/01/29	December	Fall	Tuesday	1	3	9	12	1	29	4	9	1	Day	0	1	0	0	0	2	0	0	0	0	0	0	0	19	19	0	0	0	0	0	1	1	0	1	0	0	0	0	0	0	0	0
1537	183104	12/3/2013 10:00	1392/09/12	1435/01/29	December	Fall	Tuesday	1	3	9	12	1	29	4	10	1	Day	0	1	0	0	0	2	0	0	0	0	0	0	0	19	19	0	0	0	0	0	1	1	0	1	0	0	0	0	0	0	0	0
1538	183104	12/3/2013 11:00	1392/09/12	1435/01/29	December	Fall	Tuesday	1	3	9	12	1	29	4	11	1	Day	0	1	0	0	0	2	0	0	0	0	0	0	0	19	19	0	0	0	0	0	1	1	0	1	0	0	0	0	0	0	0	0
1539	183104	12/3/2013 12:00	1392/09/12	1435/01/29	December	Fall	Tuesday	1	3	9	12	1	29	4	12	1	Day	0	1	0	0	0	2	0	0	0	0	0	0	0	19	19	0	0	0	0	0	1	1	0	1	0	0	0	0	0	0	0	0
1540	183104	12/3/2013 13:00	1392/09/12	1435/01/29	December	Fall	Tuesday	1	3	9	12	1	29	4	13	1	Day	0	1	0	0	0	2	0	0	0	0	0	0	0	19	19	0	0	0	0	0	1	1	0	1	0	0	0	0	0	0	0	0
1541	183104	12/3/2013 14:00	1392/09/12	1435/01/29	December	Fall	Tuesday	1	3	9	12	1	29	4	14	1	Day	0	1	0	0	0	2	0	0	0	0	0	0	0	19	19	0	0	0	0	0	1	1	0	1	0	0	0	0	0	0	0	0
1542	183104	12/3/2013 15:00	1392/09/12	1435/01/29	December	Fall	Tuesday	1	3	9	12	1	29	4	15	1	Day	0	1	0	0	0	2	0	0	0	0	0	0	0	19	19	0	0	0	0	0	1	1	0	1	0	0	0	0	0	0	0	0
1543	183104	12/3/2013 16:00	1392/09/12	1435/01/29	December	Fall	Tuesday	1	3	9	12	1	29	4	16	1	Day	0	1	0	0	0	2	0	0	0	0	0	0	0	19	19	0	0	0	0	0	1	1	0	1	0	0	0	0	0	0	0	0
1544	183104	12/3/2013 17:00	1392/09/12	1435/01/29	December	Fall	Tuesday	1	3	9	12	1	29	4	17	0	Night	0	1	0	0	0	2	0	0	0	0	0	0	0	19	19	0	0	0	0	0	1	1	0	1	0	0	0	0	0	0	0	0
1545	183104	12/3/2013 18:00	1392/09/12	1435/01/29	December	Fall	Tuesday	1	3	9	12	1	29	4	18	0	Night	0	1	0	0	0	2	0	0	0	0	0	0	0	19	19	0	0	0	0	0	1	1	0	1	0	0	0	0	0	0	0	0
1546	183104	12/3/2013 19:00	1392/09/12	1435/01/29	December	Fall	Tuesday	1	3	9	12	1	29	4	19	0	Night	0	1	0	0	0	2	0	0	0	0	0	0	0	19	19	0	0	0	0	0	1	1	0	1	0	0	0	0	0	0	0	0
1547	183104	12/3/2013 20:00	1392/09/12	1435/01/29	December	Fall	Tuesday	1	3	9	12	1	29	4	20	0	Night	0	1	0	0	0	2	0	0	0	0	0	0	0	19	19	0	0	0	0	0	1	1	0	1	0	0	0	0	0	0	0	0
1548	183104	12/3/2013 21:00	1392/09/12	1435/01/29	December	Fall	Tuesday	1	3	9	12	1	29	4	21	0	Night	0	1	0	0	0	2	0	0	0	0	0	0	0	19	19	0	0	0	0	0	1	1	0	1	0	0	0	0	0	0	0	0
1549	183104	12/3/2013 22:00	1392/09/12	1435/01/29	December	Fall	Tuesday	1	3	9	12	1	29	4	22	0	Night	0	0	0	0	0	2	0	0	0	0	0	0	0	19	19	0	0	0	0	0	1	1	0	1	0	0	0	0	0	0	0	0
1550	183104	12/3/2013 23:00	1392/09/12	1435/01/29	December	Fall	Tuesday	1	3	9	12	1	29	4	23	0	Night	0	0	0	0	0	2	0	0	0	0	0	0	0	19	19	0	0	0	0	0	1	1	0	1	0	0	0	0	0	0	0	0
1551	183104	12/4/2013 0:00	1392/09/13	1435/02/01	December	Fall	Wednesday	1	3	9	13	2	1	5	0	0	Night	0	0	0	0	0	2	0	0	0	0	0	0	19	19	0	0	0	0	0	1	1	0	0	1	0	0	0	0	0	0	0	0
1552	183104	12/4/2013 1:00	1392/09/13	1435/02/01	December	Fall	Wednesday	1	3	9	13	2	1	5	1	0	Night	0	0	0	0	0	2	0	0	0	0	0	0	19	19	0	0	0	0	0	1	1	0	0	1	0	0	0	0	0	0	0	0
1553	183104	12/4/2013 2:00	1392/09/13	1435/02/01	December	Fall	Wednesday	1	3	9	13	2	1	5	2	0	Night	0	0	0	0	0	2	0	0	0	0	0	0	19	19	0	0	0	0	0	1	1	0	0	1	0	0	0	0	0	0	0	0
1554	183104	12/4/2013 6:00	1392/09/13	1435/02/01	December	Fall	Wednesday	1	3	9	13	2	1	5	6	0	Night	0	0	0	0	0	2	0	0	0	0	0	0	19	19	0	0	0	0	0	1	1	0	0	1	0	0	0	0	0	0	0	0
1555	183104	12/4/2013 7:00	1392/09/13	1435/02/01	December	Fall	Wednesday	1	3	9	13	2	1	5	7	1	Day	0	1	0	0	0	2	0	0	0	0	0	0	19	19	0	0	0	0	0	1	1	0	0	1	0	0	0	0	0	0	0	0
1556	183104	12/4/2013 8:00	1392/09/13	1435/02/01	December	Fall	Wednesday	1	3	9	13	2	1	5	8	1	Day	0	1	0	0	0	2	0	0	0	0	0	0	19	19	0	0	0	0	0	1	1	0	0	1	0	0	0	0	0	0	0	0
1557	183104	12/4/2013 9:00	1392/09/13	1435/02/01	December	Fall	Wednesday	1	3	9	13	2	1	5	9	1	Day	0	1	0	0	0	2	0	0	0	0	0	0	19	19	0	0	0	0	0	1	1	0	0	1	0	0	0	0	0	0	0	0
1558	183104	12/4/2013 10:00	1392/09/13	1435/02/01	December	Fall	Wednesday	1	3	9	13	2	1	5	10	1	Day	0	1	0	0	0	2	0	0	0	0	0	0	19	19	0	0	0	0	0	1	1	0	0	1	0	0	0	0	0	0	0	0
1559	183104	12/4/2013 11:00	1392/09/13	1435/02/01	December	Fall	Wednesday	1	3	9	13	2	1	5	11	1	Day	0	1	0	0	0	2	0	0	0	0	0	0	19	19	0	0	0	0	0	1	1	0	0	1	0	0	0	0	0	0	0	0
1560	183104	12/4/2013 12:00	1392/09/13	1435/02/01	December	Fall	Wednesday	1	3	9	13	2	1	5	12	1	Day	0	1	0	0	0	2	0	0	0	0	0	0	19	19	0	0	0	0	0	1	1	0	0	1	0	0	0	0	0	0	0	0
1561	183104	12/4/2013 13:00	1392/09/13	1435/02/01	December	Fall	Wednesday	1	3	9	13	2	1	5	13	1	Day	0	1	0	0	0	2	0	0	0	0	0	0	19	19	0	0	0	0	0	1	1	0	0	1	0	0	0	0	0	0	0	0
1562	183104	12/4/2013 14:00	1392/09/13	1435/02/01	December	Fall	Wednesday	1	3	9	13	2	1	5	14	1	Day	0	1	0	0	0	2	0	0	0	0	0	0	19	19	0	0	0	0	0	1	1	0	0	1	0	0	0	0	0	0	0	0
1563	183104	12/4/2013 15:00	1392/09/13	1435/02/01	December	Fall	Wednesday	1	3	9	13	2	1	5	15	1	Day	0	1	0	0	0	2	0	0	0	0	0	0	19	19	0	0	0	0	0	1	1	0	0	1	0	0	0	0	0	0	0	0
1564	183104	12/4/2013 16:00	1392/09/13	1435/02/01	December	Fall	Wednesday	1	3	9	13	2	1	5	16	1	Day	0	1	0	1	0	2	0	0	0	0	0	0	19	19	0	0	0	0	0	1	1	0	0	1	0	0	0	0	0	0	0	0
1565	183104	12/4/2013 17:00	1392/09/13	1435/02/01	December	Fall	Wednesday	1	3	9	13	2	1	5	17	0	Night	0	1	0	1	0	2	0	0	0	0	0	0	19	19	0	0	0	0	0	1	1	0	0	1	0	0	0	0	0	0	0	0
1566	183104	12/4/2013 18:00	1392/09/13	1435/02/01	December	Fall	Wednesday	1	3	9	13	2	1	5	18	0	Night	0	1	0	1	0	2	0	0	0	0	0	0	19	19	0	0	0	0	0	1	1	0	0	1	0	0	0	0	0	0	0	0
1567	183104	12/4/2013 19:00	1392/09/13	1435/02/01	December	Fall	Wednesday	1	3	9	13	2	1	5	19	0	Night	0	1	0	1	0	2	0	0	0	0	0	0	19	19	0	0	0	0	0	1	1	0	0	1	0	0	0	0	0	0	0	0
1568	183104	12/4/2013 20:00	1392/09/13	1435/02/01	December	Fall	Wednesday	1	3	9	13	2	1	5	20	0	Night	0	1	0	1	0	2	0	0	0	0	0	0	19	19	0	0	0	0	0	1	1	0	0	1	0	0	0	0	0	0	0	0
1569	183104	12/4/2013 21:00	1392/09/13	1435/02/01	December	Fall	Wednesday	1	3	9	13	2	1	5	21	0	Night	0	1	0	1	0	2	0	0	0	0	0	0	19	19	0	0	0	0	0	1	1	0	0	1	0	0	0	0	0	0	0	0
1570	183104	12/4/2013 22:00	1392/09/13	1435/02/01	December	Fall	Wednesday	1	3	9	13	2	1	5	22	0	Night	0	0	0	1	0	2	0	0	0	0	0	0	19	19	0	0	0	0	0	1	1	0	0	1	0	0	0	0	0	0	0	0
1571	183104	12/4/2013 23:00	1392/09/13	1435/02/01	December	Fall	Wednesday	1	3	9	13	2	1	5	23	0	Night	0	0	0	1	0	2	0	0	0	0	0	0	19	19	0	0	0	0	0	1	1	0	0	1	0	0	0	0	0	0	0	0
1572	183104	12/5/2013 0:00	1392/09/14	1435/02/02	December	Fall	Thursday	1	3	9	14	2	2	6	0	0	Night	1	0	0	0	0	1	0	1	0	0	0	19	19	0	0	0	0	0	1	1	0	0	0	1	0	0	0	0	0	0	0	0
1573	183104	12/5/2013 1:00	1392/09/14	1435/02/02	December	Fall	Thursday	1	3	9	14	2	2	6	1	0	Night	1	0	0	0	0	1	0	1	0	0	0	19	19	0	0	0	0	0	1	1	0	0	0	1	0	0	0	0	0	0	0	0
1574	183104	12/5/2013 2:00	1392/09/14	1435/02/02	December	Fall	Thursday	1	3	9	14	2	2	6	2	0	Night	1	0	0	0	0	1	0	1	0	0	0	19	19	0	0	0	0	0	1	1	0	0	0	1	0	0	0	0	0	0	0	0
1575	183104	12/5/2013 3:00	1392/09/14	1435/02/02	December	Fall	Thursday	1	3	9	14	2	2	6	3	0	Night	1	0	0	0	0	1	0	1	0	0	0	19	19	0	0	0	0	0	1	1	0	0	0	1	0	0	0	0	0	0	0	0
1576	183104	12/5/2013 4:00	1392/09/14	1435/02/02	December	Fall	Thursday	1	3	9	14	2	2	6	4	0	Night	1	0	0	0	0	1	0	1	0	0	0	19	19	0	0	0	0	0	1	1	0	0	0	1	0	0	0	0	0	0	0	0
1577	183104	12/5/2013 6:00	1392/09/14	1435/02/02	December	Fall	Thursday	1	3	9	14	2	2	6	6	0	Night	1	0	0	0	0	1	0	1	0	0	0	19	19	0	0	0	0	0	1	1	0	0	0	1	0	0	0	0	0	0	0	0
1578	183104	12/5/2013 7:00	1392/09/14	1435/02/02	December	Fall	Thursday	1	3	9	14	2	2	6	7	1	Day	1	1	0	0	0	1	0	1	0	0	0	19	19	0	0	0	0	0	1	1	0	0	0	1	0	0	0	0	0	0	0	0
1579	183104	12/5/2013 8:00	1392/09/14	1435/02/02	December	Fall	Thursday	1	3	9	14	2	2	6	8	1	Day	1	1	0	0	0	1	0	1	0	0	0	19	19	0	0	0	0	0	1	1	0	0	0	1	0	0	0	0	0	0	0	0
1580	183104	12/5/2013 9:00	1392/09/14	1435/02/02	December	Fall	Thursday	1	3	9	14	2	2	6	9	1	Day	1	1	0	0	0	1	0	1	0	0	0	19	19	0	0	0	0	0	1	1	0	0	0	1	0	0	0	0	0	0	0	0
1581	183104	12/5/2013 10:00	1392/09/14	1435/02/02	December	Fall	Thursday	1	3	9	14	2	2	6	10	1	Day	1	1	0	0	0	1	0	1	0	0	0	19	19	0	0	0	0	0	1	1	0	0	0	1	0	0	0	0	0	0	0	0
1582	183104	12/5/2013 11:00	1392/09/14	1435/02/02	December	Fall	Thursday	1	3	9	14	2	2	6	11	1	Day	1	1	0	0	0	1	0	1	0	0	0	19	19	0	0	0	0	0	1	1	0	0	0	1	0	0	0	0	0	0	0	0
1583	183104	12/5/2013 12:00	1392/09/14	1435/02/02	December	Fall	Thursday	1	3	9	14	2	2	6	12	1	Day	1	1	0	0	0	1	0	1	0	0	0	19	19	0	0	0	0	0	1	1	0	0	0	1	0	0	0	0	0	0	0	0
1584	183104	12/5/2013 13:00	1392/09/14	1435/02/02	December	Fall	Thursday	1	3	9	14	2	2	6	13	1	Day	1	1	0	0	0	1	0	1	0	0	0	19	19	0	0	0	0	0	1	1	0	0	0	1	0	0	0	0	0	0	0	0
1585	183104	12/5/2013 14:00	1392/09/14	1435/02/02	December	Fall	Thursday	1	3	9	14	2	2	6	14	1	Day	1	1	0	0	0	1	0	1	0	0	0	19	19	0	0	0	0	0	1	1	0	0	0	1	0	0	0	0	0	0	0	0
1586	183104	12/5/2013 15:00	1392/09/14	1435/02/02	December	Fall	Thursday	1	3	9	14	2	2	6	15	1	Day	1	1	0	0	0	1	0	1	0	0	0	19	19	0	0	0	0	0	1	1	0	0	0	1	0	0	0	0	0	0	0	0
1587	183104	12/5/2013 16:00	1392/09/14	1435/02/02	December	Fall	Thursday	1	3	9	14	2	2	6	16	1	Day	1	1	0	0	0	1	0	1	0	0	0	19	19	0	0	0	0	0	1	1	0	0	0	1	0	0	0	0	0	0	0	0
1588	183104	12/5/2013 17:00	1392/09/14	1435/02/02	December	Fall	Thursday	1	3	9	14	2	2	6	17	0	Night	1	1	0	0	0	1	0	1	0	0	0	19	19	0	0	0	0	0	1	1	0	0	0	1	0	0	0	0	0	0	0	0
1589	183104	12/5/2013 18:00	1392/09/14	1435/02/02	December	Fall	Thursday	1	3	9	14	2	2	6	18	0	Night	1	1	0	0	0	1	0	1	0	0	0	19	19	0	0	0	0	0	1	1	0	0	0	1	0	0	0	0	0	0	0	0
1590	183104	12/5/2013 19:00	1392/09/14	1435/02/02	December	Fall	Thursday	1	3	9	14	2	2	6	19	0	Night	1	1	0	0	0	1	0	1	0	0	0	19	19	0	0	0	0	0	1	1	0	0	0	1	0	0	0	0	0	0	0	0
1591	183104	12/5/2013 20:00	1392/09/14	1435/02/02	December	Fall	Thursday	1	3	9	14	2	2	6	20	0	Night	1	1	0	0	0	1	0	1	0	0	0	19	19	0	0	0	0	0	1	1	0	0	0	1	0	0	0	0	0	0	0	0
1592	183104	12/5/2013 21:00	1392/09/14	1435/02/02	December	Fall	Thursday	1	3	9	14	2	2	6	21	0	Night	1	1	0	0	0	1	0	1	0	0	0	19	19	0	0	0	0	0	1	1	0	0	0	1	0	0	0	0	0	0	0	0
1593	183104	12/5/2013 22:00	1392/09/14	1435/02/02	December	Fall	Thursday	1	3	9	14	2	2	6	22	0	Night	1	0	0	0	0	1	0	1	0	0	0	19	19	0	0	0	0	0	1	1	0	0	0	1	0	0	0	0	0	0	0	0
1594	183104	12/5/2013 23:00	1392/09/14	1435/02/02	December	Fall	Thursday	1	3	9	14	2	2	6	23	0	Night	1	0	0	0	0	1	0	1	0	0	0	19	19	0	0	0	0	0	1	1	0	0	0	1	0	0	0	0	0	0	0	0
1595	183104	12/6/2013 0:00	1392/09/15	1435/02/03	December	Fall	Friday	1	3	9	15	2	3	7	0	0	Night	1	0	0	0	1	0	1	1	0	0	19	19	0	0	0	0	0	1	1	0	0	0	0	1	0	0	0	0	0	0	0	0
1596	183104	12/6/2013 1:00	1392/09/15	1435/02/03	December	Fall	Friday	1	3	9	15	2	3	7	1	0	Night	1	0	0	0	1	0	1	1	0	0	19	19	0	0	0	0	0	1	1	0	0	0	0	1	0	0	0	0	0	0	0	0
1597	183104	12/6/2013 2:00	1392/09/15	1435/02/03	December	Fall	Friday	1	3	9	15	2	3	7	2	0	Night	1	0	0	0	1	0	1	1	0	0	19	19	0	0	0	0	0	1	1	0	0	0	0	1	0	0	0	0	0	0	0	0
1598	183104	12/6/2013 3:00	1392/09/15	1435/02/03	December	Fall	Friday	1	3	9	15	2	3	7	3	0	Night	1	0	0	0	1	0	1	1	0	0	19	19	0	0	0	0	0	1	1	0	0	0	0	1	0	0	0	0	0	0	0	0
1599	183104	12/6/2013 4:00	1392/09/15	1435/02/03	December	Fall	Friday	1	3	9	15	2	3	7	4	0	Night	1	0	0	0	1	0	1	1	0	0	19	19	0	0	0	0	0	1	1	0	0	0	0	1	0	0	0	0	0	0	0	0
1600	183104	12/6/2013 5:00	1392/09/15	1435/02/03	December	Fall	Friday	1	3	9	15	2	3	7	5	0	Night	1	0	0	0	1	0	1	1	0	0	19	19	0	0	0	0	0	1	1	0	0	0	0	1	0	0	0	0	0	0	0	0
1601	183104	12/6/2013 6:00	1392/09/15	1435/02/03	December	Fall	Friday	1	3	9	15	2	3	7	6	0	Night	1	0	0	0	1	0	1	1	0	0	19	19	0	0	0	0	0	1	1	0	0	0	0	1	0	0	0	0	0	0	0	0
1602	183104	12/6/2013 7:00	1392/09/15	1435/02/03	December	Fall	Friday	1	3	9	15	2	3	7	7	0	Night	1	1	0	0	1	0	1	1	0	0	19	19	0	0	0	0	0	1	1	0	0	0	0	1	0	0	0	0	0	0	0	0
1603	183104	12/6/2013 8:00	1392/09/15	1435/02/03	December	Fall	Friday	1	3	9	15	2	3	7	8	1	Day	1	1	0	0	1	0	1	1	0	0	19	19	0	0	0	0	0	1	1	0	0	0	0	1	0	0	0	0	0	0	0	0
1604	183104	12/6/2013 9:00	1392/09/15	1435/02/03	December	Fall	Friday	1	3	9	15	2	3	7	9	1	Day	1	1	0	0	1	0	1	1	0	0	19	19	0	0	0	0	0	1	1	0	0	0	0	1	0	0	0	0	0	0	0	0
1605	183104	12/6/2013 10:00	1392/09/15	1435/02/03	December	Fall	Friday	1	3	9	15	2	3	7	10	1	Day	1	1	0	0	1	0	1	1	0	0	19	19	0	0	0	0	0	1	1	0	0	0	0	1	0	0	0	0	0	0	0	0
1606	183104	12/6/2013 11:00	1392/09/15	1435/02/03	December	Fall	Friday	1	3	9	15	2	3	7	11	1	Day	1	1	0	0	1	0	1	1	0	0	19	19	0	0	0	0	0	1	1	0	0	0	0	1	0	0	0	0	0	0	0	0
1607	183104	12/6/2013 12:00	1392/09/15	1435/02/03	December	Fall	Friday	1	3	9	15	2	3	7	12	1	Day	1	1	0	0	1	0	1	1	0	0	19	19	0	0	0	0	0	1	1	0	0	0	0	1	0	0	0	0	0	0	0	0
1608	183104	12/6/2013 13:00	1392/09/15	1435/02/03	December	Fall	Friday	1	3	9	15	2	3	7	13	1	Day	1	1	0	0	1	0	1	1	0	0	19	19	0	0	0	0	0	1	1	0	0	0	0	1	0	0	0	0	0	0	0	0
1609	183104	12/6/2013 14:00	1392/09/15	1435/02/03	December	Fall	Friday	1	3	9	15	2	3	7	14	1	Day	1	1	0	0	1	0	1	1	0	0	19	19	0	0	0	0	0	1	1	0	0	0	0	1	0	0	0	0	0	0	0	0
1610	183104	12/6/2013 15:00	1392/09/15	1435/02/03	December	Fall	Friday	1	3	9	15	2	3	7	15	1	Day	1	1	0	0	1	0	1	1	0	0	19	19	0	0	0	0	0	1	1	0	0	0	0	1	0	0	0	0	0	0	0	0
1611	183104	12/6/2013 16:00	1392/09/15	1435/02/03	December	Fall	Friday	1	3	9	15	2	3	7	16	1	Day	1	1	0	0	1	0	1	1	0	0	19	19	0	0	0	0	0	1	1	0	0	0	0	1	0	0	0	0	0	0	0	0
1612	183104	12/6/2013 17:00	1392/09/15	1435/02/03	December	Fall	Friday	1	3	9	15	2	3	7	17	0	Night	1	1	0	0	1	0	1	1	0	0	19	19	0	0	0	0	0	1	1	0	0	0	0	1	0	0	0	0	0	0	0	0
1613	183104	12/6/2013 18:00	1392/09/15	1435/02/03	December	Fall	Friday	1	3	9	15	2	3	7	18	0	Night	1	1	0	0	1	0	1	1	0	0	19	19	0	0	0	0	0	1	1	0	0	0	0	1	0	0	0	0	0	0	0	0
1614	183104	12/6/2013 19:00	1392/09/15	1435/02/03	December	Fall	Friday	1	3	9	15	2	3	7	19	0	Night	1	1	0	0	1	0	1	1	0	0	19	19	0	0	0	0	0	1	1	0	0	0	0	1	0	0	0	0	0	0	0	0
1615	183104	12/6/2013 20:00	1392/09/15	1435/02/03	December	Fall	Friday	1	3	9	15	2	3	7	20	0	Night	1	1	0	0	1	0	1	1	0	0	19	19	0	0	0	0	0	1	1	0	0	0	0	1	0	0	0	0	0	0	0	0
1616	183104	12/6/2013 21:00	1392/09/15	1435/02/03	December	Fall	Friday	1	3	9	15	2	3	7	21	0	Night	1	1	0	0	1	0	1	1	0	0	19	19	0	0	0	0	0	1	1	0	0	0	0	1	0	0	0	0	0	0	0	0
1617	183104	12/6/2013 22:00	1392/09/15	1435/02/03	December	Fall	Friday	1	3	9	15	2	3	7	22	0	Night	1	0	0	0	1	0	1	1	0	0	19	19	0	0	0	0	0	1	1	0	0	0	0	1	0	0	0	0	0	0	0	0
1618	183104	12/6/2013 23:00	1392/09/15	1435/02/03	December	Fall	Friday	1	3	9	15	2	3	7	23	0	Night	1	0	0	0	1	0	1	1	0	0	19	19	0	0	0	0	0	1	1	0	0	0	0	1	0	0	0	0	0	0	0	0
1619	183104	12/7/2013 0:00	1392/09/16	1435/02/04	December	Fall	Saturday	1	3	9	16	2	4	1	0	0	Night	0	0	1	0	2	0	2	0	0	19	19	0	0	0	0	0	1	1	0	0	0	0	0	1	0	0	0	0	0	0	0	0
1620	183104	12/7/2013 1:00	1392/09/16	1435/02/04	December	Fall	Saturday	1	3	9	16	2	4	1	1	0	Night	0	0	1	0	2	0	2	0	0	19	19	0	0	0	0	0	1	1	0	0	0	0	0	1	0	0	0	0	0	0	0	0
1621	183104	12/7/2013 2:00	1392/09/16	1435/02/04	December	Fall	Saturday	1	3	9	16	2	4	1	2	0	Night	0	0	1	0	2	0	2	0	0	19	19	0	0	0	0	0	1	1	0	0	0	0	0	1	0	0	0	0	0	0	0	0
1622	183104	12/7/2013 3:00	1392/09/16	1435/02/04	December	Fall	Saturday	1	3	9	16	2	4	1	3	0	Night	0	0	1	0	2	0	2	0	0	19	19	0	0	0	0	0	1	1	0	0	0	0	0	1	0	0	0	0	0	0	0	0
1623	183104	12/7/2013 4:00	1392/09/16	1435/02/04	December	Fall	Saturday	1	3	9	16	2	4	1	4	0	Night	0	0	1	0	2	0	2	0	0	19	19	0	0	0	0	0	1	1	0	0	0	0	0	1	0	0	0	0	0	0	0	0
1624	183104	12/7/2013 5:00	1392/09/16	1435/02/04	December	Fall	Saturday	1	3	9	16	2	4	1	5	0	Night	0	0	1	0	2	0	2	0	0	19	19	0	0	0	0	0	1	1	0	0	0	0	0	1	0	0	0	0	0	0	0	0
1625	183104	12/7/2013 6:00	1392/09/16	1435/02/04	December	Fall	Saturday	1	3	9	16	2	4	1	6	0	Night	0	0	1	0	2	0	2	0	0	19	19	0	0	0	0	0	1	1	0	0	0	0	0	1	0	0	0	0	0	0	0	0
1626	183104	12/7/2013 7:00	1392/09/16	1435/02/04	December	Fall	Saturday	1	3	9	16	2	4	1	7	0	Night	0	1	0	0	2	0	2	0	0	19	19	0	0	0	0	0	1	1	0	0	0	0	0	1	0	0	0	0	0	0	0	0
1627	183104	12/7/2013 8:00	1392/09/16	1435/02/04	December	Fall	Saturday	1	3	9	16	2	4	1	8	1	Day	0	1	0	0	2	0	2	0	0	19	19	0	0	0	0	0	1	1	0	0	0	0	0	1	0	0	0	0	0	0	0	0
1628	183104	12/7/2013 9:00	1392/09/16	1435/02/04	December	Fall	Saturday	1	3	9	16	2	4	1	9	1	Day	0	1	0	0	2	0	2	0	0	19	19	0	0	0	0	0	1	1	0	0	0	0	0	1	0	0	0	0	0	0	0	0
1629	183104	12/7/2013 10:00	1392/09/16	1435/02/04	December	Fall	Saturday	1	3	9	16	2	4	1	10	1	Day	0	1	0	0	2	0	2	0	0	19	19	0	0	0	0	0	1	1	0	0	0	0	0	1	0	0	0	0	0	0	0	0
1630	183104	12/7/2013 11:00	1392/09/16	1435/02/04	December	Fall	Saturday	1	3	9	16	2	4	1	11	1	Day	0	1	0	0	2	0	2	0	0	19	19	0	0	0	0	0	1	1	0	0	0	0	0	1	0	0	0	0	0	0	0	0
1631	183104	12/7/2013 12:00	1392/09/16	1435/02/04	December	Fall	Saturday	1	3	9	16	2	4	1	12	1	Day	0	1	0	0	2	0	2	0	0	19	19	0	0	0	0	0	1	1	0	0	0	0	0	1	0	0	0	0	0	0	0	0
1632	183104	12/7/2013 13:00	1392/09/16	1435/02/04	December	Fall	Saturday	1	3	9	16	2	4	1	13	1	Day	0	1	0	0	2	0	2	0	0	19	19	0	0	0	0	0	1	1	0	0	0	0	0	1	0	0	0	0	0	0	0	0
1633	183104	12/7/2013 14:00	1392/09/16	1435/02/04	December	Fall	Saturday	1	3	9	16	2	4	1	14	1	Day	0	1	0	0	2	0	2	0	0	19	19	0	0	0	0	0	1	1	0	0	0	0	0	1	0	0	0	0	0	0	0	0
1634	183104	12/7/2013 15:00	1392/09/16	1435/02/04	December	Fall	Saturday	1	3	9	16	2	4	1	15	1	Day	0	1	0	0	2	0	2	0	0	19	19	0	0	0	0	0	1	1	0	0	0	0	0	1	0	0	0	0	0	0	0	0
1635	183104	12/7/2013 16:00	1392/09/16	1435/02/04	December	Fall	Saturday	1	3	9	16	2	4	1	16	1	Day	0	1	0	0	2	0	2	0	0	19	19	0	0	0	0	0	1	1	0	0	0	0	0	1	0	0	0	0	0	0	0	0
1636	183104	12/7/2013 17:00	1392/09/16	1435/02/04	December	Fall	Saturday	1	3	9	16	2	4	1	17	0	Night	0	1	0	0	2	0	2	0	0	19	19	0	0	0	0	0	1	1	0	0	0	0	0	1	0	0	0	0	0	0	0	0
1637	183104	12/7/2013 18:00	1392/09/16	1435/02/04	December	Fall	Saturday	1	3	9	16	2	4	1	18	0	Night	0	1	0	0	2	0	2	0	0	19	19	0	0	0	0	0	1	1	0	0	0	0	0	1	0	0	0	0	0	0	0	0
1638	183104	12/7/2013 19:00	1392/09/16	1435/02/04	December	Fall	Saturday	1	3	9	16	2	4	1	19	0	Night	0	1	0	0	2	0	2	0	0	19	19	0	0	0	0	0	1	1	0	0	0	0	0	1	0	0	0	0	0	0	0	0
1639	183104	12/7/2013 20:00	1392/09/16	1435/02/04	December	Fall	Saturday	1	3	9	16	2	4	1	20	0	Night	0	1	0	0	2	0	2	0	0	19	19	0	0	0	0	0	1	1	0	0	0	0	0	1	0	0	0	0	0	0	0	0
1640	183104	12/7/2013 21:00	1392/09/16	1435/02/04	December	Fall	Saturday	1	3	9	16	2	4	1	21	0	Night	0	1	0	0	2	0	2	0	0	19	19	0	0	0	0	0	1	1	0	0	0	0	0	1	0	0	0	0	0	0	0	0
1641	183104	12/7/2013 22:00	1392/09/16	1435/02/04	December	Fall	Saturday	1	3	9	16	2	4	1	22	0	Night	0	0	0	0	2	0	2	0	0	19	19	0	0	0	0	0	1	1	0	0	0	0	0	1	0	0	0	0	0	0	0	0
1642	183104	12/7/2013 23:00	1392/09/16	1435/02/04	December	Fall	Saturday	1	3	9	16	2	4	1	23	0	Night	0	0	0	0	2	0	2	0	0	19	19	0	0	0	0	0	1	1	0	0	0	0	0	1	0	0	0	0	0	0	0	0
1643	183104	12/8/2013 0:00	1392/09/17	1435/02/05	December	Fall	Sunday	1	3	9	17	2	5	2	0	0	Night	0	0	0	0	0	0	2	0	19	19	0	0	0	0	0	1	1	0	0	0	0	0	0	1	0	0	0	0	0	0	0	0
1644	183104	12/8/2013 1:00	1392/09/17	1435/02/05	December	Fall	Sunday	1	3	9	17	2	5	2	1	0	Night	0	0	0	0	0	0	2	0	19	19	0	0	0	0	0	1	1	0	0	0	0	0	0	1	0	0	0	0	0	0	0	0
1645	183104	12/8/2013 2:00	1392/09/17	1435/02/05	December	Fall	Sunday	1	3	9	17	2	5	2	2	0	Night	0	0	0	0	0	0	2	0	19	19	0	0	0	0	0	1	1	0	0	0	0	0	0	1	0	0	0	0	0	0	0	0
1646	183104	12/8/2013 3:00	1392/09/17	1435/02/05	December	Fall	Sunday	1	3	9	17	2	5	2	3	0	Night	0	0	0	0	0	0	2	0	19	19	0	0	0	0	0	1	1	0	0	0	0	0	0	1	0	0	0	0	0	0	0	0
1647	183104	12/8/2013 5:00	1392/09/17	1435/02/05	December	Fall	Sunday	1	3	9	17	2	5	2	5	0	Night	0	0	0	0	0	0	2	0	19	19	0	0	0	0	0	1	1	0	0	0	0	0	0	1	0	0	0	0	0	0	0	0
1648	183104	12/8/2013 6:00	1392/09/17	1435/02/05	December	Fall	Sunday	1	3	9	17	2	5	2	6	0	Night	0	0	0	0	0	0	2	0	19	19	0	0	0	0	0	1	1	0	0	0	0	0	0	1	0	0	0	0	0	0	0	0
1649	183104	12/8/2013 7:00	1392/09/17	1435/02/05	December	Fall	Sunday	1	3	9	17	2	5	2	7	0	Night	0	1	0	0	0	0	2	0	19	19	0	0	0	0	0	1	1	0	0	0	0	0	0	1	0	0	0	0	0	0	0	0
1650	183104	12/8/2013 8:00	1392/09/17	1435/02/05	December	Fall	Sunday	1	3	9	17	2	5	2	8	1	Day	0	1	0	0	0	0	2	0	19	19	0	0	0	0	0	1	1	0	0	0	0	0	0	1	0	0	0	0	0	0	0	0
1651	183104	12/8/2013 9:00	1392/09/17	1435/02/05	December	Fall	Sunday	1	3	9	17	2	5	2	9	1	Day	0	1	0	0	0	0	2	0	19	19	0	0	0	0	0	1	1	0	0	0	0	0	0	1	0	0	0	0	0	0	0	0
1652	183104	12/8/2013 10:00	1392/09/17	1435/02/05	December	Fall	Sunday	1	3	9	17	2	5	2	10	1	Day	0	1	0	0	0	0	2	0	19	19	0	0	0	0	0	1	1	0	0	0	0	0	0	1	0	0	0	0	0	0	0	0
1653	183104	12/8/2013 11:00	1392/09/17	1435/02/05	December	Fall	Sunday	1	3	9	17	2	5	2	11	1	Day	0	1	0	0	0	0	2	0	19	19	0	0	0	0	0	1	1	0	0	0	0	0	0	1	0	0	0	0	0	0	0	0
1654	183104	12/8/2013 12:00	1392/09/17	1435/02/05	December	Fall	Sunday	1	3	9	17	2	5	2	12	1	Day	0	1	0	0	0	0	2	0	19	19	0	0	0	0	0	1	1	0	0	0	0	0	0	1	0	0	0	0	0	0	0	0
1655	183104	12/8/2013 13:00	1392/09/17	1435/02/05	December	Fall	Sunday	1	3	9	17	2	5	2	13	1	Day	0	1	0	0	0	0	2	0	19	19	0	0	0	0	0	1	1	0	0	0	0	0	0	1	0	0	0	0	0	0	0	0
1656	183104	12/8/2013 14:00	1392/09/17	1435/02/05	December	Fall	Sunday	1	3	9	17	2	5	2	14	1	Day	0	1	0	0	0	0	2	0	19	19	0	0	0	0	0	1	1	0	0	0	0	0	0	1	0	0	0	0	0	0	0	0
1657	183104	12/8/2013 15:00	1392/09/17	1435/02/05	December	Fall	Sunday	1	3	9	17	2	5	2	15	1	Day	0	1	0	0	0	0	2	0	19	19	0	0	0	0	0	1	1	0	0	0	0	0	0	1	0	0	0	0	0	0	0	0
1658	183104	12/8/2013 16:00	1392/09/17	1435/02/05	December	Fall	Sunday	1	3	9	17	2	5	2	16	1	Day	0	1	0	0	0	0	2	0	19	19	0	0	0	0	0	1	1	0	0	0	0	0	0	1	0	0	0	0	0	0	0	0
1659	183104	12/8/2013 17:00	1392/09/17	1435/02/05	December	Fall	Sunday	1	3	9	17	2	5	2	17	0	Night	0	1	0	0	0	0	2	0	19	19	0	0	0	0	0	1	1	0	0	0	0	0	0	1	0	0	0	0	0	0	0	0
1660	183104	12/8/2013 18:00	1392/09/17	1435/02/05	December	Fall	Sunday	1	3	9	17	2	5	2	18	0	Night	0	1	0	0	0	0	2	0	19	19	0	0	0	0	0	1	1	0	0	0	0	0	0	1	0	0	0	0	0	0	0	0
1661	183104	12/8/2013 19:00	1392/09/17	1435/02/05	December	Fall	Sunday	1	3	9	17	2	5	2	19	0	Night	0	1	0	0	0	0	2	0	19	19	0	0	0	0	0	1	1	0	0	0	0	0	0	1	0	0	0	0	0	0	0	0
1662	183104	12/8/2013 20:00	1392/09/17	1435/02/05	December	Fall	Sunday	1	3	9	17	2	5	2	20	0	Night	0	1	0	0	0	0	2	0	19	19	0	0	0	0	0	1	1	0	0	0	0	0	0	1	0	0	0	0	0	0	0	0
1663	183104	12/8/2013 21:00	1392/09/17	1435/02/05	December	Fall	Sunday	1	3	9	17	2	5	2	21	0	Night	0	1	0	0	0	0	2	0	19	19	0	0	0	0	0	1	1	0	0	0	0	0	0	1	0	0	0	0	0	0	0	0
1664	183104	12/8/2013 22:00	1392/09/17	1435/02/05	December	Fall	Sunday	1	3	9	17	2	5	2	22	0	Night	0	0	0	0	0	0	2	0	19	19	0	0	0	0	0	1	1	0	0	0	0	0	0	1	0	0	0	0	0	0	0	0
1665	183104	12/8/2013 23:00	1392/09/17	1435/02/05	December	Fall	Sunday	1	3	9	17	2	5	2	23	0	Night	0	0	0	0	0	0	2	0	19	19	0	0	0	0	0	1	1	0	0	0	0	0	0	1	0	0	0	0	0	0	0	0
1666	183104	12/9/2013 0:00	1392/09/18	1435/02/06	December	Fall	Monday	1	3	9	18	2	6	3	0	0	Night	0	0	0	0	0	1	1	0	19	0	0	0	0	0	19	1	0	0	0	0	0	1	0	1	0	0	0	0	0	0	0	0
1667	183104	12/9/2013 1:00	1392/09/18	1435/02/06	December	Fall	Monday	1	3	9	18	2	6	3	1	0	Night	0	0	0	0	0	1	1	0	19	0	0	0	0	0	19	1	0	0	0	0	0	1	0	1	0	0	0	0	0	0	0	0
1668	183104	12/9/2013 2:00	1392/09/18	1435/02/06	December	Fall	Monday	1	3	9	18	2	6	3	2	0	Night	0	0	0	0	0	1	1	0	19	0	0	0	0	0	19	1	0	0	0	0	0	1	0	1	0	0	0	0	0	0	0	0
1669	183104	12/9/2013 6:00	1392/09/18	1435/02/06	December	Fall	Monday	1	3	9	18	2	6	3	6	0	Night	0	0	0	0	0	1	1	0	19	0	0	0	0	0	19	1	0	0	0	0	0	1	0	1	0	0	0	0	0	0	0	0
1670	183104	12/9/2013 7:00	1392/09/18	1435/02/06	December	Fall	Monday	1	3	9	18	2	6	3	7	0	Night	0	1	0	0	0	1	1	0	19	0	0	0	0	0	19	1	0	0	0	0	0	1	0	1	0	0	0	0	0	0	0	0
1671	183104	12/9/2013 8:00	1392/09/18	1435/02/06	December	Fall	Monday	1	3	9	18	2	6	3	8	1	Day	0	1	0	0	0	1	1	0	19	0	0	0	0	0	19	1	0	0	0	0	0	1	0	1	0	0	0	0	0	0	0	0
1672	183104	12/9/2013 9:00	1392/09/18	1435/02/06	December	Fall	Monday	1	3	9	18	2	6	3	9	1	Day	0	1	0	0	0	1	1	0	19	0	0	0	0	0	19	1	0	0	0	0	0	1	0	1	0	0	0	0	0	0	0	0
1673	183104	12/9/2013 10:00	1392/09/18	1435/02/06	December	Fall	Monday	1	3	9	18	2	6	3	10	1	Day	0	1	0	0	0	1	1	0	19	0	0	0	0	0	19	1	0	0	0	0	0	1	0	1	0	0	0	0	0	0	0	0
1674	183104	12/9/2013 11:00	1392/09/18	1435/02/06	December	Fall	Monday	1	3	9	18	2	6	3	11	1	Day	0	1	0	0	0	1	1	0	19	0	0	0	0	0	19	1	0	0	0	0	0	1	0	1	0	0	0	0	0	0	0	0
1675	183104	12/9/2013 12:00	1392/09/18	1435/02/06	December	Fall	Monday	1	3	9	18	2	6	3	12	1	Day	0	1	0	0	0	1	1	0	19	0	0	0	0	0	19	1	0	0	0	0	0	1	0	1	0	0	0	0	0	0	0	0
1676	183104	12/9/2013 13:00	1392/09/18	1435/02/06	December	Fall	Monday	1	3	9	18	2	6	3	13	1	Day	0	1	0	0	0	1	1	0	19	0	0	0	0	0	19	1	0	0	0	0	0	1	0	1	0	0	0	0	0	0	0	0
1677	183104	12/9/2013 14:00	1392/09/18	1435/02/06	December	Fall	Monday	1	3	9	18	2	6	3	14	1	Day	0	1	0	0	0	1	1	0	19	0	0	0	0	0	19	1	0	0	0	0	0	1	0	1	0	0	0	0	0	0	0	0
1678	183104	12/9/2013 15:00	1392/09/18	1435/02/06	December	Fall	Monday	1	3	9	18	2	6	3	15	1	Day	0	1	0	0	0	1	1	0	19	0	0	0	0	0	19	1	0	0	0	0	0	1	0	1	0	0	0	0	0	0	0	0
1679	183104	12/9/2013 16:00	1392/09/18	1435/02/06	December	Fall	Monday	1	3	9	18	2	6	3	16	1	Day	0	1	0	0	0	1	1	0	19	0	0	0	0	0	19	1	0	0	0	0	0	1	0	1	0	0	0	0	0	0	0	0
1680	183104	12/9/2013 17:00	1392/09/18	1435/02/06	December	Fall	Monday	1	3	9	18	2	6	3	17	0	Night	0	1	0	0	0	1	1	0	19	0	0	0	0	0	19	1	0	0	0	0	0	1	0	1	0	0	0	0	0	0	0	0
1681	183104	12/9/2013 18:00	1392/09/18	1435/02/06	December	Fall	Monday	1	3	9	18	2	6	3	18	0	Night	0	1	0	0	0	1	1	0	19	0	0	0	0	0	19	1	0	0	0	0	0	1	0	1	0	0	0	0	0	0	0	0
1682	183104	12/9/2013 19:00	1392/09/18	1435/02/06	December	Fall	Monday	1	3	9	18	2	6	3	19	0	Night	0	1	0	0	0	1	1	0	19	0	0	0	0	0	19	1	0	0	0	0	0	1	0	1	0	0	0	0	0	0	0	0
1683	183104	12/9/2013 20:00	1392/09/18	1435/02/06	December	Fall	Monday	1	3	9	18	2	6	3	20	0	Night	0	1	0	0	0	1	1	0	19	0	0	0	0	0	19	1	0	0	0	0	0	1	0	1	0	0	0	0	0	0	0	0
1684	183104	12/9/2013 21:00	1392/09/18	1435/02/06	December	Fall	Monday	1	3	9	18	2	6	3	21	0	Night	0	1	0	0	0	1	1	0	19	0	0	0	0	0	19	1	0	0	0	0	0	1	0	1	0	0	0	0	0	0	0	0
1685	183104	12/9/2013 22:00	1392/09/18	1435/02/06	December	Fall	Monday	1	3	9	18	2	6	3	22	0	Night	0	0	0	0	0	1	1	0	19	0	0	0	0	0	19	1	0	0	0	0	0	1	0	1	0	0	0	0	0	0	0	0
1686	183104	12/9/2013 23:00	1392/09/18	1435/02/06	December	Fall	Monday	1	3	9	18	2	6	3	23	0	Night	0	0	0	0	0	1	1	0	19	0	0	0	0	0	19	1	0	0	0	0	0	1	0	1	0	0	0	0	0	0	0	0
1687	183104	12/10/2013 0:00	1392/09/19	1435/02/07	December	Fall	Tuesday	1	3	9	19	2	7	4	0	0	Night	0	0	0	0	0	2	0	0	0	0	0	0	0	19	19	0	0	0	0	0	1	1	0	1	0	0	0	0	0	0	0	0
1688	183104	12/10/2013 1:00	1392/09/19	1435/02/07	December	Fall	Tuesday	1	3	9	19	2	7	4	1	0	Night	0	0	0	0	0	2	0	0	0	0	0	0	0	19	19	0	0	0	0	0	1	1	0	1	0	0	0	0	0	0	0	0
1689	183104	12/10/2013 2:00	1392/09/19	1435/02/07	December	Fall	Tuesday	1	3	9	19	2	7	4	2	0	Night	0	0	0	0	0	2	0	0	0	0	0	0	0	19	19	0	0	0	0	0	1	1	0	1	0	0	0	0	0	0	0	0
1690	183104	12/10/2013 7:00	1392/09/19	1435/02/07	December	Fall	Tuesday	1	3	9	19	2	7	4	7	0	Night	0	1	0	0	0	2	0	0	0	0	0	0	0	19	19	0	0	0	0	0	1	1	0	1	0	0	0	0	0	0	0	0
1691	183104	12/10/2013 8:00	1392/09/19	1435/02/07	December	Fall	Tuesday	1	3	9	19	2	7	4	8	1	Day	0	1	0	0	0	2	0	0	0	0	0	0	0	19	19	0	0	0	0	0	1	1	0	1	0	0	0	0	0	0	0	0
1692	183104	12/10/2013 9:00	1392/09/19	1435/02/07	December	Fall	Tuesday	1	3	9	19	2	7	4	9	1	Day	0	1	0	0	0	2	0	0	0	0	0	0	0	19	19	0	0	0	0	0	1	1	0	1	0	0	0	0	0	0	0	0
1693	183104	12/10/2013 10:00	1392/09/19	1435/02/07	December	Fall	Tuesday	1	3	9	19	2	7	4	10	1	Day	0	1	0	0	0	2	0	0	0	0	0	0	0	19	19	0	0	0	0	0	1	1	0	1	0	0	0	0	0	0	0	0
1694	183104	12/10/2013 11:00	1392/09/19	1435/02/07	December	Fall	Tuesday	1	3	9	19	2	7	4	11	1	Day	0	1	0	0	0	2	0	0	0	0	0	0	0	19	19	0	0	0	0	0	1	1	0	1	0	0	0	0	0	0	0	0
1695	183104	12/10/2013 12:00	1392/09/19	1435/02/07	December	Fall	Tuesday	1	3	9	19	2	7	4	12	1	Day	0	1	0	0	0	2	0	0	0	0	0	0	0	19	19	0	0	0	0	0	1	1	0	1	0	0	0	0	0	0	0	0
1696	183104	12/10/2013 13:00	1392/09/19	1435/02/07	December	Fall	Tuesday	1	3	9	19	2	7	4	13	1	Day	0	1	0	0	0	2	0	0	0	0	0	0	0	19	19	0	0	0	0	0	1	1	0	1	0	0	0	0	0	0	0	0
1697	183104	12/10/2013 14:00	1392/09/19	1435/02/07	December	Fall	Tuesday	1	3	9	19	2	7	4	14	1	Day	0	1	0	0	0	2	0	0	0	0	0	0	0	19	19	0	0	0	0	0	1	1	0	1	0	0	0	0	0	0	0	0
1698	183104	12/10/2013 15:00	1392/09/19	1435/02/07	December	Fall	Tuesday	1	3	9	19	2	7	4	15	1	Day	0	1	0	0	0	2	0	0	0	0	0	0	0	19	19	0	0	0	0	0	1	1	0	1	0	0	0	0	0	0	0	0
1699	183104	12/10/2013 16:00	1392/09/19	1435/02/07	December	Fall	Tuesday	1	3	9	19	2	7	4	16	1	Day	0	1	0	0	0	2	0	0	0	0	0	0	0	19	19	0	0	0	0	0	1	1	0	1	0	0	0	0	0	0	0	0
1700	183104	12/10/2013 17:00	1392/09/19	1435/02/07	December	Fall	Tuesday	1	3	9	19	2	7	4	17	0	Night	0	1	0	0	0	2	0	0	0	0	0	0	0	19	19	0	0	0	0	0	1	1	0	1	0	0	0	0	0	0	0	0
1701	183104	12/10/2013 18:00	1392/09/19	1435/02/07	December	Fall	Tuesday	1	3	9	19	2	7	4	18	0	Night	0	1	0	0	0	2	0	0	0	0	0	0	0	19	19	0	0	0	0	0	1	1	0	1	0	0	0	0	0	0	0	0
1702	183104	12/10/2013 19:00	1392/09/19	1435/02/07	December	Fall	Tuesday	1	3	9	19	2	7	4	19	0	Night	0	1	0	0	0	2	0	0	0	0	0	0	0	19	19	0	0	0	0	0	1	1	0	1	0	0	0	0	0	0	0	0
1703	183104	12/10/2013 20:00	1392/09/19	1435/02/07	December	Fall	Tuesday	1	3	9	19	2	7	4	20	0	Night	0	1	0	0	0	2	0	0	0	0	0	0	0	19	19	0	0	0	0	0	1	1	0	1	0	0	0	0	0	0	0	0
1704	183104	12/10/2013 21:00	1392/09/19	1435/02/07	December	Fall	Tuesday	1	3	9	19	2	7	4	21	0	Night	0	1	0	0	0	2	0	0	0	0	0	0	0	19	19	0	0	0	0	0	1	1	0	1	0	0	0	0	0	0	0	0
1705	183104	12/10/2013 22:00	1392/09/19	1435/02/07	December	Fall	Tuesday	1	3	9	19	2	7	4	22	0	Night	0	0	0	0	0	2	0	0	0	0	0	0	0	19	19	0	0	0	0	0	1	1	0	1	0	0	0	0	0	0	0	0
1706	183104	12/10/2013 23:00	1392/09/19	1435/02/07	December	Fall	Tuesday	1	3	9	19	2	7	4	23	0	Night	0	0	0	0	0	2	0	0	0	0	0	0	0	19	19	0	0	0	0	0	1	1	0	1	0	0	0	0	0	0	0	0
1707	183104	12/11/2013 0:00	1392/09/20	1435/02/08	December	Fall	Wednesday	1	3	9	20	2	8	5	0	0	Night	0	0	0	0	0	2	0	0	0	0	0	0	19	19	0	0	0	0	0	1	1	0	0	1	0	0	0	0	0	0	0	0
1708	183104	12/11/2013 1:00	1392/09/20	1435/02/08	December	Fall	Wednesday	1	3	9	20	2	8	5	1	0	Night	0	0	0	0	0	2	0	0	0	0	0	0	19	19	0	0	0	0	0	1	1	0	0	1	0	0	0	0	0	0	0	0
1709	183104	12/11/2013 2:00	1392/09/20	1435/02/08	December	Fall	Wednesday	1	3	9	20	2	8	5	2	0	Night	0	0	0	0	0	2	0	0	0	0	0	0	19	19	0	0	0	0	0	1	1	0	0	1	0	0	0	0	0	0	0	0
1710	183104	12/11/2013 3:00	1392/09/20	1435/02/08	December	Fall	Wednesday	1	3	9	20	2	8	5	3	0	Night	0	0	0	0	0	2	0	0	0	0	0	0	19	19	0	0	0	0	0	1	1	0	0	1	0	0	0	0	0	0	0	0
1711	183104	12/11/2013 4:00	1392/09/20	1435/02/08	December	Fall	Wednesday	1	3	9	20	2	8	5	4	0	Night	0	0	0	0	0	2	0	0	0	0	0	0	19	19	0	0	0	0	0	1	1	0	0	1	0	0	0	0	0	0	0	0
1712	183104	12/11/2013 6:00	1392/09/20	1435/02/08	December	Fall	Wednesday	1	3	9	20	2	8	5	6	0	Night	0	0	0	0	0	2	0	0	0	0	0	0	19	19	0	0	0	0	0	1	1	0	0	1	0	0	0	0	0	0	0	0
1713	183104	12/11/2013 7:00	1392/09/20	1435/02/08	December	Fall	Wednesday	1	3	9	20	2	8	5	7	0	Night	0	1	0	0	0	2	0	0	0	0	0	0	19	19	0	0	0	0	0	1	1	0	0	1	0	0	0	0	0	0	0	0
1714	183104	12/11/2013 8:00	1392/09/20	1435/02/08	December	Fall	Wednesday	1	3	9	20	2	8	5	8	1	Day	0	1	0	0	0	2	0	0	0	0	0	0	19	19	0	0	0	0	0	1	1	0	0	1	0	0	0	0	0	0	0	0
1715	183104	12/11/2013 9:00	1392/09/20	1435/02/08	December	Fall	Wednesday	1	3	9	20	2	8	5	9	1	Day	0	1	0	0	0	2	0	0	0	0	0	0	19	19	0	0	0	0	0	1	1	0	0	1	0	0	0	0	0	0	0	0
1716	183104	12/11/2013 10:00	1392/09/20	1435/02/08	December	Fall	Wednesday	1	3	9	20	2	8	5	10	1	Day	0	1	0	0	0	2	0	0	0	0	0	0	19	19	0	0	0	0	0	1	1	0	0	1	0	0	0	0	0	0	0	0
1717	183104	12/11/2013 11:00	1392/09/20	1435/02/08	December	Fall	Wednesday	1	3	9	20	2	8	5	11	1	Day	0	1	0	0	0	2	0	0	0	0	0	0	19	19	0	0	0	0	0	1	1	0	0	1	0	0	0	0	0	0	0	0
1718	183104	12/11/2013 12:00	1392/09/20	1435/02/08	December	Fall	Wednesday	1	3	9	20	2	8	5	12	1	Day	0	1	0	0	0	2	0	0	0	0	0	0	19	19	0	0	0	0	0	1	1	0	0	1	0	0	0	0	0	0	0	0
1719	183104	12/11/2013 13:00	1392/09/20	1435/02/08	December	Fall	Wednesday	1	3	9	20	2	8	5	13	1	Day	0	1	0	0	0	2	0	0	0	0	0	0	19	19	0	0	0	0	0	1	1	0	0	1	0	0	0	0	0	0	0	0
1720	183104	12/11/2013 14:00	1392/09/20	1435/02/08	December	Fall	Wednesday	1	3	9	20	2	8	5	14	1	Day	0	1	0	0	0	2	0	0	0	0	0	0	19	19	0	0	0	0	0	1	1	0	0	1	0	0	0	0	0	0	0	0
1721	183104	12/11/2013 15:00	1392/09/20	1435/02/08	December	Fall	Wednesday	1	3	9	20	2	8	5	15	1	Day	0	1	0	0	0	2	0	0	0	0	0	0	19	19	0	0	0	0	0	1	1	0	0	1	0	0	0	0	0	0	0	0
1722	183104	12/11/2013 16:00	1392/09/20	1435/02/08	December	Fall	Wednesday	1	3	9	20	2	8	5	16	1	Day	0	1	0	1	0	2	0	0	0	0	0	0	19	19	0	0	0	0	0	1	1	0	0	1	0	0	0	0	0	0	0	0
1723	183104	12/11/2013 17:00	1392/09/20	1435/02/08	December	Fall	Wednesday	1	3	9	20	2	8	5	17	0	Night	0	1	0	1	0	2	0	0	0	0	0	0	19	19	0	0	0	0	0	1	1	0	0	1	0	0	0	0	0	0	0	0
1724	183104	12/11/2013 18:00	1392/09/20	1435/02/08	December	Fall	Wednesday	1	3	9	20	2	8	5	18	0	Night	0	1	0	1	0	2	0	0	0	0	0	0	19	19	0	0	0	0	0	1	1	0	0	1	0	0	0	0	0	0	0	0
1725	183104	12/11/2013 19:00	1392/09/20	1435/02/08	December	Fall	Wednesday	1	3	9	20	2	8	5	19	0	Night	0	1	0	1	0	2	0	0	0	0	0	0	19	19	0	0	0	0	0	1	1	0	0	1	0	0	0	0	0	0	0	0
1726	183104	12/11/2013 20:00	1392/09/20	1435/02/08	December	Fall	Wednesday	1	3	9	20	2	8	5	20	0	Night	0	1	0	1	0	2	0	0	0	0	0	0	19	19	0	0	0	0	0	1	1	0	0	1	0	0	0	0	0	0	0	0
1727	183104	12/11/2013 21:00	1392/09/20	1435/02/08	December	Fall	Wednesday	1	3	9	20	2	8	5	21	0	Night	0	1	0	1	0	2	0	0	0	0	0	0	19	19	0	0	0	0	0	1	1	0	0	1	0	0	0	0	0	0	0	0
1728	183104	12/11/2013 22:00	1392/09/20	1435/02/08	December	Fall	Wednesday	1	3	9	20	2	8	5	22	0	Night	0	0	0	1	0	2	0	0	0	0	0	0	19	19	0	0	0	0	0	1	1	0	0	1	0	0	0	0	0	0	0	0
1729	183104	12/11/2013 23:00	1392/09/20	1435/02/08	December	Fall	Wednesday	1	3	9	20	2	8	5	23	0	Night	0	0	0	1	0	2	0	0	0	0	0	0	19	19	0	0	0	0	0	1	1	0	0	1	0	0	0	0	0	0	0	0
1730	183104	12/12/2013 0:00	1392/09/21	1435/02/09	December	Fall	Thursday	1	3	9	21	2	9	6	0	0	Night	1	0	0	0	0	1	0	1	0	0	0	19	19	0	0	0	0	0	1	1	0	0	0	1	0	0	0	0	0	0	0	0
1731	183104	12/12/2013 1:00	1392/09/21	1435/02/09	December	Fall	Thursday	1	3	9	21	2	9	6	1	0	Night	1	0	0	0	0	1	0	1	0	0	0	19	19	0	0	0	0	0	1	1	0	0	0	1	0	0	0	0	0	0	0	0
1732	183104	12/12/2013 2:00	1392/09/21	1435/02/09	December	Fall	Thursday	1	3	9	21	2	9	6	2	0	Night	1	0	0	0	0	1	0	1	0	0	0	19	19	0	0	0	0	0	1	1	0	0	0	1	0	0	0	0	0	0	0	0
1733	183104	12/12/2013 3:00	1392/09/21	1435/02/09	December	Fall	Thursday	1	3	9	21	2	9	6	3	0	Night	1	0	0	0	0	1	0	1	0	0	0	19	19	0	0	0	0	0	1	1	0	0	0	1	0	0	0	0	0	0	0	0
1734	183104	12/12/2013 4:00	1392/09/21	1435/02/09	December	Fall	Thursday	1	3	9	21	2	9	6	4	0	Night	1	0	0	0	0	1	0	1	0	0	0	19	19	0	0	0	0	0	1	1	0	0	0	1	0	0	0	0	0	0	0	0
1735	183104	12/12/2013 5:00	1392/09/21	1435/02/09	December	Fall	Thursday	1	3	9	21	2	9	6	5	0	Night	1	0	0	0	0	1	0	1	0	0	0	19	19	0	0	0	0	0	1	1	0	0	0	1	0	0	0	0	0	0	0	0
1736	183104	12/12/2013 6:00	1392/09/21	1435/02/09	December	Fall	Thursday	1	3	9	21	2	9	6	6	0	Night	1	0	0	0	0	1	0	1	0	0	0	19	19	0	0	0	0	0	1	1	0	0	0	1	0	0	0	0	0	0	0	0
1737	183104	12/12/2013 7:00	1392/09/21	1435/02/09	December	Fall	Thursday	1	3	9	21	2	9	6	7	0	Night	1	1	0	0	0	1	0	1	0	0	0	19	19	0	0	0	0	0	1	1	0	0	0	1	0	0	0	0	0	0	0	0
1738	183104	12/12/2013 8:00	1392/09/21	1435/02/09	December	Fall	Thursday	1	3	9	21	2	9	6	8	1	Day	1	1	0	0	0	1	0	1	0	0	0	19	19	0	0	0	0	0	1	1	0	0	0	1	0	0	0	0	0	0	0	0
1739	183104	12/12/2013 9:00	1392/09/21	1435/02/09	December	Fall	Thursday	1	3	9	21	2	9	6	9	1	Day	1	1	0	0	0	1	0	1	0	0	0	19	19	0	0	0	0	0	1	1	0	0	0	1	0	0	0	0	0	0	0	0
1740	183104	12/12/2013 10:00	1392/09/21	1435/02/09	December	Fall	Thursday	1	3	9	21	2	9	6	10	1	Day	1	1	0	0	0	1	0	1	0	0	0	19	19	0	0	0	0	0	1	1	0	0	0	1	0	0	0	0	0	0	0	0
1741	183104	12/12/2013 11:00	1392/09/21	1435/02/09	December	Fall	Thursday	1	3	9	21	2	9	6	11	1	Day	1	1	0	0	0	1	0	1	0	0	0	19	19	0	0	0	0	0	1	1	0	0	0	1	0	0	0	0	0	0	0	0
1742	183104	12/12/2013 12:00	1392/09/21	1435/02/09	December	Fall	Thursday	1	3	9	21	2	9	6	12	1	Day	1	1	0	0	0	1	0	1	0	0	0	19	19	0	0	0	0	0	1	1	0	0	0	1	0	0	0	0	0	0	0	0
1743	183104	12/12/2013 13:00	1392/09/21	1435/02/09	December	Fall	Thursday	1	3	9	21	2	9	6	13	1	Day	1	1	0	0	0	1	0	1	0	0	0	19	19	0	0	0	0	0	1	1	0	0	0	1	0	0	0	0	0	0	0	0
1744	183104	12/12/2013 14:00	1392/09/21	1435/02/09	December	Fall	Thursday	1	3	9	21	2	9	6	14	1	Day	1	1	0	0	0	1	0	1	0	0	0	19	19	0	0	0	0	0	1	1	0	0	0	1	0	0	0	0	0	0	0	0
1745	183104	12/12/2013 15:00	1392/09/21	1435/02/09	December	Fall	Thursday	1	3	9	21	2	9	6	15	1	Day	1	1	0	0	0	1	0	1	0	0	0	19	19	0	0	0	0	0	1	1	0	0	0	1	0	0	0	0	0	0	0	0
1746	183104	12/12/2013 16:00	1392/09/21	1435/02/09	December	Fall	Thursday	1	3	9	21	2	9	6	16	1	Day	1	1	0	0	0	1	0	1	0	0	0	19	19	0	0	0	0	0	1	1	0	0	0	1	0	0	0	0	0	0	0	0
1747	183104	12/12/2013 17:00	1392/09/21	1435/02/09	December	Fall	Thursday	1	3	9	21	2	9	6	17	0	Night	1	1	0	0	0	1	0	1	0	0	0	19	19	0	0	0	0	0	1	1	0	0	0	1	0	0	0	0	0	0	0	0
1748	183104	12/12/2013 18:00	1392/09/21	1435/02/09	December	Fall	Thursday	1	3	9	21	2	9	6	18	0	Night	1	1	0	0	0	1	0	1	0	0	0	19	19	0	0	0	0	0	1	1	0	0	0	1	0	0	0	0	0	0	0	0
1749	183104	12/12/2013 19:00	1392/09/21	1435/02/09	December	Fall	Thursday	1	3	9	21	2	9	6	19	0	Night	1	1	0	0	0	1	0	1	0	0	0	19	19	0	0	0	0	0	1	1	0	0	0	1	0	0	0	0	0	0	0	0
1750	183104	12/12/2013 20:00	1392/09/21	1435/02/09	December	Fall	Thursday	1	3	9	21	2	9	6	20	0	Night	1	1	0	0	0	1	0	1	0	0	0	19	19	0	0	0	0	0	1	1	0	0	0	1	0	0	0	0	0	0	0	0
1751	183104	12/12/2013 21:00	1392/09/21	1435/02/09	December	Fall	Thursday	1	3	9	21	2	9	6	21	0	Night	1	1	0	0	0	1	0	1	0	0	0	19	19	0	0	0	0	0	1	1	0	0	0	1	0	0	0	0	0	0	0	0
1752	183104	12/12/2013 22:00	1392/09/21	1435/02/09	December	Fall	Thursday	1	3	9	21	2	9	6	22	0	Night	1	0	0	0	0	1	0	1	0	0	0	19	19	0	0	0	0	0	1	1	0	0	0	1	0	0	0	0	0	0	0	0
1753	183104	12/12/2013 23:00	1392/09/21	1435/02/09	December	Fall	Thursday	1	3	9	21	2	9	6	23	0	Night	1	0	0	0	0	1	0	1	0	0	0	19	19	0	0	0	0	0	1	1	0	0	0	1	0	0	0	0	0	0	0	0
1754	183104	12/13/2013 0:00	1392/09/22	1435/02/10	December	Fall	Friday	1	3	9	22	2	10	7	0	0	Night	1	0	0	0	1	0	1	1	0	0	19	19	0	0	0	0	0	1	1	0	0	0	0	1	0	0	0	0	0	0	0	0
1755	183104	12/13/2013 1:00	1392/09/22	1435/02/10	December	Fall	Friday	1	3	9	22	2	10	7	1	0	Night	1	0	0	0	1	0	1	1	0	0	19	19	0	0	0	0	0	1	1	0	0	0	0	1	0	0	0	0	0	0	0	0
1756	183104	12/13/2013 2:00	1392/09/22	1435/02/10	December	Fall	Friday	1	3	9	22	2	10	7	2	0	Night	1	0	0	0	1	0	1	1	0	0	19	19	0	0	0	0	0	1	1	0	0	0	0	1	0	0	0	0	0	0	0	0
1757	183104	12/13/2013 3:00	1392/09/22	1435/02/10	December	Fall	Friday	1	3	9	22	2	10	7	3	0	Night	1	0	0	0	1	0	1	1	0	0	19	19	0	0	0	0	0	1	1	0	0	0	0	1	0	0	0	0	0	0	0	0
1758	183104	12/13/2013 4:00	1392/09/22	1435/02/10	December	Fall	Friday	1	3	9	22	2	10	7	4	0	Night	1	0	0	0	1	0	1	1	0	0	19	19	0	0	0	0	0	1	1	0	0	0	0	1	0	0	0	0	0	0	0	0
1759	183104	12/13/2013 8:00	1392/09/22	1435/02/10	December	Fall	Friday	1	3	9	22	2	10	7	8	1	Day	1	1	0	0	1	0	1	1	0	0	19	19	0	0	0	0	0	1	1	0	0	0	0	1	0	0	0	0	0	0	0	0
1760	183104	12/13/2013 9:00	1392/09/22	1435/02/10	December	Fall	Friday	1	3	9	22	2	10	7	9	1	Day	1	1	0	0	1	0	1	1	0	0	19	19	0	0	0	0	0	1	1	0	0	0	0	1	0	0	0	0	0	0	0	0
1761	183104	12/13/2013 10:00	1392/09/22	1435/02/10	December	Fall	Friday	1	3	9	22	2	10	7	10	1	Day	1	1	0	0	1	0	1	1	0	0	19	19	0	0	0	0	0	1	1	0	0	0	0	1	0	0	0	0	0	0	0	0
1762	183104	12/13/2013 11:00	1392/09/22	1435/02/10	December	Fall	Friday	1	3	9	22	2	10	7	11	1	Day	1	1	0	0	1	0	1	1	0	0	19	19	0	0	0	0	0	1	1	0	0	0	0	1	0	0	0	0	0	0	0	0
1763	183104	12/13/2013 12:00	1392/09/22	1435/02/10	December	Fall	Friday	1	3	9	22	2	10	7	12	1	Day	1	1	0	0	1	0	1	1	0	0	19	19	0	0	0	0	0	1	1	0	0	0	0	1	0	0	0	0	0	0	0	0
1764	183104	12/13/2013 13:00	1392/09/22	1435/02/10	December	Fall	Friday	1	3	9	22	2	10	7	13	1	Day	1	1	0	0	1	0	1	1	0	0	19	19	0	0	0	0	0	1	1	0	0	0	0	1	0	0	0	0	0	0	0	0
1765	183104	12/13/2013 14:00	1392/09/22	1435/02/10	December	Fall	Friday	1	3	9	22	2	10	7	14	1	Day	1	1	0	0	1	0	1	1	0	0	19	19	0	0	0	0	0	1	1	0	0	0	0	1	0	0	0	0	0	0	0	0
1766	183104	12/13/2013 15:00	1392/09/22	1435/02/10	December	Fall	Friday	1	3	9	22	2	10	7	15	1	Day	1	1	0	0	1	0	1	1	0	0	19	19	0	0	0	0	0	1	1	0	0	0	0	1	0	0	0	0	0	0	0	0
1767	183104	12/13/2013 16:00	1392/09/22	1435/02/10	December	Fall	Friday	1	3	9	22	2	10	7	16	1	Day	1	1	0	0	1	0	1	1	0	0	19	19	0	0	0	0	0	1	1	0	0	0	0	1	0	0	0	0	0	0	0	0
1768	183104	12/13/2013 17:00	1392/09/22	1435/02/10	December	Fall	Friday	1	3	9	22	2	10	7	17	0	Night	1	1	0	0	1	0	1	1	0	0	19	19	0	0	0	0	0	1	1	0	0	0	0	1	0	0	0	0	0	0	0	0
1769	183104	12/13/2013 18:00	1392/09/22	1435/02/10	December	Fall	Friday	1	3	9	22	2	10	7	18	0	Night	1	1	0	0	1	0	1	1	0	0	19	19	0	0	0	0	0	1	1	0	0	0	0	1	0	0	0	0	0	0	0	0
1770	183104	12/13/2013 19:00	1392/09/22	1435/02/10	December	Fall	Friday	1	3	9	22	2	10	7	19	0	Night	1	1	0	0	1	0	1	1	0	0	19	19	0	0	0	0	0	1	1	0	0	0	0	1	0	0	0	0	0	0	0	0
1771	183104	12/13/2013 20:00	1392/09/22	1435/02/10	December	Fall	Friday	1	3	9	22	2	10	7	20	0	Night	1	1	0	0	1	0	1	1	0	0	19	19	0	0	0	0	0	1	1	0	0	0	0	1	0	0	0	0	0	0	0	0
1772	183104	12/13/2013 21:00	1392/09/22	1435/02/10	December	Fall	Friday	1	3	9	22	2	10	7	21	0	Night	1	1	0	0	1	0	1	1	0	0	19	19	0	0	0	0	0	1	1	0	0	0	0	1	0	0	0	0	0	0	0	0
1773	183104	12/13/2013 22:00	1392/09/22	1435/02/10	December	Fall	Friday	1	3	9	22	2	10	7	22	0	Night	1	0	0	0	1	0	1	1	0	0	19	19	0	0	0	0	0	1	1	0	0	0	0	1	0	0	0	0	0	0	0	0
1774	183104	12/13/2013 23:00	1392/09/22	1435/02/10	December	Fall	Friday	1	3	9	22	2	10	7	23	0	Night	1	0	0	0	1	0	1	1	0	0	19	19	0	0	0	0	0	1	1	0	0	0	0	1	0	0	0	0	0	0	0	0
1775	183104	12/14/2013 0:00	1392/09/23	1435/02/11	December	Fall	Saturday	1	3	9	23	2	11	1	0	0	Night	0	0	1	0	2	0	2	0	0	19	19	0	0	0	0	0	1	1	0	0	0	0	0	1	0	0	0	0	0	0	0	0
1776	183104	12/14/2013 7:00	1392/09/23	1435/02/11	December	Fall	Saturday	1	3	9	23	2	11	1	7	0	Night	0	1	0	0	2	0	2	0	0	19	19	0	0	0	0	0	1	1	0	0	0	0	0	1	0	0	0	0	0	0	0	0
1777	183104	12/14/2013 8:00	1392/09/23	1435/02/11	December	Fall	Saturday	1	3	9	23	2	11	1	8	1	Day	0	1	0	0	2	0	2	0	0	19	19	0	0	0	0	0	1	1	0	0	0	0	0	1	0	0	0	0	0	0	0	0
1778	183104	12/14/2013 9:00	1392/09/23	1435/02/11	December	Fall	Saturday	1	3	9	23	2	11	1	9	1	Day	0	1	0	0	2	0	2	0	0	19	19	0	0	0	0	0	1	1	0	0	0	0	0	1	0	0	0	0	0	0	0	0
1779	183104	12/14/2013 10:00	1392/09/23	1435/02/11	December	Fall	Saturday	1	3	9	23	2	11	1	10	1	Day	0	1	0	0	2	0	2	0	0	19	19	0	0	0	0	0	1	1	0	0	0	0	0	1	0	0	0	0	0	0	0	0
1780	183104	12/14/2013 11:00	1392/09/23	1435/02/11	December	Fall	Saturday	1	3	9	23	2	11	1	11	1	Day	0	1	0	0	2	0	2	0	0	19	19	0	0	0	0	0	1	1	0	0	0	0	0	1	0	0	0	0	0	0	0	0
1781	183104	12/14/2013 12:00	1392/09/23	1435/02/11	December	Fall	Saturday	1	3	9	23	2	11	1	12	1	Day	0	1	0	0	2	0	2	0	0	19	19	0	0	0	0	0	1	1	0	0	0	0	0	1	0	0	0	0	0	0	0	0
1782	183104	12/14/2013 13:00	1392/09/23	1435/02/11	December	Fall	Saturday	1	3	9	23	2	11	1	13	1	Day	0	1	0	0	2	0	2	0	0	19	19	0	0	0	0	0	1	1	0	0	0	0	0	1	0	0	0	0	0	0	0	0
1783	183104	12/14/2013 14:00	1392/09/23	1435/02/11	December	Fall	Saturday	1	3	9	23	2	11	1	14	1	Day	0	1	0	0	2	0	2	0	0	19	19	0	0	0	0	0	1	1	0	0	0	0	0	1	0	0	0	0	0	0	0	0
1784	183104	12/14/2013 15:00	1392/09/23	1435/02/11	December	Fall	Saturday	1	3	9	23	2	11	1	15	1	Day	0	1	0	0	2	0	2	0	0	19	19	0	0	0	0	0	1	1	0	0	0	0	0	1	0	0	0	0	0	0	0	0
1785	183104	12/14/2013 16:00	1392/09/23	1435/02/11	December	Fall	Saturday	1	3	9	23	2	11	1	16	1	Day	0	1	0	0	2	0	2	0	0	19	19	0	0	0	0	0	1	1	0	0	0	0	0	1	0	0	0	0	0	0	0	0
1786	183104	12/14/2013 17:00	1392/09/23	1435/02/11	December	Fall	Saturday	1	3	9	23	2	11	1	17	0	Night	0	1	0	0	2	0	2	0	0	19	19	0	0	0	0	0	1	1	0	0	0	0	0	1	0	0	0	0	0	0	0	0
1787	183104	12/14/2013 18:00	1392/09/23	1435/02/11	December	Fall	Saturday	1	3	9	23	2	11	1	18	0	Night	0	1	0	0	2	0	2	0	0	19	19	0	0	0	0	0	1	1	0	0	0	0	0	1	0	0	0	0	0	0	0	0
1788	183104	12/14/2013 19:00	1392/09/23	1435/02/11	December	Fall	Saturday	1	3	9	23	2	11	1	19	0	Night	0	1	0	0	2	0	2	0	0	19	19	0	0	0	0	0	1	1	0	0	0	0	0	1	0	0	0	0	0	0	0	0
1789	183104	12/14/2013 20:00	1392/09/23	1435/02/11	December	Fall	Saturday	1	3	9	23	2	11	1	20	0	Night	0	1	0	0	2	0	2	0	0	19	19	0	0	0	0	0	1	1	0	0	0	0	0	1	0	0	0	0	0	0	0	0
1790	183104	12/14/2013 21:00	1392/09/23	1435/02/11	December	Fall	Saturday	1	3	9	23	2	11	1	21	0	Night	0	1	0	0	2	0	2	0	0	19	19	0	0	0	0	0	1	1	0	0	0	0	0	1	0	0	0	0	0	0	0	0
1791	183104	12/14/2013 22:00	1392/09/23	1435/02/11	December	Fall	Saturday	1	3	9	23	2	11	1	22	0	Night	0	0	0	0	2	0	2	0	0	19	19	0	0	0	0	0	1	1	0	0	0	0	0	1	0	0	0	0	0	0	0	0
1792	183104	12/14/2013 23:00	1392/09/23	1435/02/11	December	Fall	Saturday	1	3	9	23	2	11	1	23	0	Night	0	0	0	0	2	0	2	0	0	19	19	0	0	0	0	0	1	1	0	0	0	0	0	1	0	0	0	0	0	0	0	0
1793	183104	12/15/2013 0:00	1392/09/24	1435/02/12	December	Fall	Sunday	1	3	9	24	2	12	2	0	0	Night	0	0	0	0	0	0	2	0	19	19	0	0	0	0	0	1	1	0	0	0	0	0	0	1	0	0	0	0	0	0	0	0
1794	183104	12/15/2013 1:00	1392/09/24	1435/02/12	December	Fall	Sunday	1	3	9	24	2	12	2	1	0	Night	0	0	0	0	0	0	2	0	19	19	0	0	0	0	0	1	1	0	0	0	0	0	0	1	0	0	0	0	0	0	0	0
1795	183104	12/15/2013 2:00	1392/09/24	1435/02/12	December	Fall	Sunday	1	3	9	24	2	12	2	2	0	Night	0	0	0	0	0	0	2	0	19	19	0	0	0	0	0	1	1	0	0	0	0	0	0	1	0	0	0	0	0	0	0	0
1796	183104	12/15/2013 3:00	1392/09/24	1435/02/12	December	Fall	Sunday	1	3	9	24	2	12	2	3	0	Night	0	0	0	0	0	0	2	0	19	19	0	0	0	0	0	1	1	0	0	0	0	0	0	1	0	0	0	0	0	0	0	0
1797	183104	12/15/2013 6:00	1392/09/24	1435/02/12	December	Fall	Sunday	1	3	9	24	2	12	2	6	0	Night	0	0	0	0	0	0	2	0	19	19	0	0	0	0	0	1	1	0	0	0	0	0	0	1	0	0	0	0	0	0	0	0
1798	183104	12/15/2013 7:00	1392/09/24	1435/02/12	December	Fall	Sunday	1	3	9	24	2	12	2	7	0	Night	0	1	0	0	0	0	2	0	19	19	0	0	0	0	0	1	1	0	0	0	0	0	0	1	0	0	0	0	0	0	0	0
1799	183104	12/15/2013 8:00	1392/09/24	1435/02/12	December	Fall	Sunday	1	3	9	24	2	12	2	8	1	Day	0	1	0	0	0	0	2	0	19	19	0	0	0	0	0	1	1	0	0	0	0	0	0	1	0	0	0	0	0	0	0	0
1800	183104	12/15/2013 9:00	1392/09/24	1435/02/12	December	Fall	Sunday	1	3	9	24	2	12	2	9	1	Day	0	1	0	0	0	0	2	0	19	19	0	0	0	0	0	1	1	0	0	0	0	0	0	1	0	0	0	0	0	0	0	0
1801	183104	12/15/2013 10:00	1392/09/24	1435/02/12	December	Fall	Sunday	1	3	9	24	2	12	2	10	1	Day	0	1	0	0	0	0	2	0	19	19	0	0	0	0	0	1	1	0	0	0	0	0	0	1	0	0	0	0	0	0	0	0
1802	183104	12/15/2013 11:00	1392/09/24	1435/02/12	December	Fall	Sunday	1	3	9	24	2	12	2	11	1	Day	0	1	0	0	0	0	2	0	19	19	0	0	0	0	0	1	1	0	0	0	0	0	0	1	0	0	0	0	0	0	0	0
1803	183104	12/15/2013 12:00	1392/09/24	1435/02/12	December	Fall	Sunday	1	3	9	24	2	12	2	12	1	Day	0	1	0	0	0	0	2	0	19	19	0	0	0	0	0	1	1	0	0	0	0	0	0	1	0	0	0	0	0	0	0	0
1804	183104	12/15/2013 13:00	1392/09/24	1435/02/12	December	Fall	Sunday	1	3	9	24	2	12	2	13	1	Day	0	1	0	0	0	0	2	0	19	19	0	0	0	0	0	1	1	0	0	0	0	0	0	1	0	0	0	0	0	0	0	0
1805	183104	12/15/2013 14:00	1392/09/24	1435/02/12	December	Fall	Sunday	1	3	9	24	2	12	2	14	1	Day	0	1	0	0	0	0	2	0	19	19	0	0	0	0	0	1	1	0	0	0	0	0	0	1	0	0	0	0	0	0	0	0
1806	183104	12/15/2013 15:00	1392/09/24	1435/02/12	December	Fall	Sunday	1	3	9	24	2	12	2	15	1	Day	0	1	0	0	0	0	2	0	19	19	0	0	0	0	0	1	1	0	0	0	0	0	0	1	0	0	0	0	0	0	0	0
1807	183104	12/15/2013 16:00	1392/09/24	1435/02/12	December	Fall	Sunday	1	3	9	24	2	12	2	16	1	Day	0	1	0	0	0	0	2	0	19	19	0	0	0	0	0	1	1	0	0	0	0	0	0	1	0	0	0	0	0	0	0	0
1808	183104	12/15/2013 17:00	1392/09/24	1435/02/12	December	Fall	Sunday	1	3	9	24	2	12	2	17	0	Night	0	1	0	0	0	0	2	0	19	19	0	0	0	0	0	1	1	0	0	0	0	0	0	1	0	0	0	0	0	0	0	0
1809	183104	12/15/2013 18:00	1392/09/24	1435/02/12	December	Fall	Sunday	1	3	9	24	2	12	2	18	0	Night	0	1	0	0	0	0	2	0	19	19	0	0	0	0	0	1	1	0	0	0	0	0	0	1	0	0	0	0	0	0	0	0
1810	183104	12/15/2013 19:00	1392/09/24	1435/02/12	December	Fall	Sunday	1	3	9	24	2	12	2	19	0	Night	0	1	0	0	0	0	2	0	19	19	0	0	0	0	0	1	1	0	0	0	0	0	0	1	0	0	0	0	0	0	0	0
1811	183104	12/15/2013 20:00	1392/09/24	1435/02/12	December	Fall	Sunday	1	3	9	24	2	12	2	20	0	Night	0	1	0	0	0	0	2	0	19	19	0	0	0	0	0	1	1	0	0	0	0	0	0	1	0	0	0	0	0	0	0	0
1812	183104	12/15/2013 21:00	1392/09/24	1435/02/12	December	Fall	Sunday	1	3	9	24	2	12	2	21	0	Night	0	1	0	0	0	0	2	0	19	19	0	0	0	0	0	1	1	0	0	0	0	0	0	1	0	0	0	0	0	0	0	0
1813	183104	12/15/2013 22:00	1392/09/24	1435/02/12	December	Fall	Sunday	1	3	9	24	2	12	2	22	0	Night	0	0	0	0	0	0	2	0	19	19	0	0	0	0	0	1	1	0	0	0	0	0	0	1	0	0	0	0	0	0	0	0
1814	183104	12/15/2013 23:00	1392/09/24	1435/02/12	December	Fall	Sunday	1	3	9	24	2	12	2	23	0	Night	0	0	0	0	0	0	2	0	19	19	0	0	0	0	0	1	1	0	0	0	0	0	0	1	0	0	0	0	0	0	0	0
1815	183104	12/16/2013 0:00	1392/09/25	1435/02/13	December	Fall	Monday	1	3	9	25	2	13	3	0	0	Night	0	0	0	0	0	1	1	0	19	0	0	0	0	0	19	1	0	0	0	0	0	1	0	1	0	0	0	0	0	0	0	0
1816	183104	12/16/2013 1:00	1392/09/25	1435/02/13	December	Fall	Monday	1	3	9	25	2	13	3	1	0	Night	0	0	0	0	0	1	1	0	19	0	0	0	0	0	19	1	0	0	0	0	0	1	0	1	0	0	0	0	0	0	0	0
1817	183104	12/16/2013 6:00	1392/09/25	1435/02/13	December	Fall	Monday	1	3	9	25	2	13	3	6	0	Night	0	0	0	0	0	1	1	0	19	0	0	0	0	0	19	1	0	0	0	0	0	1	0	1	0	0	0	0	0	0	0	0
1818	183104	12/16/2013 7:00	1392/09/25	1435/02/13	December	Fall	Monday	1	3	9	25	2	13	3	7	0	Night	0	1	0	0	0	1	1	0	19	0	0	0	0	0	19	1	0	0	0	0	0	1	0	1	0	0	0	0	0	0	0	0
1819	183104	12/16/2013 8:00	1392/09/25	1435/02/13	December	Fall	Monday	1	3	9	25	2	13	3	8	1	Day	0	1	0	0	0	1	1	0	19	0	0	0	0	0	19	1	0	0	0	0	0	1	0	1	0	0	0	0	0	0	0	0
1820	183104	12/16/2013 9:00	1392/09/25	1435/02/13	December	Fall	Monday	1	3	9	25	2	13	3	9	1	Day	0	1	0	0	0	1	1	0	19	0	0	0	0	0	19	1	0	0	0	0	0	1	0	1	0	0	0	0	0	0	0	0
1821	183104	12/16/2013 10:00	1392/09/25	1435/02/13	December	Fall	Monday	1	3	9	25	2	13	3	10	1	Day	0	1	0	0	0	1	1	0	19	0	0	0	0	0	19	1	0	0	0	0	0	1	0	1	0	0	0	0	0	0	0	0
1822	183104	12/16/2013 11:00	1392/09/25	1435/02/13	December	Fall	Monday	1	3	9	25	2	13	3	11	1	Day	0	1	0	0	0	1	1	0	19	0	0	0	0	0	19	1	0	0	0	0	0	1	0	1	0	0	0	0	0	0	0	0
1823	183104	12/16/2013 12:00	1392/09/25	1435/02/13	December	Fall	Monday	1	3	9	25	2	13	3	12	1	Day	0	1	0	0	0	1	1	0	19	0	0	0	0	0	19	1	0	0	0	0	0	1	0	1	0	0	0	0	0	0	0	0
1824	183104	12/16/2013 13:00	1392/09/25	1435/02/13	December	Fall	Monday	1	3	9	25	2	13	3	13	1	Day	0	1	0	0	0	1	1	0	19	0	0	0	0	0	19	1	0	0	0	0	0	1	0	1	0	0	0	0	0	0	0	0
1825	183104	12/16/2013 14:00	1392/09/25	1435/02/13	December	Fall	Monday	1	3	9	25	2	13	3	14	1	Day	0	1	0	0	0	1	1	0	19	0	0	0	0	0	19	1	0	0	0	0	0	1	0	1	0	0	0	0	0	0	0	0
1826	183104	12/16/2013 15:00	1392/09/25	1435/02/13	December	Fall	Monday	1	3	9	25	2	13	3	15	1	Day	0	1	0	0	0	1	1	0	19	0	0	0	0	0	19	1	0	0	0	0	0	1	0	1	0	0	0	0	0	0	0	0
1827	183104	12/16/2013 16:00	1392/09/25	1435/02/13	December	Fall	Monday	1	3	9	25	2	13	3	16	1	Day	0	1	0	0	0	1	1	0	19	0	0	0	0	0	19	1	0	0	0	0	0	1	0	1	0	0	0	0	0	0	0	0
1828	183104	12/16/2013 17:00	1392/09/25	1435/02/13	December	Fall	Monday	1	3	9	25	2	13	3	17	0	Night	0	1	0	0	0	1	1	0	19	0	0	0	0	0	19	1	0	0	0	0	0	1	0	1	0	0	0	0	0	0	0	0
1829	183104	12/16/2013 18:00	1392/09/25	1435/02/13	December	Fall	Monday	1	3	9	25	2	13	3	18	0	Night	0	1	0	0	0	1	1	0	19	0	0	0	0	0	19	1	0	0	0	0	0	1	0	1	0	0	0	0	0	0	0	0
1830	183104	12/16/2013 19:00	1392/09/25	1435/02/13	December	Fall	Monday	1	3	9	25	2	13	3	19	0	Night	0	1	0	0	0	1	1	0	19	0	0	0	0	0	19	1	0	0	0	0	0	1	0	1	0	0	0	0	0	0	0	0
1831	183104	12/16/2013 20:00	1392/09/25	1435/02/13	December	Fall	Monday	1	3	9	25	2	13	3	20	0	Night	0	1	0	0	0	1	1	0	19	0	0	0	0	0	19	1	0	0	0	0	0	1	0	1	0	0	0	0	0	0	0	0
1832	183104	12/16/2013 21:00	1392/09/25	1435/02/13	December	Fall	Monday	1	3	9	25	2	13	3	21	0	Night	0	1	0	0	0	1	1	0	19	0	0	0	0	0	19	1	0	0	0	0	0	1	0	1	0	0	0	0	0	0	0	0
1833	183104	12/16/2013 22:00	1392/09/25	1435/02/13	December	Fall	Monday	1	3	9	25	2	13	3	22	0	Night	0	0	0	0	0	1	1	0	19	0	0	0	0	0	19	1	0	0	0	0	0	1	0	1	0	0	0	0	0	0	0	0
1834	183104	12/16/2013 23:00	1392/09/25	1435/02/13	December	Fall	Monday	1	3	9	25	2	13	3	23	0	Night	0	0	0	0	0	1	1	0	19	0	0	0	0	0	19	1	0	0	0	0	0	1	0	1	0	0	0	0	0	0	0	0
1835	183104	12/17/2013 0:00	1392/09/26	1435/02/14	December	Fall	Tuesday	1	3	9	26	2	14	4	0	0	Night	0	0	0	0	0	2	0	0	0	0	0	0	0	19	19	0	0	0	0	0	1	1	0	1	0	0	0	0	0	0	0	0
1836	183104	12/17/2013 1:00	1392/09/26	1435/02/14	December	Fall	Tuesday	1	3	9	26	2	14	4	1	0	Night	0	0	0	0	0	2	0	0	0	0	0	0	0	19	19	0	0	0	0	0	1	1	0	1	0	0	0	0	0	0	0	0
1837	183104	12/17/2013 2:00	1392/09/26	1435/02/14	December	Fall	Tuesday	1	3	9	26	2	14	4	2	0	Night	0	0	0	0	0	2	0	0	0	0	0	0	0	19	19	0	0	0	0	0	1	1	0	1	0	0	0	0	0	0	0	0
1838	183104	12/17/2013 7:00	1392/09/26	1435/02/14	December	Fall	Tuesday	1	3	9	26	2	14	4	7	0	Night	0	1	0	0	0	2	0	0	0	0	0	0	0	19	19	0	0	0	0	0	1	1	0	1	0	0	0	0	0	0	0	0
1839	183104	12/17/2013 8:00	1392/09/26	1435/02/14	December	Fall	Tuesday	1	3	9	26	2	14	4	8	1	Day	0	1	0	0	0	2	0	0	0	0	0	0	0	19	19	0	0	0	0	0	1	1	0	1	0	0	0	0	0	0	0	0
1840	183104	12/17/2013 9:00	1392/09/26	1435/02/14	December	Fall	Tuesday	1	3	9	26	2	14	4	9	1	Day	0	1	0	0	0	2	0	0	0	0	0	0	0	19	19	0	0	0	0	0	1	1	0	1	0	0	0	0	0	0	0	0
1841	183104	12/17/2013 10:00	1392/09/26	1435/02/14	December	Fall	Tuesday	1	3	9	26	2	14	4	10	1	Day	0	1	0	0	0	2	0	0	0	0	0	0	0	19	19	0	0	0	0	0	1	1	0	1	0	0	0	0	0	0	0	0
1842	183104	12/17/2013 11:00	1392/09/26	1435/02/14	December	Fall	Tuesday	1	3	9	26	2	14	4	11	1	Day	0	1	0	0	0	2	0	0	0	0	0	0	0	19	19	0	0	0	0	0	1	1	0	1	0	0	0	0	0	0	0	0
1843	183104	12/17/2013 12:00	1392/09/26	1435/02/14	December	Fall	Tuesday	1	3	9	26	2	14	4	12	1	Day	0	1	0	0	0	2	0	0	0	0	0	0	0	19	19	0	0	0	0	0	1	1	0	1	0	0	0	0	0	0	0	0
1844	183104	12/17/2013 13:00	1392/09/26	1435/02/14	December	Fall	Tuesday	1	3	9	26	2	14	4	13	1	Day	0	1	0	0	0	2	0	0	0	0	0	0	0	19	19	0	0	0	0	0	1	1	0	1	0	0	0	0	0	0	0	0
1845	183104	12/17/2013 14:00	1392/09/26	1435/02/14	December	Fall	Tuesday	1	3	9	26	2	14	4	14	1	Day	0	1	0	0	0	2	0	0	0	0	0	0	0	19	19	0	0	0	0	0	1	1	0	1	0	0	0	0	0	0	0	0
1846	183104	12/17/2013 15:00	1392/09/26	1435/02/14	December	Fall	Tuesday	1	3	9	26	2	14	4	15	1	Day	0	1	0	0	0	2	0	0	0	0	0	0	0	19	19	0	0	0	0	0	1	1	0	1	0	0	0	0	0	0	0	0
1847	183104	12/17/2013 16:00	1392/09/26	1435/02/14	December	Fall	Tuesday	1	3	9	26	2	14	4	16	1	Day	0	1	0	0	0	2	0	0	0	0	0	0	0	19	19	0	0	0	0	0	1	1	0	1	0	0	0	0	0	0	0	0
1848	183104	12/17/2013 17:00	1392/09/26	1435/02/14	December	Fall	Tuesday	1	3	9	26	2	14	4	17	0	Night	0	1	0	0	0	2	0	0	0	0	0	0	0	19	19	0	0	0	0	0	1	1	0	1	0	0	0	0	0	0	0	0
1849	183104	12/17/2013 18:00	1392/09/26	1435/02/14	December	Fall	Tuesday	1	3	9	26	2	14	4	18	0	Night	0	1	0	0	0	2	0	0	0	0	0	0	0	19	19	0	0	0	0	0	1	1	0	1	0	0	0	0	0	0	0	0
1850	183104	12/17/2013 19:00	1392/09/26	1435/02/14	December	Fall	Tuesday	1	3	9	26	2	14	4	19	0	Night	0	1	0	0	0	2	0	0	0	0	0	0	0	19	19	0	0	0	0	0	1	1	0	1	0	0	0	0	0	0	0	0
1851	183104	12/17/2013 20:00	1392/09/26	1435/02/14	December	Fall	Tuesday	1	3	9	26	2	14	4	20	0	Night	0	1	0	0	0	2	0	0	0	0	0	0	0	19	19	0	0	0	0	0	1	1	0	1	0	0	0	0	0	0	0	0
1852	183104	12/17/2013 21:00	1392/09/26	1435/02/14	December	Fall	Tuesday	1	3	9	26	2	14	4	21	0	Night	0	1	0	0	0	2	0	0	0	0	0	0	0	19	19	0	0	0	0	0	1	1	0	1	0	0	0	0	0	0	0	0
1853	183104	12/17/2013 22:00	1392/09/26	1435/02/14	December	Fall	Tuesday	1	3	9	26	2	14	4	22	0	Night	0	0	0	0	0	2	0	0	0	0	0	0	0	19	19	0	0	0	0	0	1	1	0	1	0	0	0	0	0	0	0	0
1854	183104	12/17/2013 23:00	1392/09/26	1435/02/14	December	Fall	Tuesday	1	3	9	26	2	14	4	23	0	Night	0	0	0	0	0	2	0	0	0	0	0	0	0	19	19	0	0	0	0	0	1	1	0	1	0	0	0	0	0	0	0	0
1855	183104	12/18/2013 0:00	1392/09/27	1435/02/15	December	Fall	Wednesday	1	3	9	27	2	15	5	0	0	Night	0	0	0	0	0	2	0	0	0	0	0	0	19	19	0	0	0	0	0	1	1	0	0	1	0	0	0	0	0	0	0	0
1856	183104	12/18/2013 1:00	1392/09/27	1435/02/15	December	Fall	Wednesday	1	3	9	27	2	15	5	1	0	Night	0	0	0	0	0	2	0	0	0	0	0	0	19	19	0	0	0	0	0	1	1	0	0	1	0	0	0	0	0	0	0	0
1857	183104	12/18/2013 2:00	1392/09/27	1435/02/15	December	Fall	Wednesday	1	3	9	27	2	15	5	2	0	Night	0	0	0	0	0	2	0	0	0	0	0	0	19	19	0	0	0	0	0	1	1	0	0	1	0	0	0	0	0	0	0	0
1858	183104	12/18/2013 3:00	1392/09/27	1435/02/15	December	Fall	Wednesday	1	3	9	27	2	15	5	3	0	Night	0	0	0	0	0	2	0	0	0	0	0	0	19	19	0	0	0	0	0	1	1	0	0	1	0	0	0	0	0	0	0	0
1859	183104	12/18/2013 6:00	1392/09/27	1435/02/15	December	Fall	Wednesday	1	3	9	27	2	15	5	6	0	Night	0	0	0	0	0	2	0	0	0	0	0	0	19	19	0	0	0	0	0	1	1	0	0	1	0	0	0	0	0	0	0	0
1860	183104	12/18/2013 7:00	1392/09/27	1435/02/15	December	Fall	Wednesday	1	3	9	27	2	15	5	7	0	Night	0	1	0	0	0	2	0	0	0	0	0	0	19	19	0	0	0	0	0	1	1	0	0	1	0	0	0	0	0	0	0	0
1861	183104	12/18/2013 8:00	1392/09/27	1435/02/15	December	Fall	Wednesday	1	3	9	27	2	15	5	8	1	Day	0	1	0	0	0	2	0	0	0	0	0	0	19	19	0	0	0	0	0	1	1	0	0	1	0	0	0	0	0	0	0	0
1862	183104	12/18/2013 9:00	1392/09/27	1435/02/15	December	Fall	Wednesday	1	3	9	27	2	15	5	9	1	Day	0	1	0	0	0	2	0	0	0	0	0	0	19	19	0	0	0	0	0	1	1	0	0	1	0	0	0	0	0	0	0	0
1863	183104	12/18/2013 10:00	1392/09/27	1435/02/15	December	Fall	Wednesday	1	3	9	27	2	15	5	10	1	Day	0	1	0	0	0	2	0	0	0	0	0	0	19	19	0	0	0	0	0	1	1	0	0	1	0	0	0	0	0	0	0	0
1864	183104	12/18/2013 11:00	1392/09/27	1435/02/15	December	Fall	Wednesday	1	3	9	27	2	15	5	11	1	Day	0	1	0	0	0	2	0	0	0	0	0	0	19	19	0	0	0	0	0	1	1	0	0	1	0	0	0	0	0	0	0	0
1865	183104	12/18/2013 12:00	1392/09/27	1435/02/15	December	Fall	Wednesday	1	3	9	27	2	15	5	12	1	Day	0	1	0	0	0	2	0	0	0	0	0	0	19	19	0	0	0	0	0	1	1	0	0	1	0	0	0	0	0	0	0	0
1866	183104	12/18/2013 13:00	1392/09/27	1435/02/15	December	Fall	Wednesday	1	3	9	27	2	15	5	13	1	Day	0	1	0	0	0	2	0	0	0	0	0	0	19	19	0	0	0	0	0	1	1	0	0	1	0	0	0	0	0	0	0	0
1867	183104	12/18/2013 14:00	1392/09/27	1435/02/15	December	Fall	Wednesday	1	3	9	27	2	15	5	14	1	Day	0	1	0	0	0	2	0	0	0	0	0	0	19	19	0	0	0	0	0	1	1	0	0	1	0	0	0	0	0	0	0	0
1868	183104	12/18/2013 15:00	1392/09/27	1435/02/15	December	Fall	Wednesday	1	3	9	27	2	15	5	15	1	Day	0	1	0	0	0	2	0	0	0	0	0	0	19	19	0	0	0	0	0	1	1	0	0	1	0	0	0	0	0	0	0	0
1869	183104	12/18/2013 16:00	1392/09/27	1435/02/15	December	Fall	Wednesday	1	3	9	27	2	15	5	16	1	Day	0	1	0	1	0	2	0	0	0	0	0	0	19	19	0	0	0	0	0	1	1	0	0	1	0	0	0	0	0	0	0	0
1870	183104	12/18/2013 17:00	1392/09/27	1435/02/15	December	Fall	Wednesday	1	3	9	27	2	15	5	17	0	Night	0	1	0	1	0	2	0	0	0	0	0	0	19	19	0	0	0	0	0	1	1	0	0	1	0	0	0	0	0	0	0	0
1871	183104	12/18/2013 18:00	1392/09/27	1435/02/15	December	Fall	Wednesday	1	3	9	27	2	15	5	18	0	Night	0	1	0	1	0	2	0	0	0	0	0	0	19	19	0	0	0	0	0	1	1	0	0	1	0	0	0	0	0	0	0	0
1872	183104	12/18/2013 19:00	1392/09/27	1435/02/15	December	Fall	Wednesday	1	3	9	27	2	15	5	19	0	Night	0	1	0	1	0	2	0	0	0	0	0	0	19	19	0	0	0	0	0	1	1	0	0	1	0	0	0	0	0	0	0	0
1873	183104	12/18/2013 20:00	1392/09/27	1435/02/15	December	Fall	Wednesday	1	3	9	27	2	15	5	20	0	Night	0	1	0	1	0	2	0	0	0	0	0	0	19	19	0	0	0	0	0	1	1	0	0	1	0	0	0	0	0	0	0	0
1874	183104	12/18/2013 21:00	1392/09/27	1435/02/15	December	Fall	Wednesday	1	3	9	27	2	15	5	21	0	Night	0	1	0	1	0	2	0	0	0	0	0	0	19	19	0	0	0	0	0	1	1	0	0	1	0	0	0	0	0	0	0	0
1875	183104	12/18/2013 22:00	1392/09/27	1435/02/15	December	Fall	Wednesday	1	3	9	27	2	15	5	22	0	Night	0	0	0	1	0	2	0	0	0	0	0	0	19	19	0	0	0	0	0	1	1	0	0	1	0	0	0	0	0	0	0	0
1876	183104	12/18/2013 23:00	1392/09/27	1435/02/15	December	Fall	Wednesday	1	3	9	27	2	15	5	23	0	Night	0	0	0	1	0	2	0	0	0	0	0	0	19	19	0	0	0	0	0	1	1	0	0	1	0	0	0	0	0	0	0	0
1877	183104	12/19/2013 0:00	1392/09/28	1435/02/16	December	Fall	Thursday	1	3	9	28	2	16	6	0	0	Night	1	0	0	0	0	1	0	1	0	0	0	19	19	0	0	0	0	0	1	1	0	0	0	1	0	0	0	0	0	0	0	0
1878	183104	12/19/2013 1:00	1392/09/28	1435/02/16	December	Fall	Thursday	1	3	9	28	2	16	6	1	0	Night	1	0	0	0	0	1	0	1	0	0	0	19	19	0	0	0	0	0	1	1	0	0	0	1	0	0	0	0	0	0	0	0
1879	183104	12/19/2013 2:00	1392/09/28	1435/02/16	December	Fall	Thursday	1	3	9	28	2	16	6	2	0	Night	1	0	0	0	0	1	0	1	0	0	0	19	19	0	0	0	0	0	1	1	0	0	0	1	0	0	0	0	0	0	0	0
1880	183104	12/19/2013 3:00	1392/09/28	1435/02/16	December	Fall	Thursday	1	3	9	28	2	16	6	3	0	Night	1	0	0	0	0	1	0	1	0	0	0	19	19	0	0	0	0	0	1	1	0	0	0	1	0	0	0	0	0	0	0	0
1881	183104	12/19/2013 4:00	1392/09/28	1435/02/16	December	Fall	Thursday	1	3	9	28	2	16	6	4	0	Night	1	0	0	0	0	1	0	1	0	0	0	19	19	0	0	0	0	0	1	1	0	0	0	1	0	0	0	0	0	0	0	0
1882	183104	12/19/2013 5:00	1392/09/28	1435/02/16	December	Fall	Thursday	1	3	9	28	2	16	6	5	0	Night	1	0	0	0	0	1	0	1	0	0	0	19	19	0	0	0	0	0	1	1	0	0	0	1	0	0	0	0	0	0	0	0
1883	183104	12/19/2013 6:00	1392/09/28	1435/02/16	December	Fall	Thursday	1	3	9	28	2	16	6	6	0	Night	1	0	0	0	0	1	0	1	0	0	0	19	19	0	0	0	0	0	1	1	0	0	0	1	0	0	0	0	0	0	0	0
1884	183104	12/19/2013 7:00	1392/09/28	1435/02/16	December	Fall	Thursday	1	3	9	28	2	16	6	7	0	Night	1	1	0	0	0	1	0	1	0	0	0	19	19	0	0	0	0	0	1	1	0	0	0	1	0	0	0	0	0	0	0	0
1885	183104	12/19/2013 8:00	1392/09/28	1435/02/16	December	Fall	Thursday	1	3	9	28	2	16	6	8	1	Day	1	1	0	0	0	1	0	1	0	0	0	19	19	0	0	0	0	0	1	1	0	0	0	1	0	0	0	0	0	0	0	0
1886	183104	12/19/2013 9:00	1392/09/28	1435/02/16	December	Fall	Thursday	1	3	9	28	2	16	6	9	1	Day	1	1	0	0	0	1	0	1	0	0	0	19	19	0	0	0	0	0	1	1	0	0	0	1	0	0	0	0	0	0	0	0
1887	183104	12/19/2013 10:00	1392/09/28	1435/02/16	December	Fall	Thursday	1	3	9	28	2	16	6	10	1	Day	1	1	0	0	0	1	0	1	0	0	0	19	19	0	0	0	0	0	1	1	0	0	0	1	0	0	0	0	0	0	0	0
1888	183104	12/19/2013 11:00	1392/09/28	1435/02/16	December	Fall	Thursday	1	3	9	28	2	16	6	11	1	Day	1	1	0	0	0	1	0	1	0	0	0	19	19	0	0	0	0	0	1	1	0	0	0	1	0	0	0	0	0	0	0	0
1889	183104	12/19/2013 12:00	1392/09/28	1435/02/16	December	Fall	Thursday	1	3	9	28	2	16	6	12	1	Day	1	1	0	0	0	1	0	1	0	0	0	19	19	0	0	0	0	0	1	1	0	0	0	1	0	0	0	0	0	0	0	0
1890	183104	12/19/2013 13:00	1392/09/28	1435/02/16	December	Fall	Thursday	1	3	9	28	2	16	6	13	1	Day	1	1	0	0	0	1	0	1	0	0	0	19	19	0	0	0	0	0	1	1	0	0	0	1	0	0	0	0	0	0	0	0
1891	183104	12/19/2013 14:00	1392/09/28	1435/02/16	December	Fall	Thursday	1	3	9	28	2	16	6	14	1	Day	1	1	0	0	0	1	0	1	0	0	0	19	19	0	0	0	0	0	1	1	0	0	0	1	0	0	0	0	0	0	0	0
1892	183104	12/19/2013 15:00	1392/09/28	1435/02/16	December	Fall	Thursday	1	3	9	28	2	16	6	15	1	Day	1	1	0	0	0	1	0	1	0	0	0	19	19	0	0	0	0	0	1	1	0	0	0	1	0	0	0	0	0	0	0	0
1893	183104	12/19/2013 16:00	1392/09/28	1435/02/16	December	Fall	Thursday	1	3	9	28	2	16	6	16	1	Day	1	1	0	0	0	1	0	1	0	0	0	19	19	0	0	0	0	0	1	1	0	0	0	1	0	0	0	0	0	0	0	0
1894	183104	12/19/2013 17:00	1392/09/28	1435/02/16	December	Fall	Thursday	1	3	9	28	2	16	6	17	0	Night	1	1	0	0	0	1	0	1	0	0	0	19	19	0	0	0	0	0	1	1	0	0	0	1	0	0	0	0	0	0	0	0
1895	183104	12/19/2013 18:00	1392/09/28	1435/02/16	December	Fall	Thursday	1	3	9	28	2	16	6	18	0	Night	1	1	0	0	0	1	0	1	0	0	0	19	19	0	0	0	0	0	1	1	0	0	0	1	0	0	0	0	0	0	0	0
1896	183104	12/19/2013 19:00	1392/09/28	1435/02/16	December	Fall	Thursday	1	3	9	28	2	16	6	19	0	Night	1	1	0	0	0	1	0	1	0	0	0	19	19	0	0	0	0	0	1	1	0	0	0	1	0	0	0	0	0	0	0	0
1897	183104	12/19/2013 20:00	1392/09/28	1435/02/16	December	Fall	Thursday	1	3	9	28	2	16	6	20	0	Night	1	1	0	0	0	1	0	1	0	0	0	19	19	0	0	0	0	0	1	1	0	0	0	1	0	0	0	0	0	0	0	0
1898	183104	12/19/2013 21:00	1392/09/28	1435/02/16	December	Fall	Thursday	1	3	9	28	2	16	6	21	0	Night	1	1	0	0	0	1	0	1	0	0	0	19	19	0	0	0	0	0	1	1	0	0	0	1	0	0	0	0	0	0	0	0
1899	183104	12/19/2013 22:00	1392/09/28	1435/02/16	December	Fall	Thursday	1	3	9	28	2	16	6	22	0	Night	1	0	0	0	0	1	0	1	0	0	0	19	19	0	0	0	0	0	1	1	0	0	0	1	0	0	0	0	0	0	0	0
1900	183104	12/19/2013 23:00	1392/09/28	1435/02/16	December	Fall	Thursday	1	3	9	28	2	16	6	23	0	Night	1	0	0	0	0	1	0	1	0	0	0	19	19	0	0	0	0	0	1	1	0	0	0	1	0	0	0	0	0	0	0	0
1901	183104	12/20/2013 0:00	1392/09/29	1435/02/17	December	Fall	Friday	1	3	9	29	2	17	7	0	0	Night	1	0	0	0	1	1	1	1	0	0	19	19	0	0	7	0	0	1	1	0	0	1	0	1	0	0	0	0	0	0	0	0
1902	183104	12/20/2013 1:00	1392/09/29	1435/02/17	December	Fall	Friday	1	3	9	29	2	17	7	1	0	Night	1	0	0	0	1	1	1	1	0	0	19	19	0	0	7	0	0	1	1	0	0	1	0	1	0	0	0	0	0	0	0	0
1903	183104	12/20/2013 2:00	1392/09/29	1435/02/17	December	Fall	Friday	1	3	9	29	2	17	7	2	0	Night	1	0	0	0	1	1	1	1	0	0	19	19	0	0	7	0	0	1	1	0	0	1	0	1	0	0	0	0	0	0	0	0
1904	183104	12/20/2013 3:00	1392/09/29	1435/02/17	December	Fall	Friday	1	3	9	29	2	17	7	3	0	Night	1	0	0	0	1	1	1	1	0	0	19	19	0	0	7	0	0	1	1	0	0	1	0	1	0	0	0	0	0	0	0	0
1905	183104	12/20/2013 4:00	1392/09/29	1435/02/17	December	Fall	Friday	1	3	9	29	2	17	7	4	0	Night	1	0	0	0	1	1	1	1	0	0	19	19	0	0	7	0	0	1	1	0	0	1	0	1	0	0	0	0	0	0	0	0
1906	183104	12/20/2013 5:00	1392/09/29	1435/02/17	December	Fall	Friday	1	3	9	29	2	17	7	5	0	Night	1	0	0	0	1	1	1	1	0	0	19	19	0	0	7	0	0	1	1	0	0	1	0	1	0	0	0	0	0	0	0	0
1907	183104	12/20/2013 6:00	1392/09/29	1435/02/17	December	Fall	Friday	1	3	9	29	2	17	7	6	0	Night	1	0	0	0	1	1	1	1	0	0	19	19	0	0	7	0	0	1	1	0	0	1	0	1	0	0	0	0	0	0	0	0
1908	183104	12/20/2013 7:00	1392/09/29	1435/02/17	December	Fall	Friday	1	3	9	29	2	17	7	7	0	Night	1	1	0	0	1	1	1	1	0	0	19	19	0	0	7	0	0	1	1	0	0	1	0	1	0	0	0	0	0	0	0	0
1909	183104	12/20/2013 8:00	1392/09/29	1435/02/17	December	Fall	Friday	1	3	9	29	2	17	7	8	1	Day	1	1	0	0	1	1	1	1	0	0	19	19	0	0	7	0	0	1	1	0	0	1	0	1	0	0	0	0	0	0	0	0
1910	183104	12/20/2013 9:00	1392/09/29	1435/02/17	December	Fall	Friday	1	3	9	29	2	17	7	9	1	Day	1	1	0	0	1	1	1	1	0	0	19	19	0	0	7	0	0	1	1	0	0	1	0	1	0	0	0	0	0	0	0	0
1911	183104	12/20/2013 10:00	1392/09/29	1435/02/17	December	Fall	Friday	1	3	9	29	2	17	7	10	1	Day	1	1	0	0	1	1	1	1	0	0	19	19	0	0	7	0	0	1	1	0	0	1	0	1	0	0	0	0	0	0	0	0
1912	183104	12/20/2013 11:00	1392/09/29	1435/02/17	December	Fall	Friday	1	3	9	29	2	17	7	11	1	Day	1	1	0	0	1	1	1	1	0	0	19	19	0	0	7	0	0	1	1	0	0	1	0	1	0	0	0	0	0	0	0	0
1913	183104	12/20/2013 12:00	1392/09/29	1435/02/17	December	Fall	Friday	1	3	9	29	2	17	7	12	1	Day	1	1	0	0	1	1	1	1	0	0	19	19	0	0	7	0	0	1	1	0	0	1	0	1	0	0	0	0	0	0	0	0
1914	183104	12/20/2013 13:00	1392/09/29	1435/02/17	December	Fall	Friday	1	3	9	29	2	17	7	13	1	Day	1	1	0	0	1	1	1	1	0	0	19	19	0	0	7	0	0	1	1	0	0	1	0	1	0	0	0	0	0	0	0	0
1915	183104	12/20/2013 14:00	1392/09/29	1435/02/17	December	Fall	Friday	1	3	9	29	2	17	7	14	1	Day	1	1	0	0	1	1	1	1	0	0	19	19	0	0	7	0	0	1	1	0	0	1	0	1	0	0	0	0	0	0	0	0
1916	183104	12/20/2013 15:00	1392/09/29	1435/02/17	December	Fall	Friday	1	3	9	29	2	17	7	15	1	Day	1	1	0	0	1	1	1	1	0	0	19	19	0	0	7	0	0	1	1	0	0	1	0	1	0	0	0	0	0	0	0	0
1917	183104	12/20/2013 16:00	1392/09/29	1435/02/17	December	Fall	Friday	1	3	9	29	2	17	7	16	1	Day	1	1	0	0	1	1	1	1	0	0	19	19	0	0	7	0	0	1	1	0	0	1	0	1	0	0	0	0	0	0	0	0
1918	183104	12/20/2013 17:00	1392/09/29	1435/02/17	December	Fall	Friday	1	3	9	29	2	17	7	17	0	Night	1	1	0	0	1	1	1	1	0	0	19	19	0	0	7	0	0	1	1	0	0	1	0	1	0	0	0	0	0	0	0	0
1919	183104	12/20/2013 18:00	1392/09/29	1435/02/17	December	Fall	Friday	1	3	9	29	2	17	7	18	0	Night	1	1	0	0	1	1	1	1	0	0	19	19	0	0	7	0	0	1	1	0	0	1	0	1	0	0	0	0	0	0	0	0
1920	183104	12/20/2013 19:00	1392/09/29	1435/02/17	December	Fall	Friday	1	3	9	29	2	17	7	19	0	Night	1	1	0	0	1	1	1	1	0	0	19	19	0	0	7	0	0	1	1	0	0	1	0	1	0	0	0	0	0	0	0	0
1921	183104	12/20/2013 20:00	1392/09/29	1435/02/17	December	Fall	Friday	1	3	9	29	2	17	7	20	0	Night	1	1	0	0	1	1	1	1	0	0	19	19	0	0	7	0	0	1	1	0	0	1	0	1	0	0	0	0	0	0	0	0
1922	183104	12/20/2013 21:00	1392/09/29	1435/02/17	December	Fall	Friday	1	3	9	29	2	17	7	21	0	Night	1	1	0	0	1	1	1	1	0	0	19	19	0	0	7	0	0	1	1	0	0	1	0	1	0	0	0	0	0	0	0	0
1923	183104	12/20/2013 22:00	1392/09/29	1435/02/17	December	Fall	Friday	1	3	9	29	2	17	7	22	0	Night	1	0	0	0	1	1	1	1	0	0	19	19	0	0	7	0	0	1	1	0	0	1	0	1	0	0	0	0	0	0	0	0
1924	183104	12/20/2013 23:00	1392/09/29	1435/02/17	December	Fall	Friday	1	3	9	29	2	17	7	23	0	Night	1	0	0	0	1	1	1	1	0	0	19	19	0	0	7	0	0	1	1	0	0	1	0	1	0	0	0	0	0	0	0	0
1925	183104	12/21/2013 0:00	1392/09/30	1435/02/18	December	Fall	Saturday	1	3	9	30	2	18	1	0	0	Night	0	0	1	0	2	1	2	0	0	19	19	0	0	7	0	0	1	1	0	0	1	0	0	1	0	0	0	0	0	0	0	0
1926	183104	12/21/2013 1:00	1392/09/30	1435/02/18	December	Fall	Saturday	1	3	9	30	2	18	1	1	0	Night	0	0	1	0	2	1	2	0	0	19	19	0	0	7	0	0	1	1	0	0	1	0	0	1	0	0	0	0	0	0	0	0
1927	183104	12/21/2013 2:00	1392/09/30	1435/02/18	December	Fall	Saturday	1	3	9	30	2	18	1	2	0	Night	0	0	1	0	2	1	2	0	0	19	19	0	0	7	0	0	1	1	0	0	1	0	0	1	0	0	0	0	0	0	0	0
1928	183104	12/21/2013 3:00	1392/09/30	1435/02/18	December	Fall	Saturday	1	3	9	30	2	18	1	3	0	Night	0	0	1	0	2	1	2	0	0	19	19	0	0	7	0	0	1	1	0	0	1	0	0	1	0	0	0	0	0	0	0	0
1929	183104	12/21/2013 4:00	1392/09/30	1435/02/18	December	Fall	Saturday	1	3	9	30	2	18	1	4	0	Night	0	0	1	0	2	1	2	0	0	19	19	0	0	7	0	0	1	1	0	0	1	0	0	1	0	0	0	0	0	0	0	0
1930	183104	12/21/2013 5:00	1392/09/30	1435/02/18	December	Fall	Saturday	1	3	9	30	2	18	1	5	0	Night	0	0	1	0	2	1	2	0	0	19	19	0	0	7	0	0	1	1	0	0	1	0	0	1	0	0	0	0	0	0	0	0
1931	183104	12/21/2013 6:00	1392/09/30	1435/02/18	December	Fall	Saturday	1	3	9	30	2	18	1	6	0	Night	0	0	1	0	2	1	2	0	0	19	19	0	0	7	0	0	1	1	0	0	1	0	0	1	0	0	0	0	0	0	0	0
1932	183104	12/21/2013 7:00	1392/09/30	1435/02/18	December	Fall	Saturday	1	3	9	30	2	18	1	7	0	Night	0	1	0	0	2	1	2	0	0	19	19	0	0	7	0	0	1	1	0	0	1	0	0	1	0	0	0	0	0	0	0	0
1933	183104	12/21/2013 8:00	1392/09/30	1435/02/18	December	Fall	Saturday	1	3	9	30	2	18	1	8	1	Day	0	1	0	0	2	1	2	0	0	19	19	0	0	7	0	0	1	1	0	0	1	0	0	1	0	0	0	0	0	0	0	0
1934	183104	12/21/2013 9:00	1392/09/30	1435/02/18	December	Fall	Saturday	1	3	9	30	2	18	1	9	1	Day	0	1	0	0	2	1	2	0	0	19	19	0	0	7	0	0	1	1	0	0	1	0	0	1	0	0	0	0	0	0	0	0
1935	183104	12/21/2013 10:00	1392/09/30	1435/02/18	December	Fall	Saturday	1	3	9	30	2	18	1	10	1	Day	0	1	0	0	2	1	2	0	0	19	19	0	0	7	0	0	1	1	0	0	1	0	0	1	0	0	0	0	0	0	0	0
1936	183104	12/21/2013 11:00	1392/09/30	1435/02/18	December	Fall	Saturday	1	3	9	30	2	18	1	11	1	Day	0	1	0	0	2	1	2	0	0	19	19	0	0	7	0	0	1	1	0	0	1	0	0	1	0	0	0	0	0	0	0	0
1937	183104	12/21/2013 12:00	1392/09/30	1435/02/18	December	Fall	Saturday	1	3	9	30	2	18	1	12	1	Day	0	1	0	0	2	1	2	0	0	19	19	0	0	7	0	0	1	1	0	0	1	0	0	1	0	0	0	0	0	0	0	0
1938	183104	12/21/2013 13:00	1392/09/30	1435/02/18	December	Fall	Saturday	1	3	9	30	2	18	1	13	1	Day	0	1	0	0	2	1	2	0	0	19	19	0	0	7	0	0	1	1	0	0	1	0	0	1	0	0	0	0	0	0	0	0
1939	183104	12/21/2013 14:00	1392/09/30	1435/02/18	December	Fall	Saturday	1	3	9	30	2	18	1	14	1	Day	0	1	0	0	2	1	2	0	0	19	19	0	0	7	0	0	1	1	0	0	1	0	0	1	0	0	0	0	0	0	0	0
1940	183104	12/21/2013 15:00	1392/09/30	1435/02/18	December	Fall	Saturday	1	3	9	30	2	18	1	15	1	Day	0	1	0	0	2	1	2	0	0	19	19	0	0	7	0	0	1	1	0	0	1	0	0	1	0	0	0	0	0	0	0	0
1941	183104	12/21/2013 16:00	1392/09/30	1435/02/18	December	Fall	Saturday	1	3	9	30	2	18	1	16	1	Day	0	1	0	0	2	1	2	0	0	19	19	0	0	7	0	0	1	1	0	0	1	0	0	1	0	0	0	0	0	0	0	0
1942	183104	12/21/2013 17:00	1392/09/30	1435/02/18	December	Fall	Saturday	1	3	9	30	2	18	1	17	0	Night	0	1	0	0	2	1	2	0	0	19	19	0	0	7	0	0	1	1	0	0	1	0	0	1	0	0	0	0	0	0	0	0
1943	183104	12/21/2013 18:00	1392/09/30	1435/02/18	December	Fall	Saturday	1	3	9	30	2	18	1	18	0	Night	0	1	0	0	2	1	2	0	0	19	19	0	0	7	0	0	1	1	0	0	1	0	0	1	0	0	0	0	0	0	0	0
1944	183104	12/21/2013 19:00	1392/09/30	1435/02/18	December	Fall	Saturday	1	3	9	30	2	18	1	19	0	Night	0	1	0	0	2	1	2	0	0	19	19	0	0	7	0	0	1	1	0	0	1	0	0	1	0	0	0	0	0	0	0	0
1945	183104	12/21/2013 20:00	1392/09/30	1435/02/18	December	Fall	Saturday	1	3	9	30	2	18	1	20	0	Night	0	1	0	0	2	1	2	0	0	19	19	0	0	7	0	0	1	1	0	0	1	0	0	1	0	0	0	0	0	0	0	0
1946	183104	12/21/2013 21:00	1392/09/30	1435/02/18	December	Fall	Saturday	1	3	9	30	2	18	1	21	0	Night	0	1	0	0	2	1	2	0	0	19	19	0	0	7	0	0	1	1	0	0	1	0	0	1	0	0	0	0	0	0	0	0
1947	183104	12/21/2013 22:00	1392/09/30	1435/02/18	December	Fall	Saturday	1	3	9	30	2	18	1	22	0	Night	0	0	0	0	2	1	2	0	0	19	19	0	0	7	0	0	1	1	0	0	1	0	0	1	0	0	0	0	0	0	0	0
1948	183104	12/21/2013 23:00	1392/09/30	1435/02/18	December	Fall	Saturday	1	3	9	30	2	18	1	23	0	Night	0	0	0	0	2	1	2	0	0	19	19	0	0	7	0	0	1	1	0	0	1	0	0	1	0	0	0	0	0	0	0	0
1949	183104	12/22/2013 0:00	1392/10/01	1435/02/19	December	Winter	Sunday	1	4	10	1	2	19	2	0	0	Night	0	0	0	0	0	1	2	0	19	19	0	0	7	0	0	1	1	0	0	1	0	0	0	1	0	0	0	0	0	0	0	0
1950	183104	12/22/2013 1:00	1392/10/01	1435/02/19	December	Winter	Sunday	1	4	10	1	2	19	2	1	0	Night	0	0	0	0	0	1	2	0	19	19	0	0	7	0	0	1	1	0	0	1	0	0	0	1	0	0	0	0	0	0	0	0
1951	183104	12/22/2013 2:00	1392/10/01	1435/02/19	December	Winter	Sunday	1	4	10	1	2	19	2	2	0	Night	0	0	0	0	0	1	2	0	19	19	0	0	7	0	0	1	1	0	0	1	0	0	0	1	0	0	0	0	0	0	0	0
1952	183104	12/22/2013 3:00	1392/10/01	1435/02/19	December	Winter	Sunday	1	4	10	1	2	19	2	3	0	Night	0	0	0	0	0	1	2	0	19	19	0	0	7	0	0	1	1	0	0	1	0	0	0	1	0	0	0	0	0	0	0	0
1953	183104	12/22/2013 4:00	1392/10/01	1435/02/19	December	Winter	Sunday	1	4	10	1	2	19	2	4	0	Night	0	0	0	0	0	1	2	0	19	19	0	0	7	0	0	1	1	0	0	1	0	0	0	1	0	0	0	0	0	0	0	0
1954	183104	12/22/2013 5:00	1392/10/01	1435/02/19	December	Winter	Sunday	1	4	10	1	2	19	2	5	0	Night	0	0	0	0	0	1	2	0	19	19	0	0	7	0	0	1	1	0	0	1	0	0	0	1	0	0	0	0	0	0	0	0
1955	183104	12/22/2013 6:00	1392/10/01	1435/02/19	December	Winter	Sunday	1	4	10	1	2	19	2	6	0	Night	0	0	0	0	0	1	2	0	19	19	0	0	7	0	0	1	1	0	0	1	0	0	0	1	0	0	0	0	0	0	0	0
1956	183104	12/22/2013 7:00	1392/10/01	1435/02/19	December	Winter	Sunday	1	4	10	1	2	19	2	7	0	Night	0	1	0	0	0	1	2	0	19	19	0	0	7	0	0	1	1	0	0	1	0	0	0	1	0	0	0	0	0	0	0	0
1957	183104	12/22/2013 8:00	1392/10/01	1435/02/19	December	Winter	Sunday	1	4	10	1	2	19	2	8	1	Day	0	1	0	0	0	1	2	0	19	19	0	0	7	0	0	1	1	0	0	1	0	0	0	1	0	0	0	0	0	0	0	0
1958	183104	12/22/2013 9:00	1392/10/01	1435/02/19	December	Winter	Sunday	1	4	10	1	2	19	2	9	1	Day	0	1	0	0	0	1	2	0	19	19	0	0	7	0	0	1	1	0	0	1	0	0	0	1	0	0	0	0	0	0	0	0
1959	183104	12/22/2013 10:00	1392/10/01	1435/02/19	December	Winter	Sunday	1	4	10	1	2	19	2	10	1	Day	0	1	0	0	0	1	2	0	19	19	0	0	7	0	0	1	1	0	0	1	0	0	0	1	0	0	0	0	0	0	0	0
1960	183104	12/22/2013 11:00	1392/10/01	1435/02/19	December	Winter	Sunday	1	4	10	1	2	19	2	11	1	Day	0	1	0	0	0	1	2	0	19	19	0	0	7	0	0	1	1	0	0	1	0	0	0	1	0	0	0	0	0	0	0	0
1961	183104	12/22/2013 12:00	1392/10/01	1435/02/19	December	Winter	Sunday	1	4	10	1	2	19	2	12	1	Day	0	1	0	0	0	1	2	0	19	19	0	0	7	0	0	1	1	0	0	1	0	0	0	1	0	0	0	0	0	0	0	0
1962	183104	12/22/2013 13:00	1392/10/01	1435/02/19	December	Winter	Sunday	1	4	10	1	2	19	2	13	1	Day	0	1	0	0	0	1	2	0	19	19	0	0	7	0	0	1	1	0	0	1	0	0	0	1	0	0	0	0	0	0	0	0
1963	183104	12/22/2013 14:00	1392/10/01	1435/02/19	December	Winter	Sunday	1	4	10	1	2	19	2	14	1	Day	0	1	0	0	0	1	2	0	19	19	0	0	7	0	0	1	1	0	0	1	0	0	0	1	0	0	0	0	0	0	0	0
1964	183104	12/22/2013 15:00	1392/10/01	1435/02/19	December	Winter	Sunday	1	4	10	1	2	19	2	15	1	Day	0	1	0	0	0	1	2	0	19	19	0	0	7	0	0	1	1	0	0	1	0	0	0	1	0	0	0	0	0	0	0	0
1965	183104	12/22/2013 16:00	1392/10/01	1435/02/19	December	Winter	Sunday	1	4	10	1	2	19	2	16	1	Day	0	1	0	1	0	1	2	0	19	19	0	0	7	0	0	1	1	0	0	1	0	0	0	1	0	0	0	0	0	0	0	0
1966	183104	12/22/2013 17:00	1392/10/01	1435/02/19	December	Winter	Sunday	1	4	10	1	2	19	2	17	0	Night	0	1	0	1	0	1	2	0	19	19	0	0	7	0	0	1	1	0	0	1	0	0	0	1	0	0	0	0	0	0	0	0
1967	183104	12/22/2013 18:00	1392/10/01	1435/02/19	December	Winter	Sunday	1	4	10	1	2	19	2	18	0	Night	0	1	0	1	0	1	2	0	19	19	0	0	7	0	0	1	1	0	0	1	0	0	0	1	0	0	0	0	0	0	0	0
1968	183104	12/22/2013 19:00	1392/10/01	1435/02/19	December	Winter	Sunday	1	4	10	1	2	19	2	19	0	Night	0	1	0	1	0	1	2	0	19	19	0	0	7	0	0	1	1	0	0	1	0	0	0	1	0	0	0	0	0	0	0	0
1969	183104	12/22/2013 20:00	1392/10/01	1435/02/19	December	Winter	Sunday	1	4	10	1	2	19	2	20	0	Night	0	1	0	1	0	1	2	0	19	19	0	0	7	0	0	1	1	0	0	1	0	0	0	1	0	0	0	0	0	0	0	0
1970	183104	12/22/2013 21:00	1392/10/01	1435/02/19	December	Winter	Sunday	1	4	10	1	2	19	2	21	0	Night	0	1	0	1	0	1	2	0	19	19	0	0	7	0	0	1	1	0	0	1	0	0	0	1	0	0	0	0	0	0	0	0
1971	183104	12/22/2013 22:00	1392/10/01	1435/02/19	December	Winter	Sunday	1	4	10	1	2	19	2	22	0	Night	0	0	0	1	0	1	2	0	19	19	0	0	7	0	0	1	1	0	0	1	0	0	0	1	0	0	0	0	0	0	0	0
1972	183104	12/22/2013 23:00	1392/10/01	1435/02/19	December	Winter	Sunday	1	4	10	1	2	19	2	23	0	Night	0	0	0	1	0	1	2	0	19	19	0	0	7	0	0	1	1	0	0	1	0	0	0	1	0	0	0	0	0	0	0	0
1973	183104	12/23/2013 0:00	1392/10/02	1435/02/20	December	Winter	Monday	1	4	10	2	2	20	3	0	0	Night	1	0	0	0	0	1	1	1	19	0	0	7	0	0	19	1	0	0	1	0	0	1	0	1	0	0	0	0	0	0	0	0
1974	183104	12/23/2013 1:00	1392/10/02	1435/02/20	December	Winter	Monday	1	4	10	2	2	20	3	1	0	Night	1	0	0	0	0	1	1	1	19	0	0	7	0	0	19	1	0	0	1	0	0	1	0	1	0	0	0	0	0	0	0	0
1975	183104	12/23/2013 2:00	1392/10/02	1435/02/20	December	Winter	Monday	1	4	10	2	2	20	3	2	0	Night	1	0	0	0	0	1	1	1	19	0	0	7	0	0	19	1	0	0	1	0	0	1	0	1	0	0	0	0	0	0	0	0
1976	183104	12/23/2013 3:00	1392/10/02	1435/02/20	December	Winter	Monday	1	4	10	2	2	20	3	3	0	Night	1	0	0	0	0	1	1	1	19	0	0	7	0	0	19	1	0	0	1	0	0	1	0	1	0	0	0	0	0	0	0	0
1977	183104	12/23/2013 4:00	1392/10/02	1435/02/20	December	Winter	Monday	1	4	10	2	2	20	3	4	0	Night	1	0	0	0	0	1	1	1	19	0	0	7	0	0	19	1	0	0	1	0	0	1	0	1	0	0	0	0	0	0	0	0
1978	183104	12/23/2013 6:00	1392/10/02	1435/02/20	December	Winter	Monday	1	4	10	2	2	20	3	6	0	Night	1	0	0	0	0	1	1	1	19	0	0	7	0	0	19	1	0	0	1	0	0	1	0	1	0	0	0	0	0	0	0	0
1979	183104	12/23/2013 7:00	1392/10/02	1435/02/20	December	Winter	Monday	1	4	10	2	2	20	3	7	0	Night	1	1	0	0	0	1	1	1	19	0	0	7	0	0	19	1	0	0	1	0	0	1	0	1	0	0	0	0	0	0	0	0
1980	183104	12/23/2013 8:00	1392/10/02	1435/02/20	December	Winter	Monday	1	4	10	2	2	20	3	8	1	Day	1	1	0	0	0	1	1	1	19	0	0	7	0	0	19	1	0	0	1	0	0	1	0	1	0	0	0	0	0	0	0	0
1981	183104	12/23/2013 9:00	1392/10/02	1435/02/20	December	Winter	Monday	1	4	10	2	2	20	3	9	1	Day	1	1	0	0	0	1	1	1	19	0	0	7	0	0	19	1	0	0	1	0	0	1	0	1	0	0	0	0	0	0	0	0
1982	183104	12/23/2013 10:00	1392/10/02	1435/02/20	December	Winter	Monday	1	4	10	2	2	20	3	10	1	Day	1	1	0	0	0	1	1	1	19	0	0	7	0	0	19	1	0	0	1	0	0	1	0	1	0	0	0	0	0	0	0	0
1983	183104	12/23/2013 11:00	1392/10/02	1435/02/20	December	Winter	Monday	1	4	10	2	2	20	3	11	1	Day	1	1	0	0	0	1	1	1	19	0	0	7	0	0	19	1	0	0	1	0	0	1	0	1	0	0	0	0	0	0	0	0
1984	183104	12/23/2013 12:00	1392/10/02	1435/02/20	December	Winter	Monday	1	4	10	2	2	20	3	12	1	Day	1	1	0	0	0	1	1	1	19	0	0	7	0	0	19	1	0	0	1	0	0	1	0	1	0	0	0	0	0	0	0	0
1985	183104	12/23/2013 13:00	1392/10/02	1435/02/20	December	Winter	Monday	1	4	10	2	2	20	3	13	1	Day	1	1	0	0	0	1	1	1	19	0	0	7	0	0	19	1	0	0	1	0	0	1	0	1	0	0	0	0	0	0	0	0
1986	183104	12/23/2013 14:00	1392/10/02	1435/02/20	December	Winter	Monday	1	4	10	2	2	20	3	14	1	Day	1	1	0	0	0	1	1	1	19	0	0	7	0	0	19	1	0	0	1	0	0	1	0	1	0	0	0	0	0	0	0	0
1987	183104	12/23/2013 15:00	1392/10/02	1435/02/20	December	Winter	Monday	1	4	10	2	2	20	3	15	1	Day	1	1	0	0	0	1	1	1	19	0	0	7	0	0	19	1	0	0	1	0	0	1	0	1	0	0	0	0	0	0	0	0
1988	183104	12/23/2013 16:00	1392/10/02	1435/02/20	December	Winter	Monday	1	4	10	2	2	20	3	16	1	Day	1	1	0	0	0	1	1	1	19	0	0	7	0	0	19	1	0	0	1	0	0	1	0	1	0	0	0	0	0	0	0	0
1989	183104	12/23/2013 17:00	1392/10/02	1435/02/20	December	Winter	Monday	1	4	10	2	2	20	3	17	0	Night	1	1	0	0	0	1	1	1	19	0	0	7	0	0	19	1	0	0	1	0	0	1	0	1	0	0	0	0	0	0	0	0
1990	183104	12/23/2013 18:00	1392/10/02	1435/02/20	December	Winter	Monday	1	4	10	2	2	20	3	18	0	Night	1	1	0	0	0	1	1	1	19	0	0	7	0	0	19	1	0	0	1	0	0	1	0	1	0	0	0	0	0	0	0	0
1991	183104	12/23/2013 19:00	1392/10/02	1435/02/20	December	Winter	Monday	1	4	10	2	2	20	3	19	0	Night	1	1	0	0	0	1	1	1	19	0	0	7	0	0	19	1	0	0	1	0	0	1	0	1	0	0	0	0	0	0	0	0
1992	183104	12/23/2013 20:00	1392/10/02	1435/02/20	December	Winter	Monday	1	4	10	2	2	20	3	20	0	Night	1	1	0	0	0	1	1	1	19	0	0	7	0	0	19	1	0	0	1	0	0	1	0	1	0	0	0	0	0	0	0	0
1993	183104	12/23/2013 21:00	1392/10/02	1435/02/20	December	Winter	Monday	1	4	10	2	2	20	3	21	0	Night	1	1	0	0	0	1	1	1	19	0	0	7	0	0	19	1	0	0	1	0	0	1	0	1	0	0	0	0	0	0	0	0
1994	183104	12/23/2013 22:00	1392/10/02	1435/02/20	December	Winter	Monday	1	4	10	2	2	20	3	22	0	Night	1	0	0	0	0	1	1	1	19	0	0	7	0	0	19	1	0	0	1	0	0	1	0	1	0	0	0	0	0	0	0	0
1995	183104	12/23/2013 23:00	1392/10/02	1435/02/20	December	Winter	Monday	1	4	10	2	2	20	3	23	0	Night	1	0	0	0	0	1	1	1	19	0	0	7	0	0	19	1	0	0	1	0	0	1	0	1	0	0	0	0	0	0	0	0
1996	183104	12/24/2013 0:00	1392/10/03	1435/02/21	December	Winter	Tuesday	1	4	10	3	2	21	4	0	0	Night	0	0	1	0	1	2	1	0	0	0	7	0	0	19	19	0	0	1	0	0	1	1	0	1	0	0	0	0	0	0	0	0
1997	183104	12/24/2013 1:00	1392/10/03	1435/02/21	December	Winter	Tuesday	1	4	10	3	2	21	4	1	0	Night	0	0	1	0	1	2	1	0	0	0	7	0	0	19	19	0	0	1	0	0	1	1	0	1	0	0	0	0	0	0	0	0
1998	183104	12/24/2013 2:00	1392/10/03	1435/02/21	December	Winter	Tuesday	1	4	10	3	2	21	4	2	0	Night	0	0	1	0	1	2	1	0	0	0	7	0	0	19	19	0	0	1	0	0	1	1	0	1	0	0	0	0	0	0	0	0
1999	183104	12/24/2013 3:00	1392/10/03	1435/02/21	December	Winter	Tuesday	1	4	10	3	2	21	4	3	0	Night	0	0	1	0	1	2	1	0	0	0	7	0	0	19	19	0	0	1	0	0	1	1	0	1	0	0	0	0	0	0	0	0
[truncated: 38,888 more rows]
[truncated: 282 more columns]
